# Supplementary material for: The Historical Biogeography of Divergence in the Relict Cypress Chamaecyparis obtusa, and the Implications for Conservation and Management in East Asia
Source: Ecol Evol. 2025 Sep 30;15(10):e72240. doi: 10.1002/ece3.72240 (PMC12483943; doi:10.1002/ece3.72240)
Supplement: Supplementary file 2 — Data S1: ece372240‐sup‐0002‐DataS1.zip. [file ECE3-15-e72240-s002.zip]

Archive with 3 entries (3 files):
- Cobtusa.Admixture-input.ped
- Cobtusa.phylogenetic.vcf
- Cobtusa.vcf
