# Supplementary material for: The Historical Biogeography of Divergence in the Relict Cypress Chamaecyparis obtusa, and the Implications for Conservation and Management in East Asia
Source: Ecol Evol. 2025 Sep 30;15(10):e72240. doi: 10.1002/ece3.72240 (PMC12483943; doi:10.1002/ece3.72240)
Supplement: Supplementary file 2 — Data S1: ece372240‐sup‐0002‐DataS1.zip. [file ECE3-15-e72240-s002.zip › Cobtusa.phylogenetic.vcf]

##fileformat=VCFv4.2
##fileDate=20241223
##source="Stacks v2.66"
##contig=<ID=COB1p00001,length=2157062>
##contig=<ID=COB1p00002,length=45505>
##contig=<ID=COB1p00003,length=1426314>
##contig=<ID=COB1p00004,length=471239>
##contig=<ID=COB1p00005,length=420493>
##contig=<ID=COB1p00006,length=1153235>
##contig=<ID=COB1p00007,length=1096205>
##contig=<ID=COB1p00008,length=1279733>
##contig=<ID=COB1p00009,length=1681479>
##contig=<ID=COB1p00010,length=930151>
##contig=<ID=COB1p00011,length=4396683>
##contig=<ID=COB1p00012,length=3447683>
##contig=<ID=COB1p00013,length=788109>
##contig=<ID=COB1p00014,length=1228799>
##contig=<ID=COB1p00015,length=598610>
##contig=<ID=COB1p00016,length=3194871>
##contig=<ID=COB1p00017,length=2829869>
##contig=<ID=COB1p00018,length=619069>
##contig=<ID=COB1p00019,length=1078210>
##contig=<ID=COB1p00020,length=146582>
##contig=<ID=COB1p00021,length=766127>
##contig=<ID=COB1p00022,length=298999>
##contig=<ID=COB1p00023,length=1331211>
##contig=<ID=COB1p00024,length=3243632>
##contig=<ID=COB1p00025,length=1726733>
##contig=<ID=COB1p00026,length=1050515>
##contig=<ID=COB1p00027,length=831728>
##contig=<ID=COB1p00028,length=532602>
##contig=<ID=COB1p00029,length=1155080>
##contig=<ID=COB1p00030,length=799457>
##contig=<ID=COB1p00031,length=2689191>
##contig=<ID=COB1p00032,length=3671003>
##contig=<ID=COB1p00033,length=2239126>
##contig=<ID=COB1p00034,length=1418768>
##contig=<ID=COB1p00035,length=1981563>
##contig=<ID=COB1p00036,length=237945>
##contig=<ID=COB1p00037,length=1728354>
##contig=<ID=COB1p00038,length=3726799>
##contig=<ID=COB1p00039,length=2258644>
##contig=<ID=COB1p00040,length=191875>
##contig=<ID=COB1p00041,length=1741529>
##contig=<ID=COB1p00042,length=711671>
##contig=<ID=COB1p00043,length=700673>
##contig=<ID=COB1p00044,length=2148045>
##contig=<ID=COB1p00045,length=955350>
##contig=<ID=COB1p00046,length=786027>
##contig=<ID=COB1p00047,length=44595>
##contig=<ID=COB1p00048,length=494473>
##contig=<ID=COB1p00049,length=1106139>
##contig=<ID=COB1p00050,length=1181487>
##contig=<ID=COB1p00051,length=151184>
##contig=<ID=COB1p00052,length=1567311>
##contig=<ID=COB1p00053,length=2983666>
##contig=<ID=COB1p00054,length=1460942>
##contig=<ID=COB1p00055,length=487195>
##contig=<ID=COB1p00056,length=1088778>
##contig=<ID=COB1p00057,length=2852299>
##contig=<ID=COB1p00058,length=765881>
##contig=<ID=COB1p00059,length=1329727>
##contig=<ID=COB1p00060,length=638194>
##contig=<ID=COB1p00061,length=1751792>
##contig=<ID=COB1p00062,length=967819>
##contig=<ID=COB1p00063,length=3294912>
##contig=<ID=COB1p00064,length=864397>
##contig=<ID=COB1p00065,length=249680>
##contig=<ID=COB1p00066,length=1842394>
##contig=<ID=COB1p00067,length=1336391>
##contig=<ID=COB1p00068,length=1154229>
##contig=<ID=COB1p00069,length=143786>
##contig=<ID=COB1p00070,length=1658391>
##contig=<ID=COB1p00071,length=1700417>
##contig=<ID=COB1p00072,length=301127>
##contig=<ID=COB1p00073,length=1315959>
##contig=<ID=COB1p00074,length=1339348>
##contig=<ID=COB1p00075,length=1534946>
##contig=<ID=COB1p00076,length=2434883>
##contig=<ID=COB1p00077,length=1183752>
##contig=<ID=COB1p00078,length=551098>
##contig=<ID=COB1p00079,length=1746117>
##contig=<ID=COB1p00080,length=649931>
##contig=<ID=COB1p00081,length=1773944>
##contig=<ID=COB1p00082,length=2808284>
##contig=<ID=COB1p00083,length=2396149>
##contig=<ID=COB1p00084,length=1253825>
##contig=<ID=COB1p00085,length=3770599>
##contig=<ID=COB1p00086,length=1120630>
##contig=<ID=COB1p00087,length=190545>
##contig=<ID=COB1p00088,length=3064548>
##contig=<ID=COB1p00089,length=1318570>
##contig=<ID=COB1p00090,length=1196932>
##contig=<ID=COB1p00091,length=44649>
##contig=<ID=COB1p00092,length=2838023>
##contig=<ID=COB1p00093,length=1641889>
##contig=<ID=COB1p00094,length=627724>
##contig=<ID=COB1p00095,length=3422755>
##contig=<ID=COB1p00096,length=190850>
##contig=<ID=COB1p00097,length=1634484>
##contig=<ID=COB1p00098,length=1210072>
##contig=<ID=COB1p00099,length=1085925>
##contig=<ID=COB1p00100,length=1291131>
##contig=<ID=COB1p00101,length=2295198>
##contig=<ID=COB1p00102,length=3587727>
##contig=<ID=COB1p00103,length=1732629>
##contig=<ID=COB1p00104,length=1663665>
##contig=<ID=COB1p00105,length=846226>
##contig=<ID=COB1p00106,length=472264>
##contig=<ID=COB1p00107,length=172514>
##contig=<ID=COB1p00108,length=593173>
##contig=<ID=COB1p00109,length=313430>
##contig=<ID=COB1p00110,length=111069>
##contig=<ID=COB1p00111,length=628438>
##contig=<ID=COB1p00112,length=2093932>
##contig=<ID=COB1p00113,length=1620236>
##contig=<ID=COB1p00114,length=901804>
##contig=<ID=COB1p00115,length=2867330>
##contig=<ID=COB1p00116,length=564287>
##contig=<ID=COB1p00117,length=1737978>
##contig=<ID=COB1p00118,length=1882360>
##contig=<ID=COB1p00119,length=1755203>
##contig=<ID=COB1p00120,length=263424>
##contig=<ID=COB1p00121,length=398105>
##contig=<ID=COB1p00122,length=544370>
##contig=<ID=COB1p00123,length=1532063>
##contig=<ID=COB1p00124,length=478589>
##contig=<ID=COB1p00125,length=1123791>
##contig=<ID=COB1p00126,length=84280>
##contig=<ID=COB1p00127,length=1714351>
##contig=<ID=COB1p00128,length=266612>
##contig=<ID=COB1p00129,length=1458720>
##contig=<ID=COB1p00130,length=1455866>
##contig=<ID=COB1p00131,length=2387763>
##contig=<ID=COB1p00132,length=802344>
##contig=<ID=COB1p00133,length=1925553>
##contig=<ID=COB1p00134,length=1907429>
##contig=<ID=COB1p00135,length=1644391>
##contig=<ID=COB1p00136,length=772564>
##contig=<ID=COB1p00137,length=692908>
##contig=<ID=COB1p00138,length=658777>
##contig=<ID=COB1p00139,length=2250495>
##contig=<ID=COB1p00140,length=894358>
##contig=<ID=COB1p00141,length=3673615>
##contig=<ID=COB1p00142,length=1239951>
##contig=<ID=COB1p00143,length=834594>
##contig=<ID=COB1p00144,length=689079>
##contig=<ID=COB1p00145,length=3753637>
##contig=<ID=COB1p00146,length=3370226>
##contig=<ID=COB1p00147,length=464557>
##contig=<ID=COB1p00148,length=1773330>
##contig=<ID=COB1p00149,length=2650182>
##contig=<ID=COB1p00150,length=1040745>
##contig=<ID=COB1p00151,length=262099>
##contig=<ID=COB1p00152,length=444830>
##contig=<ID=COB1p00153,length=1261092>
##contig=<ID=COB1p00154,length=1754178>
##contig=<ID=COB1p00155,length=794057>
##contig=<ID=COB1p00156,length=1055662>
##contig=<ID=COB1p00157,length=908386>
##contig=<ID=COB1p00158,length=1089552>
##contig=<ID=COB1p00159,length=106978>
##contig=<ID=COB1p00160,length=526387>
##contig=<ID=COB1p00161,length=766973>
##contig=<ID=COB1p00162,length=3524880>
##contig=<ID=COB1p00163,length=847668>
##contig=<ID=COB1p00164,length=3198579>
##contig=<ID=COB1p00165,length=3526782>
##contig=<ID=COB1p00166,length=86641>
##contig=<ID=COB1p00167,length=966658>
##contig=<ID=COB1p00168,length=77758>
##contig=<ID=COB1p00169,length=1379608>
##contig=<ID=COB1p00170,length=1255282>
##contig=<ID=COB1p00171,length=720492>
##contig=<ID=COB1p00172,length=872630>
##contig=<ID=COB1p00173,length=378373>
##contig=<ID=COB1p00174,length=540133>
##contig=<ID=COB1p00175,length=340676>
##contig=<ID=COB1p00176,length=2371531>
##contig=<ID=COB1p00177,length=2057069>
##contig=<ID=COB1p00178,length=377636>
##contig=<ID=COB1p00179,length=898348>
##contig=<ID=COB1p00180,length=136134>
##contig=<ID=COB1p00181,length=883738>
##contig=<ID=COB1p00182,length=1279139>
##contig=<ID=COB1p00183,length=602367>
##contig=<ID=COB1p00184,length=330410>
##contig=<ID=COB1p00185,length=551728>
##contig=<ID=COB1p00186,length=1485516>
##contig=<ID=COB1p00187,length=631668>
##contig=<ID=COB1p00188,length=2012237>
##contig=<ID=COB1p00189,length=2253881>
##contig=<ID=COB1p00190,length=380619>
##contig=<ID=COB1p00191,length=553696>
##contig=<ID=COB1p00192,length=2890521>
##contig=<ID=COB1p00193,length=238784>
##contig=<ID=COB1p00194,length=929083>
##contig=<ID=COB1p00195,length=1005703>
##contig=<ID=COB1p00196,length=294063>
##contig=<ID=COB1p00197,length=1853031>
##contig=<ID=COB1p00198,length=1510066>
##contig=<ID=COB1p00199,length=100398>
##contig=<ID=COB1p00200,length=460291>
##contig=<ID=COB1p00201,length=1583328>
##contig=<ID=COB1p00202,length=995672>
##contig=<ID=COB1p00203,length=1566475>
##contig=<ID=COB1p00204,length=952580>
##contig=<ID=COB1p00205,length=281569>
##contig=<ID=COB1p00206,length=3172255>
##contig=<ID=COB1p00207,length=1345080>
##contig=<ID=COB1p00208,length=4900012>
##contig=<ID=COB1p00209,length=594350>
##contig=<ID=COB1p00210,length=2848587>
##contig=<ID=COB1p00211,length=511820>
##contig=<ID=COB1p00212,length=2120508>
##contig=<ID=COB1p00213,length=2728189>
##contig=<ID=COB1p00214,length=3235530>
##contig=<ID=COB1p00215,length=3938087>
##contig=<ID=COB1p00216,length=321461>
##contig=<ID=COB1p00217,length=1166491>
##contig=<ID=COB1p00218,length=1039819>
##contig=<ID=COB1p00219,length=2107616>
##contig=<ID=COB1p00220,length=1012946>
##contig=<ID=COB1p00221,length=90910>
##contig=<ID=COB1p00222,length=577540>
##contig=<ID=COB1p00223,length=249568>
##contig=<ID=COB1p00224,length=2065039>
##contig=<ID=COB1p00225,length=933559>
##contig=<ID=COB1p00226,length=1570358>
##contig=<ID=COB1p00227,length=1742235>
##contig=<ID=COB1p00228,length=1609703>
##contig=<ID=COB1p00229,length=292269>
##contig=<ID=COB1p00230,length=2011746>
##contig=<ID=COB1p00231,length=965946>
##contig=<ID=COB1p00232,length=760473>
##contig=<ID=COB1p00233,length=2283108>
##contig=<ID=COB1p00234,length=2840498>
##contig=<ID=COB1p00235,length=3277459>
##contig=<ID=COB1p00236,length=401202>
##contig=<ID=COB1p00237,length=954396>
##contig=<ID=COB1p00238,length=539869>
##contig=<ID=COB1p00239,length=338917>
##contig=<ID=COB1p00240,length=565728>
##contig=<ID=COB1p00241,length=998057>
##contig=<ID=COB1p00242,length=3002793>
##contig=<ID=COB1p00243,length=1572193>
##contig=<ID=COB1p00244,length=365888>
##contig=<ID=COB1p00245,length=699348>
##contig=<ID=COB1p00246,length=1259348>
##contig=<ID=COB1p00247,length=1526389>
##contig=<ID=COB1p00248,length=545430>
##contig=<ID=COB1p00249,length=453855>
##contig=<ID=COB1p00250,length=913856>
##contig=<ID=COB1p00251,length=656444>
##contig=<ID=COB1p00252,length=3371744>
##contig=<ID=COB1p00253,length=2188462>
##contig=<ID=COB1p00254,length=69043>
##contig=<ID=COB1p00255,length=143401>
##contig=<ID=COB1p00256,length=440969>
##contig=<ID=COB1p00257,length=1108245>
##contig=<ID=COB1p00258,length=390270>
##contig=<ID=COB1p00259,length=2919304>
##contig=<ID=COB1p00260,length=1306888>
##contig=<ID=COB1p00261,length=2479342>
##contig=<ID=COB1p00262,length=355331>
##contig=<ID=COB1p00263,length=5622317>
##contig=<ID=COB1p00264,length=2051227>
##contig=<ID=COB1p00265,length=234224>
##contig=<ID=COB1p00266,length=2037640>
##contig=<ID=COB1p00267,length=324966>
##contig=<ID=COB1p00268,length=3433907>
##contig=<ID=COB1p00269,length=1021497>
##contig=<ID=COB1p00270,length=1701505>
##contig=<ID=COB1p00271,length=1256364>
##contig=<ID=COB1p00272,length=3303607>
##contig=<ID=COB1p00273,length=1586452>
##contig=<ID=COB1p00274,length=1572792>
##contig=<ID=COB1p00275,length=215620>
##contig=<ID=COB1p00276,length=294403>
##contig=<ID=COB1p00277,length=3149121>
##contig=<ID=COB1p00278,length=306941>
##contig=<ID=COB1p00279,length=558970>
##contig=<ID=COB1p00280,length=1033542>
##contig=<ID=COB1p00281,length=1204352>
##contig=<ID=COB1p00282,length=1190156>
##contig=<ID=COB1p00283,length=1589353>
##contig=<ID=COB1p00284,length=2001862>
##contig=<ID=COB1p00285,length=435962>
##contig=<ID=COB1p00286,length=1058213>
##contig=<ID=COB1p00287,length=2189230>
##contig=<ID=COB1p00288,length=1323017>
##contig=<ID=COB1p00289,length=2873940>
##contig=<ID=COB1p00290,length=1622598>
##contig=<ID=COB1p00291,length=1334077>
##contig=<ID=COB1p00292,length=2458892>
##contig=<ID=COB1p00293,length=1615377>
##contig=<ID=COB1p00294,length=609247>
##contig=<ID=COB1p00295,length=1123646>
##contig=<ID=COB1p00296,length=550512>
##contig=<ID=COB1p00297,length=2301034>
##contig=<ID=COB1p00298,length=1024918>
##contig=<ID=COB1p00299,length=2398626>
##contig=<ID=COB1p00300,length=739912>
##contig=<ID=COB1p00301,length=203338>
##contig=<ID=COB1p00302,length=396425>
##contig=<ID=COB1p00303,length=1450429>
##contig=<ID=COB1p00304,length=47969>
##contig=<ID=COB1p00305,length=625598>
##contig=<ID=COB1p00306,length=585129>
##contig=<ID=COB1p00307,length=70249>
##contig=<ID=COB1p00308,length=1268573>
##contig=<ID=COB1p00309,length=841509>
##contig=<ID=COB1p00310,length=2127719>
##contig=<ID=COB1p00311,length=1604632>
##contig=<ID=COB1p00312,length=1893572>
##contig=<ID=COB1p00313,length=180630>
##contig=<ID=COB1p00314,length=122178>
##contig=<ID=COB1p00315,length=2151011>
##contig=<ID=COB1p00316,length=554945>
##contig=<ID=COB1p00317,length=1293546>
##contig=<ID=COB1p00318,length=681821>
##contig=<ID=COB1p00319,length=260851>
##contig=<ID=COB1p00320,length=1194153>
##contig=<ID=COB1p00321,length=672600>
##contig=<ID=COB1p00322,length=693767>
##contig=<ID=COB1p00323,length=2847406>
##contig=<ID=COB1p00324,length=1296214>
##contig=<ID=COB1p00325,length=1758962>
##contig=<ID=COB1p00326,length=523641>
##contig=<ID=COB1p00327,length=790564>
##contig=<ID=COB1p00328,length=945609>
##contig=<ID=COB1p00329,length=1922971>
##contig=<ID=COB1p00330,length=1334259>
##contig=<ID=COB1p00331,length=682509>
##contig=<ID=COB1p00332,length=860910>
##contig=<ID=COB1p00333,length=2555645>
##contig=<ID=COB1p00334,length=1311724>
##contig=<ID=COB1p00335,length=2329621>
##contig=<ID=COB1p00336,length=238645>
##contig=<ID=COB1p00337,length=5026650>
##contig=<ID=COB1p00338,length=458060>
##contig=<ID=COB1p00339,length=1095535>
##contig=<ID=COB1p00340,length=1592197>
##contig=<ID=COB1p00341,length=549702>
##contig=<ID=COB1p00342,length=420535>
##contig=<ID=COB1p00343,length=951103>
##contig=<ID=COB1p00344,length=1318194>
##contig=<ID=COB1p00345,length=726730>
##contig=<ID=COB1p00346,length=349122>
##contig=<ID=COB1p00347,length=864909>
##contig=<ID=COB1p00348,length=2201584>
##contig=<ID=COB1p00349,length=775666>
##contig=<ID=COB1p00350,length=146192>
##contig=<ID=COB1p00351,length=367720>
##contig=<ID=COB1p00352,length=539854>
##contig=<ID=COB1p00353,length=774119>
##contig=<ID=COB1p00354,length=1069628>
##contig=<ID=COB1p00355,length=584468>
##contig=<ID=COB1p00356,length=1700543>
##contig=<ID=COB1p00357,length=1111055>
##contig=<ID=COB1p00358,length=319589>
##contig=<ID=COB1p00359,length=1213432>
##contig=<ID=COB1p00360,length=184106>
##contig=<ID=COB1p00361,length=1495141>
##contig=<ID=COB1p00362,length=1929879>
##contig=<ID=COB1p00363,length=1130102>
##contig=<ID=COB1p00364,length=721792>
##contig=<ID=COB1p00365,length=1894663>
##contig=<ID=COB1p00366,length=503523>
##contig=<ID=COB1p00367,length=1845373>
##contig=<ID=COB1p00368,length=6143454>
##contig=<ID=COB1p00369,length=222225>
##contig=<ID=COB1p00370,length=8615620>
##contig=<ID=COB1p00371,length=1293682>
##contig=<ID=COB1p00372,length=379334>
##contig=<ID=COB1p00373,length=3977622>
##contig=<ID=COB1p00374,length=1431569>
##contig=<ID=COB1p00375,length=594270>
##contig=<ID=COB1p00376,length=1140955>
##contig=<ID=COB1p00377,length=1187604>
##contig=<ID=COB1p00378,length=1961076>
##contig=<ID=COB1p00379,length=2111551>
##contig=<ID=COB1p00380,length=5298525>
##contig=<ID=COB1p00381,length=1311918>
##contig=<ID=COB1p00382,length=2280774>
##contig=<ID=COB1p00383,length=2810569>
##contig=<ID=COB1p00384,length=1209149>
##contig=<ID=COB1p00385,length=1150011>
##contig=<ID=COB1p00386,length=741962>
##contig=<ID=COB1p00387,length=673939>
##contig=<ID=COB1p00388,length=143593>
##contig=<ID=COB1p00389,length=504328>
##contig=<ID=COB1p00390,length=812230>
##contig=<ID=COB1p00391,length=556328>
##contig=<ID=COB1p00392,length=966999>
##contig=<ID=COB1p00393,length=892989>
##contig=<ID=COB1p00394,length=691584>
##contig=<ID=COB1p00395,length=956915>
##contig=<ID=COB1p00396,length=218668>
##contig=<ID=COB1p00397,length=1825941>
##contig=<ID=COB1p00398,length=487233>
##contig=<ID=COB1p00399,length=1199900>
##contig=<ID=COB1p00400,length=2773842>
##contig=<ID=COB1p00401,length=642288>
##contig=<ID=COB1p00402,length=344054>
##contig=<ID=COB1p00403,length=1079775>
##contig=<ID=COB1p00404,length=790360>
##contig=<ID=COB1p00405,length=1230540>
##contig=<ID=COB1p00406,length=1307659>
##contig=<ID=COB1p00407,length=1230902>
##contig=<ID=COB1p00408,length=197937>
##contig=<ID=COB1p00409,length=718913>
##contig=<ID=COB1p00410,length=2194539>
##contig=<ID=COB1p00411,length=1403800>
##contig=<ID=COB1p00412,length=831153>
##contig=<ID=COB1p00413,length=3737317>
##contig=<ID=COB1p00414,length=906549>
##contig=<ID=COB1p00415,length=2902542>
##contig=<ID=COB1p00416,length=981827>
##contig=<ID=COB1p00417,length=735527>
##contig=<ID=COB1p00418,length=1278802>
##contig=<ID=COB1p00419,length=815847>
##contig=<ID=COB1p00420,length=654294>
##contig=<ID=COB1p00421,length=1711208>
##contig=<ID=COB1p00422,length=2294456>
##contig=<ID=COB1p00423,length=1733182>
##contig=<ID=COB1p00424,length=474836>
##contig=<ID=COB1p00425,length=197722>
##contig=<ID=COB1p00426,length=1551029>
##contig=<ID=COB1p00427,length=3239772>
##contig=<ID=COB1p00428,length=1072421>
##contig=<ID=COB1p00429,length=110896>
##contig=<ID=COB1p00430,length=2552425>
##contig=<ID=COB1p00431,length=2289136>
##contig=<ID=COB1p00432,length=2279952>
##contig=<ID=COB1p00433,length=4135654>
##contig=<ID=COB1p00434,length=1468542>
##contig=<ID=COB1p00435,length=534071>
##contig=<ID=COB1p00436,length=300314>
##contig=<ID=COB1p00437,length=427818>
##contig=<ID=COB1p00438,length=198834>
##contig=<ID=COB1p00439,length=1297894>
##contig=<ID=COB1p00440,length=3433952>
##contig=<ID=COB1p00441,length=3335090>
##contig=<ID=COB1p00442,length=1406248>
##contig=<ID=COB1p00443,length=340629>
##contig=<ID=COB1p00444,length=2405605>
##contig=<ID=COB1p00445,length=918639>
##contig=<ID=COB1p00446,length=2164263>
##contig=<ID=COB1p00447,length=630317>
##contig=<ID=COB1p00448,length=3988103>
##contig=<ID=COB1p00449,length=1695214>
##contig=<ID=COB1p00450,length=572550>
##contig=<ID=COB1p00451,length=3274419>
##contig=<ID=COB1p00452,length=726338>
##contig=<ID=COB1p00453,length=277220>
##contig=<ID=COB1p00454,length=621859>
##contig=<ID=COB1p00455,length=551561>
##contig=<ID=COB1p00456,length=1460390>
##contig=<ID=COB1p00457,length=1466814>
##contig=<ID=COB1p00458,length=1529548>
##contig=<ID=COB1p00459,length=1029679>
##contig=<ID=COB1p00460,length=118457>
##contig=<ID=COB1p00461,length=868417>
##contig=<ID=COB1p00462,length=400153>
##contig=<ID=COB1p00463,length=657079>
##contig=<ID=COB1p00464,length=1512072>
##contig=<ID=COB1p00465,length=511086>
##contig=<ID=COB1p00466,length=1828599>
##contig=<ID=COB1p00467,length=1754982>
##contig=<ID=COB1p00468,length=1256445>
##contig=<ID=COB1p00469,length=2610535>
##contig=<ID=COB1p00470,length=598713>
##contig=<ID=COB1p00471,length=1677246>
##contig=<ID=COB1p00472,length=1020859>
##contig=<ID=COB1p00473,length=151221>
##contig=<ID=COB1p00474,length=3473419>
##contig=<ID=COB1p00475,length=1185088>
##contig=<ID=COB1p00476,length=582666>
##contig=<ID=COB1p00477,length=3039587>
##contig=<ID=COB1p00478,length=1053163>
##contig=<ID=COB1p00479,length=1120811>
##contig=<ID=COB1p00480,length=1764667>
##contig=<ID=COB1p00481,length=1926328>
##contig=<ID=COB1p00482,length=1031892>
##contig=<ID=COB1p00483,length=1496580>
##contig=<ID=COB1p00484,length=3347042>
##contig=<ID=COB1p00485,length=4385730>
##contig=<ID=COB1p00486,length=970743>
##contig=<ID=COB1p00487,length=147703>
##contig=<ID=COB1p00488,length=1138200>
##contig=<ID=COB1p00489,length=582276>
##contig=<ID=COB1p00490,length=2494207>
##contig=<ID=COB1p00491,length=108306>
##contig=<ID=COB1p00492,length=906699>
##contig=<ID=COB1p00493,length=2249220>
##contig=<ID=COB1p00494,length=2622834>
##contig=<ID=COB1p00495,length=1233096>
##contig=<ID=COB1p00496,length=2185054>
##contig=<ID=COB1p00497,length=7928508>
##contig=<ID=COB1p00498,length=1701600>
##contig=<ID=COB1p00499,length=569597>
##contig=<ID=COB1p00500,length=253850>
##contig=<ID=COB1p00501,length=2186292>
##contig=<ID=COB1p00502,length=594862>
##contig=<ID=COB1p00503,length=380239>
##contig=<ID=COB1p00504,length=325267>
##contig=<ID=COB1p00505,length=1142245>
##contig=<ID=COB1p00506,length=405296>
##contig=<ID=COB1p00507,length=1344717>
##contig=<ID=COB1p00508,length=2484777>
##contig=<ID=COB1p00509,length=2111975>
##contig=<ID=COB1p00510,length=3442702>
##contig=<ID=COB1p00511,length=382868>
##contig=<ID=COB1p00512,length=586255>
##contig=<ID=COB1p00513,length=125980>
##contig=<ID=COB1p00514,length=2354132>
##contig=<ID=COB1p00515,length=2648012>
##contig=<ID=COB1p00516,length=212237>
##contig=<ID=COB1p00517,length=160888>
##contig=<ID=COB1p00518,length=3441643>
##contig=<ID=COB1p00519,length=3491840>
##contig=<ID=COB1p00520,length=1387527>
##contig=<ID=COB1p00521,length=367839>
##contig=<ID=COB1p00522,length=2089265>
##contig=<ID=COB1p00523,length=495041>
##contig=<ID=COB1p00524,length=2171402>
##contig=<ID=COB1p00525,length=1852440>
##contig=<ID=COB1p00526,length=892454>
##contig=<ID=COB1p00527,length=1836458>
##contig=<ID=COB1p00528,length=215897>
##contig=<ID=COB1p00529,length=15979937>
##contig=<ID=COB1p00530,length=2830690>
##contig=<ID=COB1p00531,length=115303>
##contig=<ID=COB1p00532,length=733874>
##contig=<ID=COB1p00533,length=961010>
##contig=<ID=COB1p00534,length=1572393>
##contig=<ID=COB1p00535,length=2375755>
##contig=<ID=COB1p00536,length=82179>
##contig=<ID=COB1p00537,length=4325170>
##contig=<ID=COB1p00538,length=1065260>
##contig=<ID=COB1p00539,length=1365340>
##contig=<ID=COB1p00540,length=2002753>
##contig=<ID=COB1p00541,length=1260407>
##contig=<ID=COB1p00542,length=2776214>
##contig=<ID=COB1p00543,length=1087799>
##contig=<ID=COB1p00544,length=713256>
##contig=<ID=COB1p00545,length=440553>
##contig=<ID=COB1p00546,length=352056>
##contig=<ID=COB1p00547,length=208014>
##contig=<ID=COB1p00548,length=3634681>
##contig=<ID=COB1p00549,length=520169>
##contig=<ID=COB1p00550,length=415412>
##contig=<ID=COB1p00551,length=112553>
##contig=<ID=COB1p00552,length=616432>
##contig=<ID=COB1p00553,length=1281315>
##contig=<ID=COB1p00554,length=660213>
##contig=<ID=COB1p00555,length=1979972>
##contig=<ID=COB1p00556,length=633069>
##contig=<ID=COB1p00557,length=1241863>
##contig=<ID=COB1p00558,length=1587482>
##contig=<ID=COB1p00559,length=2718867>
##contig=<ID=COB1p00560,length=1068451>
##contig=<ID=COB1p00561,length=3529889>
##contig=<ID=COB1p00562,length=733056>
##contig=<ID=COB1p00563,length=1460600>
##contig=<ID=COB1p00564,length=1219013>
##contig=<ID=COB1p00565,length=1868101>
##contig=<ID=COB1p00566,length=947168>
##contig=<ID=COB1p00567,length=1148331>
##contig=<ID=COB1p00568,length=576051>
##contig=<ID=COB1p00569,length=2757979>
##contig=<ID=COB1p00570,length=460953>
##contig=<ID=COB1p00571,length=1595284>
##contig=<ID=COB1p00572,length=797688>
##contig=<ID=COB1p00573,length=714667>
##contig=<ID=COB1p00574,length=1526759>
##contig=<ID=COB1p00575,length=1749290>
##contig=<ID=COB1p00576,length=2096561>
##contig=<ID=COB1p00577,length=1939865>
##contig=<ID=COB1p00578,length=219332>
##contig=<ID=COB1p00579,length=3596186>
##contig=<ID=COB1p00580,length=481044>
##contig=<ID=COB1p00581,length=282888>
##contig=<ID=COB1p00582,length=1233637>
##contig=<ID=COB1p00583,length=641901>
##contig=<ID=COB1p00584,length=80318>
##contig=<ID=COB1p00585,length=58607>
##contig=<ID=COB1p00586,length=367764>
##contig=<ID=COB1p00587,length=1005790>
##contig=<ID=COB1p00588,length=586552>
##contig=<ID=COB1p00589,length=4715094>
##contig=<ID=COB1p00590,length=331324>
##contig=<ID=COB1p00591,length=1884876>
##contig=<ID=COB1p00592,length=140894>
##contig=<ID=COB1p00593,length=1196263>
##contig=<ID=COB1p00594,length=4059947>
##contig=<ID=COB1p00595,length=515859>
##contig=<ID=COB1p00596,length=1503609>
##contig=<ID=COB1p00597,length=199746>
##contig=<ID=COB1p00598,length=1270439>
##contig=<ID=COB1p00599,length=956479>
##contig=<ID=COB1p00600,length=320387>
##contig=<ID=COB1p00601,length=141030>
##contig=<ID=COB1p00602,length=328181>
##contig=<ID=COB1p00603,length=1171196>
##contig=<ID=COB1p00604,length=845483>
##contig=<ID=COB1p00605,length=359129>
##contig=<ID=COB1p00606,length=3581770>
##contig=<ID=COB1p00607,length=1190155>
##contig=<ID=COB1p00608,length=2234808>
##contig=<ID=COB1p00609,length=1289174>
##contig=<ID=COB1p00610,length=1250502>
##contig=<ID=COB1p00611,length=69398>
##contig=<ID=COB1p00612,length=1193207>
##contig=<ID=COB1p00613,length=893995>
##contig=<ID=COB1p00614,length=4445073>
##contig=<ID=COB1p00615,length=6349301>
##contig=<ID=COB1p00616,length=1230375>
##contig=<ID=COB1p00617,length=387564>
##contig=<ID=COB1p00618,length=2809738>
##contig=<ID=COB1p00619,length=2240375>
##contig=<ID=COB1p00620,length=2942204>
##contig=<ID=COB1p00621,length=2137998>
##contig=<ID=COB1p00622,length=1019852>
##contig=<ID=COB1p00623,length=147887>
##contig=<ID=COB1p00624,length=297524>
##contig=<ID=COB1p00625,length=905334>
##contig=<ID=COB1p00626,length=508108>
##contig=<ID=COB1p00627,length=3943869>
##contig=<ID=COB1p00628,length=559961>
##contig=<ID=COB1p00629,length=2705525>
##contig=<ID=COB1p00630,length=337330>
##contig=<ID=COB1p00631,length=1588531>
##contig=<ID=COB1p00632,length=55345>
##contig=<ID=COB1p00633,length=2733831>
##contig=<ID=COB1p00634,length=1553526>
##contig=<ID=COB1p00635,length=782858>
##contig=<ID=COB1p00636,length=401848>
##contig=<ID=COB1p00637,length=217635>
##contig=<ID=COB1p00638,length=2578931>
##contig=<ID=COB1p00639,length=622504>
##contig=<ID=COB1p00640,length=2291747>
##contig=<ID=COB1p00641,length=477270>
##contig=<ID=COB1p00642,length=59882>
##contig=<ID=COB1p00643,length=632755>
##contig=<ID=COB1p00644,length=1802432>
##contig=<ID=COB1p00645,length=1421989>
##contig=<ID=COB1p00646,length=3482696>
##contig=<ID=COB1p00647,length=2288845>
##contig=<ID=COB1p00648,length=1069926>
##contig=<ID=COB1p00649,length=866625>
##contig=<ID=COB1p00650,length=1966825>
##contig=<ID=COB1p00651,length=2717003>
##contig=<ID=COB1p00652,length=1348309>
##contig=<ID=COB1p00653,length=1404069>
##contig=<ID=COB1p00654,length=1655756>
##contig=<ID=COB1p00655,length=500895>
##contig=<ID=COB1p00656,length=2342559>
##contig=<ID=COB1p00657,length=1151358>
##contig=<ID=COB1p00658,length=727907>
##contig=<ID=COB1p00659,length=685583>
##contig=<ID=COB1p00660,length=421559>
##contig=<ID=COB1p00661,length=1157141>
##contig=<ID=COB1p00662,length=1117192>
##contig=<ID=COB1p00663,length=786403>
##contig=<ID=COB1p00664,length=675431>
##contig=<ID=COB1p00665,length=583521>
##contig=<ID=COB1p00666,length=434153>
##contig=<ID=COB1p00667,length=3320090>
##contig=<ID=COB1p00668,length=335616>
##contig=<ID=COB1p00669,length=239788>
##contig=<ID=COB1p00670,length=2056443>
##contig=<ID=COB1p00671,length=1315057>
##contig=<ID=COB1p00672,length=400912>
##contig=<ID=COB1p00673,length=1615927>
##contig=<ID=COB1p00674,length=1553812>
##contig=<ID=COB1p00675,length=887824>
##contig=<ID=COB1p00676,length=2284770>
##contig=<ID=COB1p00677,length=636342>
##contig=<ID=COB1p00678,length=2203531>
##contig=<ID=COB1p00679,length=249667>
##contig=<ID=COB1p00680,length=2294291>
##contig=<ID=COB1p00681,length=1206572>
##contig=<ID=COB1p00682,length=4141624>
##contig=<ID=COB1p00683,length=412362>
##contig=<ID=COB1p00684,length=160206>
##contig=<ID=COB1p00685,length=5227710>
##contig=<ID=COB1p00686,length=834256>
##contig=<ID=COB1p00687,length=1499768>
##contig=<ID=COB1p00688,length=337203>
##contig=<ID=COB1p00689,length=822663>
##contig=<ID=COB1p00690,length=1162687>
##contig=<ID=COB1p00691,length=2828671>
##contig=<ID=COB1p00692,length=2163288>
##contig=<ID=COB1p00693,length=584831>
##contig=<ID=COB1p00694,length=1381765>
##contig=<ID=COB1p00695,length=618274>
##contig=<ID=COB1p00696,length=161275>
##contig=<ID=COB1p00697,length=791184>
##contig=<ID=COB1p00698,length=1381296>
##contig=<ID=COB1p00699,length=1655065>
##contig=<ID=COB1p00700,length=1722777>
##contig=<ID=COB1p00701,length=106089>
##contig=<ID=COB1p00702,length=433577>
##contig=<ID=COB1p00703,length=5482227>
##contig=<ID=COB1p00704,length=493903>
##contig=<ID=COB1p00705,length=1059242>
##contig=<ID=COB1p00706,length=1520861>
##contig=<ID=COB1p00707,length=113082>
##contig=<ID=COB1p00708,length=1263715>
##contig=<ID=COB1p00709,length=2687765>
##contig=<ID=COB1p00710,length=469238>
##contig=<ID=COB1p00711,length=3773041>
##contig=<ID=COB1p00712,length=935239>
##contig=<ID=COB1p00713,length=125502>
##contig=<ID=COB1p00714,length=787911>
##contig=<ID=COB1p00715,length=1653855>
##contig=<ID=COB1p00716,length=531173>
##contig=<ID=COB1p00717,length=105496>
##contig=<ID=COB1p00718,length=198674>
##contig=<ID=COB1p00719,length=2716387>
##contig=<ID=COB1p00720,length=338137>
##contig=<ID=COB1p00721,length=217561>
##contig=<ID=COB1p00722,length=2031387>
##contig=<ID=COB1p00723,length=872084>
##contig=<ID=COB1p00724,length=106410>
##contig=<ID=COB1p00725,length=571559>
##contig=<ID=COB1p00726,length=1791621>
##contig=<ID=COB1p00727,length=936072>
##contig=<ID=COB1p00728,length=306721>
##contig=<ID=COB1p00729,length=1179170>
##contig=<ID=COB1p00730,length=2087868>
##contig=<ID=COB1p00731,length=644678>
##contig=<ID=COB1p00732,length=55672>
##contig=<ID=COB1p00733,length=927907>
##contig=<ID=COB1p00734,length=2178589>
##contig=<ID=COB1p00735,length=1694965>
##contig=<ID=COB1p00736,length=2395941>
##contig=<ID=COB1p00737,length=1351566>
##contig=<ID=COB1p00738,length=1923756>
##contig=<ID=COB1p00739,length=5453445>
##contig=<ID=COB1p00740,length=9488395>
##contig=<ID=COB1p00741,length=140423>
##contig=<ID=COB1p00742,length=296999>
##contig=<ID=COB1p00743,length=711301>
##contig=<ID=COB1p00744,length=124905>
##contig=<ID=COB1p00745,length=1102044>
##contig=<ID=COB1p00746,length=1456846>
##contig=<ID=COB1p00747,length=1014753>
##contig=<ID=COB1p00748,length=460633>
##contig=<ID=COB1p00749,length=317274>
##contig=<ID=COB1p00750,length=3257553>
##contig=<ID=COB1p00751,length=1908537>
##contig=<ID=COB1p00752,length=1827776>
##contig=<ID=COB1p00753,length=238535>
##contig=<ID=COB1p00754,length=1527346>
##contig=<ID=COB1p00755,length=216371>
##contig=<ID=COB1p00756,length=4386663>
##contig=<ID=COB1p00757,length=169214>
##contig=<ID=COB1p00758,length=2095477>
##contig=<ID=COB1p00759,length=821640>
##contig=<ID=COB1p00760,length=2990249>
##contig=<ID=COB1p00761,length=1512188>
##contig=<ID=COB1p00762,length=465610>
##contig=<ID=COB1p00763,length=1175176>
##contig=<ID=COB1p00764,length=1003095>
##contig=<ID=COB1p00765,length=3329591>
##contig=<ID=COB1p00766,length=320237>
##contig=<ID=COB1p00767,length=1555643>
##contig=<ID=COB1p00768,length=147448>
##contig=<ID=COB1p00769,length=380416>
##contig=<ID=COB1p00770,length=1019366>
##contig=<ID=COB1p00771,length=3262030>
##contig=<ID=COB1p00772,length=1514538>
##contig=<ID=COB1p00773,length=3272870>
##contig=<ID=COB1p00774,length=1378637>
##contig=<ID=COB1p00775,length=156199>
##contig=<ID=COB1p00776,length=2105461>
##contig=<ID=COB1p00777,length=793070>
##contig=<ID=COB1p00778,length=332241>
##contig=<ID=COB1p00779,length=256510>
##contig=<ID=COB1p00780,length=1455929>
##contig=<ID=COB1p00781,length=1501764>
##contig=<ID=COB1p00782,length=1889346>
##contig=<ID=COB1p00783,length=396563>
##contig=<ID=COB1p00784,length=2486069>
##contig=<ID=COB1p00785,length=1577976>
##contig=<ID=COB1p00786,length=1079787>
##contig=<ID=COB1p00787,length=797476>
##contig=<ID=COB1p00788,length=290552>
##contig=<ID=COB1p00789,length=1044937>
##contig=<ID=COB1p00790,length=5059696>
##contig=<ID=COB1p00791,length=1432463>
##contig=<ID=COB1p00792,length=916840>
##contig=<ID=COB1p00793,length=1060625>
##contig=<ID=COB1p00794,length=274519>
##contig=<ID=COB1p00795,length=488706>
##contig=<ID=COB1p00796,length=469732>
##contig=<ID=COB1p00797,length=225511>
##contig=<ID=COB1p00798,length=328868>
##contig=<ID=COB1p00799,length=741783>
##contig=<ID=COB1p00800,length=2181600>
##contig=<ID=COB1p00801,length=1154415>
##contig=<ID=COB1p00802,length=280271>
##contig=<ID=COB1p00803,length=335492>
##contig=<ID=COB1p00804,length=2483545>
##contig=<ID=COB1p00805,length=1422044>
##contig=<ID=COB1p00806,length=465677>
##contig=<ID=COB1p00807,length=299868>
##contig=<ID=COB1p00808,length=1725919>
##contig=<ID=COB1p00809,length=965040>
##contig=<ID=COB1p00810,length=737378>
##contig=<ID=COB1p00811,length=3851199>
##contig=<ID=COB1p00812,length=1522897>
##contig=<ID=COB1p00813,length=1062410>
##contig=<ID=COB1p00814,length=834196>
##contig=<ID=COB1p00815,length=929891>
##contig=<ID=COB1p00816,length=443047>
##contig=<ID=COB1p00817,length=1970262>
##contig=<ID=COB1p00818,length=49179>
##contig=<ID=COB1p00819,length=293109>
##contig=<ID=COB1p00820,length=1190605>
##contig=<ID=COB1p00821,length=310018>
##contig=<ID=COB1p00822,length=818400>
##contig=<ID=COB1p00823,length=495787>
##contig=<ID=COB1p00824,length=823766>
##contig=<ID=COB1p00825,length=129730>
##contig=<ID=COB1p00826,length=701145>
##contig=<ID=COB1p00827,length=674198>
##contig=<ID=COB1p00828,length=859954>
##contig=<ID=COB1p00829,length=227333>
##contig=<ID=COB1p00830,length=757824>
##contig=<ID=COB1p00831,length=1142335>
##contig=<ID=COB1p00832,length=306813>
##contig=<ID=COB1p00833,length=2664709>
##contig=<ID=COB1p00834,length=6825626>
##contig=<ID=COB1p00835,length=911146>
##contig=<ID=COB1p00836,length=1033200>
##contig=<ID=COB1p00837,length=2316435>
##contig=<ID=COB1p00838,length=857740>
##contig=<ID=COB1p00839,length=1544659>
##contig=<ID=COB1p00840,length=1336412>
##contig=<ID=COB1p00841,length=964182>
##contig=<ID=COB1p00842,length=873850>
##contig=<ID=COB1p00843,length=2353469>
##contig=<ID=COB1p00844,length=791994>
##contig=<ID=COB1p00845,length=131199>
##contig=<ID=COB1p00846,length=261478>
##contig=<ID=COB1p00847,length=1464703>
##contig=<ID=COB1p00848,length=608918>
##contig=<ID=COB1p00849,length=963906>
##contig=<ID=COB1p00850,length=484474>
##contig=<ID=COB1p00851,length=590810>
##contig=<ID=COB1p00852,length=277539>
##contig=<ID=COB1p00853,length=1017728>
##contig=<ID=COB1p00854,length=242474>
##contig=<ID=COB1p00855,length=744639>
##contig=<ID=COB1p00856,length=65371>
##contig=<ID=COB1p00857,length=470015>
##contig=<ID=COB1p00858,length=3339002>
##contig=<ID=COB1p00859,length=245162>
##contig=<ID=COB1p00860,length=365267>
##contig=<ID=COB1p00861,length=937798>
##contig=<ID=COB1p00862,length=656002>
##contig=<ID=COB1p00863,length=1318685>
##contig=<ID=COB1p00864,length=2329815>
##contig=<ID=COB1p00865,length=977350>
##contig=<ID=COB1p00866,length=2843337>
##contig=<ID=COB1p00867,length=255381>
##contig=<ID=COB1p00868,length=287897>
##contig=<ID=COB1p00869,length=2361316>
##contig=<ID=COB1p00870,length=121207>
##contig=<ID=COB1p00871,length=2406219>
##contig=<ID=COB1p00872,length=553734>
##contig=<ID=COB1p00873,length=1519376>
##contig=<ID=COB1p00874,length=244685>
##contig=<ID=COB1p00875,length=238846>
##contig=<ID=COB1p00876,length=1052565>
##contig=<ID=COB1p00877,length=103572>
##contig=<ID=COB1p00878,length=384149>
##contig=<ID=COB1p00879,length=636580>
##contig=<ID=COB1p00880,length=580693>
##contig=<ID=COB1p00881,length=933071>
##contig=<ID=COB1p00882,length=2290356>
##contig=<ID=COB1p00883,length=2235068>
##contig=<ID=COB1p00884,length=1759043>
##contig=<ID=COB1p00885,length=424801>
##contig=<ID=COB1p00886,length=554430>
##contig=<ID=COB1p00887,length=330267>
##contig=<ID=COB1p00888,length=1603940>
##contig=<ID=COB1p00889,length=1562958>
##contig=<ID=COB1p00890,length=614990>
##contig=<ID=COB1p00891,length=1385061>
##contig=<ID=COB1p00892,length=741317>
##contig=<ID=COB1p00893,length=655624>
##contig=<ID=COB1p00894,length=813456>
##contig=<ID=COB1p00895,length=1872920>
##contig=<ID=COB1p00896,length=1095346>
##contig=<ID=COB1p00897,length=2030074>
##contig=<ID=COB1p00898,length=4649640>
##contig=<ID=COB1p00899,length=2028720>
##contig=<ID=COB1p00900,length=1970443>
##contig=<ID=COB1p00901,length=1000733>
##contig=<ID=COB1p00902,length=176223>
##contig=<ID=COB1p00903,length=1269463>
##contig=<ID=COB1p00904,length=198869>
##contig=<ID=COB1p00905,length=1569057>
##contig=<ID=COB1p00906,length=288339>
##contig=<ID=COB1p00907,length=2391342>
##contig=<ID=COB1p00908,length=565800>
##contig=<ID=COB1p00909,length=1146842>
##contig=<ID=COB1p00910,length=1091933>
##contig=<ID=COB1p00911,length=1322353>
##contig=<ID=COB1p00912,length=2888700>
##contig=<ID=COB1p00913,length=456729>
##contig=<ID=COB1p00914,length=321287>
##contig=<ID=COB1p00915,length=349100>
##contig=<ID=COB1p00916,length=196151>
##contig=<ID=COB1p00917,length=1232449>
##contig=<ID=COB1p00918,length=1298598>
##contig=<ID=COB1p00919,length=868969>
##contig=<ID=COB1p00920,length=1013858>
##contig=<ID=COB1p00921,length=3567612>
##contig=<ID=COB1p00922,length=1076989>
##contig=<ID=COB1p00923,length=289183>
##contig=<ID=COB1p00924,length=3640581>
##contig=<ID=COB1p00925,length=606895>
##contig=<ID=COB1p00926,length=193286>
##contig=<ID=COB1p00927,length=1232914>
##contig=<ID=COB1p00928,length=2267494>
##contig=<ID=COB1p00929,length=623514>
##contig=<ID=COB1p00930,length=2468787>
##contig=<ID=COB1p00931,length=2575056>
##contig=<ID=COB1p00932,length=2195222>
##contig=<ID=COB1p00933,length=1411294>
##contig=<ID=COB1p00934,length=180382>
##contig=<ID=COB1p00935,length=304659>
##contig=<ID=COB1p00936,length=2220514>
##contig=<ID=COB1p00937,length=913424>
##contig=<ID=COB1p00938,length=6606867>
##contig=<ID=COB1p00939,length=830054>
##contig=<ID=COB1p00940,length=1340790>
##contig=<ID=COB1p00941,length=290220>
##contig=<ID=COB1p00942,length=318652>
##contig=<ID=COB1p00943,length=356836>
##contig=<ID=COB1p00944,length=2468734>
##contig=<ID=COB1p00945,length=747816>
##contig=<ID=COB1p00946,length=343764>
##contig=<ID=COB1p00947,length=520378>
##contig=<ID=COB1p00948,length=752436>
##contig=<ID=COB1p00949,length=2835520>
##contig=<ID=COB1p00950,length=990613>
##contig=<ID=COB1p00951,length=262226>
##contig=<ID=COB1p00952,length=853706>
##contig=<ID=COB1p00953,length=983720>
##contig=<ID=COB1p00954,length=1293369>
##contig=<ID=COB1p00955,length=931244>
##contig=<ID=COB1p00956,length=685313>
##contig=<ID=COB1p00957,length=1899908>
##contig=<ID=COB1p00958,length=422757>
##contig=<ID=COB1p00959,length=870567>
##contig=<ID=COB1p00960,length=420805>
##contig=<ID=COB1p00961,length=1230279>
##contig=<ID=COB1p00962,length=973084>
##contig=<ID=COB1p00963,length=2861945>
##contig=<ID=COB1p00964,length=933256>
##contig=<ID=COB1p00965,length=555013>
##contig=<ID=COB1p00966,length=749036>
##contig=<ID=COB1p00967,length=801091>
##contig=<ID=COB1p00968,length=195125>
##contig=<ID=COB1p00969,length=228994>
##contig=<ID=COB1p00970,length=3708284>
##contig=<ID=COB1p00971,length=1517002>
##contig=<ID=COB1p00972,length=1560734>
##contig=<ID=COB1p00973,length=598180>
##contig=<ID=COB1p00974,length=2950890>
##contig=<ID=COB1p00975,length=1720181>
##contig=<ID=COB1p00976,length=1046672>
##contig=<ID=COB1p00977,length=1301417>
##contig=<ID=COB1p00978,length=1986234>
##contig=<ID=COB1p00979,length=42694>
##contig=<ID=COB1p00980,length=1113576>
##contig=<ID=COB1p00981,length=460715>
##contig=<ID=COB1p00982,length=745234>
##contig=<ID=COB1p00983,length=2119731>
##contig=<ID=COB1p00984,length=2457773>
##contig=<ID=COB1p00985,length=823516>
##contig=<ID=COB1p00986,length=126747>
##contig=<ID=COB1p00987,length=1836194>
##contig=<ID=COB1p00988,length=937981>
##contig=<ID=COB1p00989,length=588830>
##contig=<ID=COB1p00990,length=1277317>
##contig=<ID=COB1p00991,length=1230372>
##contig=<ID=COB1p00992,length=592897>
##contig=<ID=COB1p00993,length=848401>
##contig=<ID=COB1p00994,length=3171660>
##contig=<ID=COB1p00995,length=475253>
##contig=<ID=COB1p00996,length=356314>
##contig=<ID=COB1p00997,length=1648711>
##contig=<ID=COB1p00998,length=430501>
##contig=<ID=COB1p00999,length=612070>
##contig=<ID=COB1p01000,length=1019863>
##contig=<ID=COB1p01001,length=2960420>
##contig=<ID=COB1p01002,length=2442042>
##contig=<ID=COB1p01003,length=1364074>
##contig=<ID=COB1p01004,length=866759>
##contig=<ID=COB1p01005,length=1050011>
##contig=<ID=COB1p01006,length=2140444>
##contig=<ID=COB1p01007,length=3469871>
##contig=<ID=COB1p01008,length=316264>
##contig=<ID=COB1p01009,length=2071656>
##contig=<ID=COB1p01010,length=288409>
##contig=<ID=COB1p01011,length=1010224>
##contig=<ID=COB1p01012,length=468787>
##contig=<ID=COB1p01013,length=1899245>
##contig=<ID=COB1p01014,length=1323629>
##contig=<ID=COB1p01015,length=1210519>
##contig=<ID=COB1p01016,length=891967>
##contig=<ID=COB1p01017,length=1425203>
##contig=<ID=COB1p01018,length=1400199>
##contig=<ID=COB1p01019,length=3637299>
##contig=<ID=COB1p01020,length=1129965>
##contig=<ID=COB1p01021,length=785170>
##contig=<ID=COB1p01022,length=2938291>
##contig=<ID=COB1p01023,length=1737108>
##contig=<ID=COB1p01024,length=1039359>
##contig=<ID=COB1p01025,length=794185>
##contig=<ID=COB1p01026,length=748206>
##contig=<ID=COB1p01027,length=1597551>
##contig=<ID=COB1p01028,length=191019>
##contig=<ID=COB1p01029,length=1671668>
##contig=<ID=COB1p01030,length=842410>
##contig=<ID=COB1p01031,length=155679>
##contig=<ID=COB1p01032,length=386216>
##contig=<ID=COB1p01033,length=2332177>
##contig=<ID=COB1p01034,length=1132501>
##contig=<ID=COB1p01035,length=290324>
##contig=<ID=COB1p01036,length=1380035>
##contig=<ID=COB1p01037,length=1832686>
##contig=<ID=COB1p01038,length=1478593>
##contig=<ID=COB1p01039,length=422553>
##contig=<ID=COB1p01040,length=283812>
##contig=<ID=COB1p01041,length=773596>
##contig=<ID=COB1p01042,length=219431>
##contig=<ID=COB1p01043,length=2410914>
##contig=<ID=COB1p01044,length=2153173>
##contig=<ID=COB1p01045,length=1054549>
##contig=<ID=COB1p01046,length=272506>
##contig=<ID=COB1p01047,length=1912698>
##contig=<ID=COB1p01048,length=843267>
##contig=<ID=COB1p01049,length=451654>
##contig=<ID=COB1p01050,length=727232>
##contig=<ID=COB1p01051,length=1095875>
##contig=<ID=COB1p01052,length=352182>
##contig=<ID=COB1p01053,length=802497>
##contig=<ID=COB1p01054,length=1009954>
##contig=<ID=COB1p01055,length=1304253>
##contig=<ID=COB1p01056,length=1399628>
##contig=<ID=COB1p01057,length=120137>
##contig=<ID=COB1p01058,length=580734>
##contig=<ID=COB1p01059,length=1962649>
##contig=<ID=COB1p01060,length=1986393>
##contig=<ID=COB1p01061,length=2812177>
##contig=<ID=COB1p01062,length=178819>
##contig=<ID=COB1p01063,length=958317>
##contig=<ID=COB1p01064,length=1896558>
##contig=<ID=COB1p01065,length=1029007>
##contig=<ID=COB1p01066,length=828758>
##contig=<ID=COB1p01067,length=304637>
##contig=<ID=COB1p01068,length=1924578>
##contig=<ID=COB1p01069,length=1264425>
##contig=<ID=COB1p01070,length=709811>
##contig=<ID=COB1p01071,length=1019452>
##contig=<ID=COB1p01072,length=3234535>
##contig=<ID=COB1p01073,length=1194691>
##contig=<ID=COB1p01074,length=119497>
##contig=<ID=COB1p01075,length=1822809>
##contig=<ID=COB1p01076,length=137835>
##contig=<ID=COB1p01077,length=1376720>
##contig=<ID=COB1p01078,length=1241901>
##contig=<ID=COB1p01079,length=1763452>
##contig=<ID=COB1p01080,length=1489826>
##contig=<ID=COB1p01081,length=1989130>
##contig=<ID=COB1p01082,length=1307679>
##contig=<ID=COB1p01083,length=1692965>
##contig=<ID=COB1p01084,length=1366245>
##contig=<ID=COB1p01085,length=934630>
##contig=<ID=COB1p01086,length=5100055>
##contig=<ID=COB1p01087,length=2102727>
##contig=<ID=COB1p01088,length=3386362>
##contig=<ID=COB1p01089,length=142605>
##contig=<ID=COB1p01090,length=1015550>
##contig=<ID=COB1p01091,length=510808>
##contig=<ID=COB1p01092,length=888621>
##contig=<ID=COB1p01093,length=2198793>
##contig=<ID=COB1p01094,length=162063>
##contig=<ID=COB1p01095,length=758586>
##contig=<ID=COB1p01096,length=402316>
##contig=<ID=COB1p01097,length=5793501>
##contig=<ID=COB1p01098,length=1434995>
##contig=<ID=COB1p01099,length=712134>
##contig=<ID=COB1p01100,length=383895>
##contig=<ID=COB1p01101,length=5972652>
##contig=<ID=COB1p01102,length=265954>
##contig=<ID=COB1p01103,length=2088350>
##contig=<ID=COB1p01104,length=889425>
##contig=<ID=COB1p01105,length=4418467>
##contig=<ID=COB1p01106,length=1359904>
##contig=<ID=COB1p01107,length=2158242>
##contig=<ID=COB1p01108,length=873215>
##contig=<ID=COB1p01109,length=3836701>
##contig=<ID=COB1p01110,length=732885>
##contig=<ID=COB1p01111,length=2027162>
##contig=<ID=COB1p01112,length=246791>
##contig=<ID=COB1p01113,length=1329665>
##contig=<ID=COB1p01114,length=1091061>
##contig=<ID=COB1p01115,length=1129769>
##contig=<ID=COB1p01116,length=1515253>
##contig=<ID=COB1p01117,length=422253>
##contig=<ID=COB1p01118,length=2802468>
##contig=<ID=COB1p01119,length=1411218>
##contig=<ID=COB1p01120,length=750463>
##contig=<ID=COB1p01121,length=768305>
##contig=<ID=COB1p01122,length=1711472>
##contig=<ID=COB1p01123,length=1058081>
##contig=<ID=COB1p01124,length=756951>
##contig=<ID=COB1p01125,length=864121>
##contig=<ID=COB1p01126,length=535603>
##contig=<ID=COB1p01127,length=728111>
##contig=<ID=COB1p01128,length=267083>
##contig=<ID=COB1p01129,length=1774891>
##contig=<ID=COB1p01130,length=460884>
##contig=<ID=COB1p01131,length=229318>
##contig=<ID=COB1p01132,length=149791>
##contig=<ID=COB1p01133,length=1333084>
##contig=<ID=COB1p01134,length=4513108>
##contig=<ID=COB1p01135,length=1664420>
##contig=<ID=COB1p01136,length=1430264>
##contig=<ID=COB1p01137,length=139169>
##contig=<ID=COB1p01138,length=123849>
##contig=<ID=COB1p01139,length=557478>
##contig=<ID=COB1p01140,length=53676>
##contig=<ID=COB1p01141,length=1559429>
##contig=<ID=COB1p01142,length=1897265>
##contig=<ID=COB1p01143,length=418823>
##contig=<ID=COB1p01144,length=599976>
##contig=<ID=COB1p01145,length=1113260>
##contig=<ID=COB1p01146,length=923569>
##contig=<ID=COB1p01147,length=293315>
##contig=<ID=COB1p01148,length=958992>
##contig=<ID=COB1p01149,length=1355416>
##contig=<ID=COB1p01150,length=352333>
##contig=<ID=COB1p01151,length=181857>
##contig=<ID=COB1p01152,length=2098218>
##contig=<ID=COB1p01153,length=474812>
##contig=<ID=COB1p01154,length=4112793>
##contig=<ID=COB1p01155,length=3567249>
##contig=<ID=COB1p01156,length=418146>
##contig=<ID=COB1p01157,length=724172>
##contig=<ID=COB1p01158,length=1647207>
##contig=<ID=COB1p01159,length=1277410>
##contig=<ID=COB1p01160,length=260417>
##contig=<ID=COB1p01161,length=642729>
##contig=<ID=COB1p01162,length=2219381>
##contig=<ID=COB1p01163,length=708464>
##contig=<ID=COB1p01164,length=2189397>
##contig=<ID=COB1p01165,length=1728924>
##contig=<ID=COB1p01166,length=1801419>
##contig=<ID=COB1p01167,length=491810>
##contig=<ID=COB1p01168,length=701845>
##contig=<ID=COB1p01169,length=2246076>
##contig=<ID=COB1p01170,length=91038>
##contig=<ID=COB1p01171,length=734295>
##contig=<ID=COB1p01172,length=683580>
##contig=<ID=COB1p01173,length=482387>
##contig=<ID=COB1p01174,length=444878>
##contig=<ID=COB1p01175,length=1690182>
##contig=<ID=COB1p01176,length=387338>
##contig=<ID=COB1p01177,length=1180622>
##contig=<ID=COB1p01178,length=875132>
##contig=<ID=COB1p01179,length=4205661>
##contig=<ID=COB1p01180,length=927755>
##contig=<ID=COB1p01181,length=213603>
##contig=<ID=COB1p01182,length=1208864>
##contig=<ID=COB1p01183,length=2799474>
##contig=<ID=COB1p01184,length=626955>
##contig=<ID=COB1p01185,length=939189>
##contig=<ID=COB1p01186,length=307029>
##contig=<ID=COB1p01187,length=163466>
##contig=<ID=COB1p01188,length=369968>
##contig=<ID=COB1p01189,length=1394856>
##contig=<ID=COB1p01190,length=2402692>
##contig=<ID=COB1p01191,length=428100>
##contig=<ID=COB1p01192,length=2090743>
##contig=<ID=COB1p01193,length=257687>
##contig=<ID=COB1p01194,length=724424>
##contig=<ID=COB1p01195,length=1302204>
##contig=<ID=COB1p01196,length=808779>
##contig=<ID=COB1p01197,length=2318773>
##contig=<ID=COB1p01198,length=1409188>
##contig=<ID=COB1p01199,length=236026>
##contig=<ID=COB1p01200,length=1885675>
##contig=<ID=COB1p01201,length=5065378>
##contig=<ID=COB1p01202,length=929608>
##contig=<ID=COB1p01203,length=1593831>
##contig=<ID=COB1p01204,length=1216510>
##contig=<ID=COB1p01205,length=5830205>
##contig=<ID=COB1p01206,length=487393>
##contig=<ID=COB1p01207,length=408589>
##contig=<ID=COB1p01208,length=1737146>
##contig=<ID=COB1p01209,length=1557108>
##contig=<ID=COB1p01210,length=1554141>
##contig=<ID=COB1p01211,length=1187094>
##contig=<ID=COB1p01212,length=883514>
##contig=<ID=COB1p01213,length=222854>
##contig=<ID=COB1p01214,length=939277>
##contig=<ID=COB1p01215,length=1576426>
##contig=<ID=COB1p01216,length=2511722>
##contig=<ID=COB1p01217,length=1707213>
##contig=<ID=COB1p01218,length=288216>
##contig=<ID=COB1p01219,length=3048583>
##contig=<ID=COB1p01220,length=2965020>
##contig=<ID=COB1p01221,length=2572990>
##contig=<ID=COB1p01222,length=2141058>
##contig=<ID=COB1p01223,length=2354693>
##contig=<ID=COB1p01224,length=1627437>
##contig=<ID=COB1p01225,length=452654>
##contig=<ID=COB1p01226,length=1359040>
##contig=<ID=COB1p01227,length=3108426>
##contig=<ID=COB1p01228,length=899729>
##contig=<ID=COB1p01229,length=335289>
##contig=<ID=COB1p01230,length=1211381>
##contig=<ID=COB1p01231,length=784645>
##contig=<ID=COB1p01232,length=1106647>
##contig=<ID=COB1p01233,length=263571>
##contig=<ID=COB1p01234,length=2741804>
##contig=<ID=COB1p01235,length=922138>
##contig=<ID=COB1p01236,length=3216721>
##contig=<ID=COB1p01237,length=718934>
##contig=<ID=COB1p01238,length=1054078>
##contig=<ID=COB1p01239,length=579840>
##contig=<ID=COB1p01240,length=777451>
##contig=<ID=COB1p01241,length=918437>
##contig=<ID=COB1p01242,length=2238728>
##contig=<ID=COB1p01243,length=547023>
##contig=<ID=COB1p01244,length=430719>
##contig=<ID=COB1p01245,length=1207118>
##contig=<ID=COB1p01246,length=1656097>
##contig=<ID=COB1p01247,length=490800>
##contig=<ID=COB1p01248,length=98981>
##contig=<ID=COB1p01249,length=657894>
##contig=<ID=COB1p01250,length=173066>
##contig=<ID=COB1p01251,length=384005>
##contig=<ID=COB1p01252,length=174177>
##contig=<ID=COB1p01253,length=138968>
##contig=<ID=COB1p01254,length=1228349>
##contig=<ID=COB1p01255,length=328825>
##contig=<ID=COB1p01256,length=1466295>
##contig=<ID=COB1p01257,length=140586>
##contig=<ID=COB1p01258,length=929569>
##contig=<ID=COB1p01259,length=122136>
##contig=<ID=COB1p01260,length=2214438>
##contig=<ID=COB1p01261,length=1074861>
##contig=<ID=COB1p01262,length=1339381>
##contig=<ID=COB1p01263,length=1446831>
##contig=<ID=COB1p01264,length=1529999>
##contig=<ID=COB1p01265,length=2803982>
##contig=<ID=COB1p01266,length=201395>
##contig=<ID=COB1p01267,length=1820237>
##contig=<ID=COB1p01268,length=1617515>
##contig=<ID=COB1p01269,length=532492>
##contig=<ID=COB1p01270,length=935578>
##contig=<ID=COB1p01271,length=1761778>
##contig=<ID=COB1p01272,length=2211443>
##contig=<ID=COB1p01273,length=900664>
##contig=<ID=COB1p01274,length=453865>
##contig=<ID=COB1p01275,length=421719>
##contig=<ID=COB1p01276,length=56077>
##contig=<ID=COB1p01277,length=4546738>
##contig=<ID=COB1p01278,length=984114>
##contig=<ID=COB1p01279,length=3551565>
##contig=<ID=COB1p01280,length=727131>
##contig=<ID=COB1p01281,length=474786>
##contig=<ID=COB1p01282,length=1467089>
##contig=<ID=COB1p01283,length=2878044>
##contig=<ID=COB1p01284,length=792817>
##contig=<ID=COB1p01285,length=482884>
##contig=<ID=COB1p01286,length=492521>
##contig=<ID=COB1p01287,length=1008679>
##contig=<ID=COB1p01288,length=1125669>
##contig=<ID=COB1p01289,length=1211939>
##contig=<ID=COB1p01290,length=1010910>
##contig=<ID=COB1p01291,length=2139625>
##contig=<ID=COB1p01292,length=107734>
##contig=<ID=COB1p01293,length=233627>
##contig=<ID=COB1p01294,length=1497452>
##contig=<ID=COB1p01295,length=337210>
##contig=<ID=COB1p01296,length=375271>
##contig=<ID=COB1p01297,length=931185>
##contig=<ID=COB1p01298,length=386297>
##contig=<ID=COB1p01299,length=222389>
##contig=<ID=COB1p01300,length=205739>
##contig=<ID=COB1p01301,length=684889>
##contig=<ID=COB1p01302,length=2671027>
##contig=<ID=COB1p01303,length=387818>
##contig=<ID=COB1p01304,length=1099961>
##contig=<ID=COB1p01305,length=727381>
##contig=<ID=COB1p01306,length=700165>
##contig=<ID=COB1p01307,length=2682338>
##contig=<ID=COB1p01308,length=1294705>
##contig=<ID=COB1p01309,length=951983>
##contig=<ID=COB1p01310,length=717063>
##contig=<ID=COB1p01311,length=1256037>
##contig=<ID=COB1p01312,length=1049020>
##contig=<ID=COB1p01313,length=1015091>
##contig=<ID=COB1p01314,length=1165636>
##contig=<ID=COB1p01315,length=101298>
##contig=<ID=COB1p01316,length=507765>
##contig=<ID=COB1p01317,length=146400>
##contig=<ID=COB1p01318,length=1173165>
##contig=<ID=COB1p01319,length=1634798>
##contig=<ID=COB1p01320,length=1201002>
##contig=<ID=COB1p01321,length=1379752>
##contig=<ID=COB1p01322,length=943856>
##contig=<ID=COB1p01323,length=1856572>
##contig=<ID=COB1p01324,length=68003>
##contig=<ID=COB1p01325,length=299747>
##contig=<ID=COB1p01326,length=1483721>
##contig=<ID=COB1p01327,length=1563374>
##contig=<ID=COB1p01328,length=1450288>
##contig=<ID=COB1p01329,length=423565>
##contig=<ID=COB1p01330,length=550027>
##contig=<ID=COB1p01331,length=2567804>
##contig=<ID=COB1p01332,length=530980>
##contig=<ID=COB1p01333,length=2924533>
##contig=<ID=COB1p01334,length=172375>
##contig=<ID=COB1p01335,length=763109>
##contig=<ID=COB1p01336,length=413077>
##contig=<ID=COB1p01337,length=1496607>
##contig=<ID=COB1p01338,length=215710>
##contig=<ID=COB1p01339,length=632400>
##contig=<ID=COB1p01340,length=776130>
##contig=<ID=COB1p01341,length=652797>
##contig=<ID=COB1p01342,length=2539727>
##contig=<ID=COB1p01343,length=398139>
##contig=<ID=COB1p01344,length=546969>
##contig=<ID=COB1p01345,length=1272543>
##contig=<ID=COB1p01346,length=2211544>
##contig=<ID=COB1p01347,length=1455550>
##contig=<ID=COB1p01348,length=155692>
##contig=<ID=COB1p01349,length=535617>
##contig=<ID=COB1p01350,length=2461247>
##contig=<ID=COB1p01351,length=460554>
##contig=<ID=COB1p01352,length=861313>
##contig=<ID=COB1p01353,length=616787>
##contig=<ID=COB1p01354,length=653371>
##contig=<ID=COB1p01355,length=1492098>
##contig=<ID=COB1p01356,length=573895>
##contig=<ID=COB1p01357,length=2256534>
##contig=<ID=COB1p01358,length=208664>
##contig=<ID=COB1p01359,length=294969>
##contig=<ID=COB1p01360,length=289024>
##contig=<ID=COB1p01361,length=1470302>
##contig=<ID=COB1p01362,length=230453>
##contig=<ID=COB1p01363,length=531507>
##contig=<ID=COB1p01364,length=119607>
##contig=<ID=COB1p01365,length=785862>
##contig=<ID=COB1p01366,length=889088>
##contig=<ID=COB1p01367,length=234883>
##contig=<ID=COB1p01368,length=859136>
##contig=<ID=COB1p01369,length=520364>
##contig=<ID=COB1p01370,length=3524984>
##contig=<ID=COB1p01371,length=2540826>
##contig=<ID=COB1p01372,length=78723>
##contig=<ID=COB1p01373,length=2445628>
##contig=<ID=COB1p01374,length=790844>
##contig=<ID=COB1p01375,length=1367891>
##contig=<ID=COB1p01376,length=4291285>
##contig=<ID=COB1p01377,length=341874>
##contig=<ID=COB1p01378,length=1388928>
##contig=<ID=COB1p01379,length=1639384>
##contig=<ID=COB1p01380,length=871886>
##contig=<ID=COB1p01381,length=222776>
##contig=<ID=COB1p01382,length=332671>
##contig=<ID=COB1p01383,length=2217521>
##contig=<ID=COB1p01384,length=3225116>
##contig=<ID=COB1p01385,length=621936>
##contig=<ID=COB1p01386,length=255966>
##contig=<ID=COB1p01387,length=444393>
##contig=<ID=COB1p01388,length=1322938>
##contig=<ID=COB1p01389,length=402105>
##contig=<ID=COB1p01390,length=508186>
##contig=<ID=COB1p01391,length=948162>
##contig=<ID=COB1p01392,length=1181519>
##contig=<ID=COB1p01393,length=410231>
##contig=<ID=COB1p01394,length=505944>
##contig=<ID=COB1p01395,length=978134>
##contig=<ID=COB1p01396,length=1110360>
##contig=<ID=COB1p01397,length=85401>
##contig=<ID=COB1p01398,length=681415>
##contig=<ID=COB1p01399,length=9318836>
##contig=<ID=COB1p01400,length=137119>
##contig=<ID=COB1p01401,length=1399539>
##contig=<ID=COB1p01402,length=2689860>
##contig=<ID=COB1p01403,length=852166>
##contig=<ID=COB1p01404,length=1772009>
##contig=<ID=COB1p01405,length=60891>
##contig=<ID=COB1p01406,length=274366>
##contig=<ID=COB1p01407,length=182521>
##contig=<ID=COB1p01408,length=468056>
##contig=<ID=COB1p01409,length=1034210>
##contig=<ID=COB1p01410,length=1761566>
##contig=<ID=COB1p01411,length=1680470>
##contig=<ID=COB1p01412,length=173307>
##contig=<ID=COB1p01413,length=995422>
##contig=<ID=COB1p01414,length=1330370>
##contig=<ID=COB1p01415,length=917181>
##contig=<ID=COB1p01416,length=936228>
##contig=<ID=COB1p01417,length=462680>
##contig=<ID=COB1p01418,length=2335901>
##contig=<ID=COB1p01419,length=935261>
##contig=<ID=COB1p01420,length=1538960>
##contig=<ID=COB1p01421,length=246853>
##contig=<ID=COB1p01422,length=1762356>
##contig=<ID=COB1p01423,length=1391474>
##contig=<ID=COB1p01424,length=1374827>
##contig=<ID=COB1p01425,length=827680>
##contig=<ID=COB1p01426,length=1370962>
##contig=<ID=COB1p01427,length=1407464>
##contig=<ID=COB1p01428,length=292190>
##contig=<ID=COB1p01429,length=673762>
##contig=<ID=COB1p01430,length=1363179>
##contig=<ID=COB1p01431,length=658067>
##contig=<ID=COB1p01432,length=506783>
##contig=<ID=COB1p01433,length=1452485>
##contig=<ID=COB1p01434,length=934294>
##contig=<ID=COB1p01435,length=1131017>
##contig=<ID=COB1p01436,length=1649541>
##contig=<ID=COB1p01437,length=1285690>
##contig=<ID=COB1p01438,length=272650>
##contig=<ID=COB1p01439,length=2748671>
##contig=<ID=COB1p01440,length=2210063>
##contig=<ID=COB1p01441,length=307259>
##contig=<ID=COB1p01442,length=766589>
##contig=<ID=COB1p01443,length=1143567>
##contig=<ID=COB1p01444,length=566884>
##contig=<ID=COB1p01445,length=139777>
##contig=<ID=COB1p01446,length=1386740>
##contig=<ID=COB1p01447,length=147826>
##contig=<ID=COB1p01448,length=2611673>
##contig=<ID=COB1p01449,length=1049589>
##contig=<ID=COB1p01450,length=1128861>
##contig=<ID=COB1p01451,length=933285>
##contig=<ID=COB1p01452,length=1304654>
##contig=<ID=COB1p01453,length=335445>
##contig=<ID=COB1p01454,length=428396>
##contig=<ID=COB1p01455,length=2345814>
##contig=<ID=COB1p01456,length=2605193>
##contig=<ID=COB1p01457,length=672368>
##contig=<ID=COB1p01458,length=3338267>
##contig=<ID=COB1p01459,length=1469871>
##contig=<ID=COB1p01460,length=1371536>
##contig=<ID=COB1p01461,length=504867>
##contig=<ID=COB1p01462,length=1344010>
##contig=<ID=COB1p01463,length=788520>
##contig=<ID=COB1p01464,length=744213>
##contig=<ID=COB1p01465,length=1709651>
##contig=<ID=COB1p01466,length=246115>
##contig=<ID=COB1p01467,length=161705>
##contig=<ID=COB1p01468,length=588583>
##contig=<ID=COB1p01469,length=4323329>
##contig=<ID=COB1p01470,length=934112>
##contig=<ID=COB1p01471,length=1415706>
##contig=<ID=COB1p01472,length=2174023>
##contig=<ID=COB1p01473,length=2591055>
##contig=<ID=COB1p01474,length=1337511>
##contig=<ID=COB1p01475,length=524391>
##contig=<ID=COB1p01476,length=2235102>
##contig=<ID=COB1p01477,length=1607128>
##contig=<ID=COB1p01478,length=1925103>
##contig=<ID=COB1p01479,length=220738>
##contig=<ID=COB1p01480,length=1394989>
##contig=<ID=COB1p01481,length=378340>
##contig=<ID=COB1p01482,length=1626554>
##contig=<ID=COB1p01483,length=849719>
##contig=<ID=COB1p01484,length=165218>
##contig=<ID=COB1p01485,length=1029680>
##contig=<ID=COB1p01486,length=628943>
##contig=<ID=COB1p01487,length=667801>
##contig=<ID=COB1p01488,length=1891590>
##contig=<ID=COB1p01489,length=1017231>
##contig=<ID=COB1p01490,length=500191>
##contig=<ID=COB1p01491,length=2503486>
##contig=<ID=COB1p01492,length=266063>
##contig=<ID=COB1p01493,length=108161>
##contig=<ID=COB1p01494,length=940467>
##contig=<ID=COB1p01495,length=1552628>
##contig=<ID=COB1p01496,length=123222>
##contig=<ID=COB1p01497,length=775638>
##contig=<ID=COB1p01498,length=1224075>
##contig=<ID=COB1p01499,length=68982>
##contig=<ID=COB1p01500,length=159025>
##contig=<ID=COB1p01501,length=1538195>
##contig=<ID=COB1p01502,length=379510>
##contig=<ID=COB1p01503,length=712807>
##contig=<ID=COB1p01504,length=232405>
##contig=<ID=COB1p01505,length=1692326>
##contig=<ID=COB1p01506,length=369221>
##contig=<ID=COB1p01507,length=1028517>
##contig=<ID=COB1p01508,length=551934>
##contig=<ID=COB1p01509,length=413516>
##contig=<ID=COB1p01510,length=1207815>
##contig=<ID=COB1p01511,length=61898>
##contig=<ID=COB1p01512,length=122632>
##contig=<ID=COB1p01513,length=1425481>
##contig=<ID=COB1p01514,length=2071607>
##contig=<ID=COB1p01515,length=346456>
##contig=<ID=COB1p01516,length=509558>
##contig=<ID=COB1p01517,length=566535>
##contig=<ID=COB1p01518,length=118565>
##contig=<ID=COB1p01519,length=3601203>
##contig=<ID=COB1p01520,length=1018954>
##contig=<ID=COB1p01521,length=1731923>
##contig=<ID=COB1p01522,length=955542>
##contig=<ID=COB1p01523,length=2678859>
##contig=<ID=COB1p01524,length=1650495>
##contig=<ID=COB1p01525,length=1501727>
##contig=<ID=COB1p01526,length=566463>
##contig=<ID=COB1p01527,length=900093>
##contig=<ID=COB1p01528,length=1463956>
##contig=<ID=COB1p01529,length=909384>
##contig=<ID=COB1p01530,length=1005697>
##contig=<ID=COB1p01531,length=58771>
##contig=<ID=COB1p01532,length=516596>
##contig=<ID=COB1p01533,length=775217>
##contig=<ID=COB1p01534,length=3199323>
##contig=<ID=COB1p01535,length=340944>
##contig=<ID=COB1p01536,length=906744>
##contig=<ID=COB1p01537,length=2192285>
##contig=<ID=COB1p01538,length=1507483>
##contig=<ID=COB1p01539,length=350741>
##contig=<ID=COB1p01540,length=2507124>
##contig=<ID=COB1p01541,length=2403940>
##contig=<ID=COB1p01542,length=613810>
##contig=<ID=COB1p01543,length=1517784>
##contig=<ID=COB1p01544,length=2203985>
##contig=<ID=COB1p01545,length=2068556>
##contig=<ID=COB1p01546,length=1166935>
##contig=<ID=COB1p01547,length=4238412>
##contig=<ID=COB1p01548,length=976142>
##contig=<ID=COB1p01549,length=804018>
##contig=<ID=COB1p01550,length=70301>
##contig=<ID=COB1p01551,length=2429113>
##contig=<ID=COB1p01552,length=810319>
##contig=<ID=COB1p01553,length=572199>
##contig=<ID=COB1p01554,length=1989584>
##contig=<ID=COB1p01555,length=6470193>
##contig=<ID=COB1p01556,length=1231658>
##contig=<ID=COB1p01557,length=881250>
##contig=<ID=COB1p01558,length=1431114>
##contig=<ID=COB1p01559,length=1678016>
##contig=<ID=COB1p01560,length=178674>
##contig=<ID=COB1p01561,length=2892535>
##contig=<ID=COB1p01562,length=781628>
##contig=<ID=COB1p01563,length=39535>
##contig=<ID=COB1p01564,length=711334>
##contig=<ID=COB1p01565,length=856338>
##contig=<ID=COB1p01566,length=1145593>
##contig=<ID=COB1p01567,length=344355>
##contig=<ID=COB1p01568,length=586036>
##contig=<ID=COB1p01569,length=1621797>
##contig=<ID=COB1p01570,length=632917>
##contig=<ID=COB1p01571,length=878849>
##contig=<ID=COB1p01572,length=3674931>
##contig=<ID=COB1p01573,length=368225>
##contig=<ID=COB1p01574,length=241920>
##contig=<ID=COB1p01575,length=754645>
##contig=<ID=COB1p01576,length=278805>
##contig=<ID=COB1p01577,length=282662>
##contig=<ID=COB1p01578,length=929484>
##contig=<ID=COB1p01579,length=863214>
##contig=<ID=COB1p01580,length=1398005>
##contig=<ID=COB1p01581,length=1057315>
##contig=<ID=COB1p01582,length=656781>
##contig=<ID=COB1p01583,length=867170>
##contig=<ID=COB1p01584,length=293924>
##contig=<ID=COB1p01585,length=1122131>
##contig=<ID=COB1p01586,length=1210870>
##contig=<ID=COB1p01587,length=971091>
##contig=<ID=COB1p01588,length=360841>
##contig=<ID=COB1p01589,length=740891>
##contig=<ID=COB1p01590,length=2247244>
##contig=<ID=COB1p01591,length=1008139>
##contig=<ID=COB1p01592,length=1214556>
##contig=<ID=COB1p01593,length=883873>
##contig=<ID=COB1p01594,length=515195>
##contig=<ID=COB1p01595,length=767302>
##contig=<ID=COB1p01596,length=639622>
##contig=<ID=COB1p01597,length=1934008>
##contig=<ID=COB1p01598,length=1650471>
##contig=<ID=COB1p01599,length=782981>
##contig=<ID=COB1p01600,length=1263021>
##contig=<ID=COB1p01601,length=1069336>
##contig=<ID=COB1p01602,length=424879>
##contig=<ID=COB1p01603,length=1494224>
##contig=<ID=COB1p01604,length=1031900>
##contig=<ID=COB1p01605,length=1206153>
##contig=<ID=COB1p01606,length=2440452>
##contig=<ID=COB1p01607,length=973398>
##contig=<ID=COB1p01608,length=2132374>
##contig=<ID=COB1p01609,length=558365>
##contig=<ID=COB1p01610,length=1652310>
##contig=<ID=COB1p01611,length=4223327>
##contig=<ID=COB1p01612,length=560703>
##contig=<ID=COB1p01613,length=1821019>
##contig=<ID=COB1p01614,length=914712>
##contig=<ID=COB1p01615,length=690174>
##contig=<ID=COB1p01616,length=753594>
##contig=<ID=COB1p01617,length=223015>
##contig=<ID=COB1p01618,length=162367>
##contig=<ID=COB1p01619,length=650712>
##contig=<ID=COB1p01620,length=1409303>
##contig=<ID=COB1p01621,length=602510>
##contig=<ID=COB1p01622,length=1421816>
##contig=<ID=COB1p01623,length=998424>
##contig=<ID=COB1p01624,length=1670258>
##contig=<ID=COB1p01625,length=1731209>
##contig=<ID=COB1p01626,length=663043>
##contig=<ID=COB1p01627,length=1415749>
##contig=<ID=COB1p01628,length=1497003>
##contig=<ID=COB1p01629,length=1475567>
##contig=<ID=COB1p01630,length=168019>
##contig=<ID=COB1p01631,length=952375>
##contig=<ID=COB1p01632,length=511215>
##contig=<ID=COB1p01633,length=1103329>
##contig=<ID=COB1p01634,length=396766>
##contig=<ID=COB1p01635,length=444266>
##contig=<ID=COB1p01636,length=1145696>
##contig=<ID=COB1p01637,length=992001>
##contig=<ID=COB1p01638,length=1035733>
##contig=<ID=COB1p01639,length=772040>
##contig=<ID=COB1p01640,length=1318979>
##contig=<ID=COB1p01641,length=993377>
##contig=<ID=COB1p01642,length=3031646>
##contig=<ID=COB1p01643,length=969400>
##contig=<ID=COB1p01644,length=38331>
##contig=<ID=COB1p01645,length=2848779>
##contig=<ID=COB1p01646,length=146133>
##contig=<ID=COB1p01647,length=753694>
##contig=<ID=COB1p01648,length=344410>
##contig=<ID=COB1p01649,length=1345689>
##contig=<ID=COB1p01650,length=1147802>
##contig=<ID=COB1p01651,length=521921>
##contig=<ID=COB1p01652,length=136444>
##contig=<ID=COB1p01653,length=847471>
##contig=<ID=COB1p01654,length=4898035>
##contig=<ID=COB1p01655,length=290924>
##contig=<ID=COB1p01656,length=140009>
##contig=<ID=COB1p01657,length=242855>
##contig=<ID=COB1p01658,length=1825821>
##contig=<ID=COB1p01659,length=622942>
##contig=<ID=COB1p01660,length=802778>
##contig=<ID=COB1p01661,length=1833342>
##contig=<ID=COB1p01662,length=251555>
##contig=<ID=COB1p01663,length=101446>
##contig=<ID=COB1p01664,length=807606>
##contig=<ID=COB1p01665,length=2293615>
##contig=<ID=COB1p01666,length=74951>
##contig=<ID=COB1p01667,length=722297>
##contig=<ID=COB1p01668,length=2197390>
##contig=<ID=COB1p01669,length=2408114>
##contig=<ID=COB1p01670,length=1801080>
##contig=<ID=COB1p01671,length=952722>
##contig=<ID=COB1p01672,length=1123748>
##contig=<ID=COB1p01673,length=1637778>
##contig=<ID=COB1p01674,length=165711>
##contig=<ID=COB1p01675,length=295285>
##contig=<ID=COB1p01676,length=1169009>
##contig=<ID=COB1p01677,length=89409>
##contig=<ID=COB1p01678,length=103674>
##contig=<ID=COB1p01679,length=231467>
##contig=<ID=COB1p01680,length=2539647>
##contig=<ID=COB1p01681,length=1398055>
##contig=<ID=COB1p01682,length=2350669>
##contig=<ID=COB1p01683,length=619151>
##contig=<ID=COB1p01684,length=1944606>
##contig=<ID=COB1p01685,length=231149>
##contig=<ID=COB1p01686,length=119038>
##contig=<ID=COB1p01687,length=587831>
##contig=<ID=COB1p01688,length=324703>
##contig=<ID=COB1p01689,length=770460>
##contig=<ID=COB1p01690,length=453497>
##contig=<ID=COB1p01691,length=302418>
##contig=<ID=COB1p01692,length=2869515>
##contig=<ID=COB1p01693,length=1746647>
##contig=<ID=COB1p01694,length=2120934>
##contig=<ID=COB1p01695,length=4665699>
##contig=<ID=COB1p01696,length=631253>
##contig=<ID=COB1p01697,length=339072>
##contig=<ID=COB1p01698,length=519224>
##contig=<ID=COB1p01699,length=307541>
##contig=<ID=COB1p01700,length=221421>
##contig=<ID=COB1p01701,length=1227816>
##contig=<ID=COB1p01702,length=540581>
##contig=<ID=COB1p01703,length=3856385>
##contig=<ID=COB1p01704,length=1400420>
##contig=<ID=COB1p01705,length=3066793>
##contig=<ID=COB1p01706,length=483510>
##contig=<ID=COB1p01707,length=2261059>
##contig=<ID=COB1p01708,length=1125393>
##contig=<ID=COB1p01709,length=1617286>
##contig=<ID=COB1p01710,length=450786>
##contig=<ID=COB1p01711,length=761001>
##contig=<ID=COB1p01712,length=863582>
##contig=<ID=COB1p01713,length=861551>
##contig=<ID=COB1p01714,length=565979>
##contig=<ID=COB1p01715,length=253238>
##contig=<ID=COB1p01716,length=1106044>
##contig=<ID=COB1p01717,length=971928>
##contig=<ID=COB1p01718,length=1040414>
##contig=<ID=COB1p01719,length=751072>
##contig=<ID=COB1p01720,length=970845>
##contig=<ID=COB1p01721,length=898504>
##contig=<ID=COB1p01722,length=1892414>
##contig=<ID=COB1p01723,length=1566184>
##contig=<ID=COB1p01724,length=2069900>
##contig=<ID=COB1p01725,length=1954999>
##contig=<ID=COB1p01726,length=125816>
##contig=<ID=COB1p01727,length=500512>
##contig=<ID=COB1p01728,length=5217186>
##contig=<ID=COB1p01729,length=992658>
##contig=<ID=COB1p01730,length=41290>
##contig=<ID=COB1p01731,length=1028990>
##contig=<ID=COB1p01732,length=4403068>
##contig=<ID=COB1p01733,length=547955>
##contig=<ID=COB1p01734,length=437033>
##contig=<ID=COB1p01735,length=424834>
##contig=<ID=COB1p01736,length=200194>
##contig=<ID=COB1p01737,length=891797>
##contig=<ID=COB1p01738,length=526449>
##contig=<ID=COB1p01739,length=643279>
##contig=<ID=COB1p01740,length=1156698>
##contig=<ID=COB1p01741,length=371538>
##contig=<ID=COB1p01742,length=532853>
##contig=<ID=COB1p01743,length=1515962>
##contig=<ID=COB1p01744,length=775374>
##contig=<ID=COB1p01745,length=3257148>
##contig=<ID=COB1p01746,length=460169>
##contig=<ID=COB1p01747,length=538575>
##contig=<ID=COB1p01748,length=2412412>
##contig=<ID=COB1p01749,length=1233812>
##contig=<ID=COB1p01750,length=184354>
##contig=<ID=COB1p01751,length=726584>
##contig=<ID=COB1p01752,length=779173>
##contig=<ID=COB1p01753,length=1111379>
##contig=<ID=COB1p01754,length=1202157>
##contig=<ID=COB1p01755,length=3556975>
##contig=<ID=COB1p01756,length=140260>
##contig=<ID=COB1p01757,length=642219>
##contig=<ID=COB1p01758,length=536892>
##contig=<ID=COB1p01759,length=1614870>
##contig=<ID=COB1p01760,length=1599301>
##contig=<ID=COB1p01761,length=190331>
##contig=<ID=COB1p01762,length=629528>
##contig=<ID=COB1p01763,length=1410549>
##contig=<ID=COB1p01764,length=550775>
##contig=<ID=COB1p01765,length=868088>
##contig=<ID=COB1p01766,length=3245225>
##contig=<ID=COB1p01767,length=249711>
##contig=<ID=COB1p01768,length=628437>
##contig=<ID=COB1p01769,length=145379>
##contig=<ID=COB1p01770,length=371582>
##contig=<ID=COB1p01771,length=2625572>
##contig=<ID=COB1p01772,length=208729>
##contig=<ID=COB1p01773,length=604237>
##contig=<ID=COB1p01774,length=808155>
##contig=<ID=COB1p01775,length=815013>
##contig=<ID=COB1p01776,length=1671835>
##contig=<ID=COB1p01777,length=513650>
##contig=<ID=COB1p01778,length=2001618>
##contig=<ID=COB1p01779,length=1101814>
##contig=<ID=COB1p01780,length=89285>
##contig=<ID=COB1p01781,length=696481>
##contig=<ID=COB1p01782,length=1735749>
##contig=<ID=COB1p01783,length=1200660>
##contig=<ID=COB1p01784,length=2115794>
##contig=<ID=COB1p01785,length=592690>
##contig=<ID=COB1p01786,length=774768>
##contig=<ID=COB1p01787,length=946168>
##contig=<ID=COB1p01788,length=1423249>
##contig=<ID=COB1p01789,length=241676>
##contig=<ID=COB1p01790,length=1966562>
##contig=<ID=COB1p01791,length=182939>
##contig=<ID=COB1p01792,length=454730>
##contig=<ID=COB1p01793,length=1171677>
##contig=<ID=COB1p01794,length=529400>
##contig=<ID=COB1p01795,length=477363>
##contig=<ID=COB1p01796,length=613468>
##contig=<ID=COB1p01797,length=198644>
##contig=<ID=COB1p01798,length=3088840>
##contig=<ID=COB1p01799,length=90986>
##contig=<ID=COB1p01800,length=497914>
##contig=<ID=COB1p01801,length=1256108>
##contig=<ID=COB1p01802,length=2262890>
##contig=<ID=COB1p01803,length=346009>
##contig=<ID=COB1p01804,length=566996>
##contig=<ID=COB1p01805,length=257802>
##contig=<ID=COB1p01806,length=640228>
##contig=<ID=COB1p01807,length=1233688>
##contig=<ID=COB1p01808,length=1289878>
##contig=<ID=COB1p01809,length=1725846>
##contig=<ID=COB1p01810,length=718650>
##contig=<ID=COB1p01811,length=222608>
##contig=<ID=COB1p01812,length=3135218>
##contig=<ID=COB1p01813,length=1273265>
##contig=<ID=COB1p01814,length=336360>
##contig=<ID=COB1p01815,length=879249>
##contig=<ID=COB1p01816,length=3175807>
##contig=<ID=COB1p01817,length=2476654>
##contig=<ID=COB1p01818,length=454419>
##contig=<ID=COB1p01819,length=1311225>
##contig=<ID=COB1p01820,length=299543>
##contig=<ID=COB1p01821,length=1238948>
##contig=<ID=COB1p01822,length=578885>
##contig=<ID=COB1p01823,length=142800>
##contig=<ID=COB1p01824,length=2663093>
##contig=<ID=COB1p01825,length=1317101>
##contig=<ID=COB1p01826,length=2738500>
##contig=<ID=COB1p01827,length=337466>
##contig=<ID=COB1p01828,length=1414832>
##contig=<ID=COB1p01829,length=1568528>
##contig=<ID=COB1p01830,length=212644>
##contig=<ID=COB1p01831,length=1435279>
##contig=<ID=COB1p01832,length=308900>
##contig=<ID=COB1p01833,length=376161>
##contig=<ID=COB1p01834,length=1869093>
##contig=<ID=COB1p01835,length=1649934>
##contig=<ID=COB1p01836,length=1136752>
##contig=<ID=COB1p01837,length=746991>
##contig=<ID=COB1p01838,length=203609>
##contig=<ID=COB1p01839,length=2851802>
##contig=<ID=COB1p01840,length=814361>
##contig=<ID=COB1p01841,length=884135>
##contig=<ID=COB1p01842,length=750370>
##contig=<ID=COB1p01843,length=959422>
##contig=<ID=COB1p01844,length=3069474>
##contig=<ID=COB1p01845,length=546593>
##contig=<ID=COB1p01846,length=566228>
##contig=<ID=COB1p01847,length=3035971>
##contig=<ID=COB1p01848,length=1179358>
##contig=<ID=COB1p01849,length=560135>
##contig=<ID=COB1p01850,length=108135>
##contig=<ID=COB1p01851,length=670648>
##contig=<ID=COB1p01852,length=1088129>
##contig=<ID=COB1p01853,length=635569>
##contig=<ID=COB1p01854,length=448653>
##contig=<ID=COB1p01855,length=626373>
##contig=<ID=COB1p01856,length=462202>
##contig=<ID=COB1p01857,length=1389689>
##contig=<ID=COB1p01858,length=2232687>
##contig=<ID=COB1p01859,length=3822564>
##contig=<ID=COB1p01860,length=1103224>
##contig=<ID=COB1p01861,length=679683>
##contig=<ID=COB1p01862,length=801984>
##contig=<ID=COB1p01863,length=3479432>
##contig=<ID=COB1p01864,length=882936>
##contig=<ID=COB1p01865,length=1330465>
##contig=<ID=COB1p01866,length=76578>
##contig=<ID=COB1p01867,length=4024113>
##contig=<ID=COB1p01868,length=2670628>
##contig=<ID=COB1p01869,length=2526934>
##contig=<ID=COB1p01870,length=1185187>
##contig=<ID=COB1p01871,length=2354260>
##contig=<ID=COB1p01872,length=542102>
##contig=<ID=COB1p01873,length=348762>
##contig=<ID=COB1p01874,length=505319>
##contig=<ID=COB1p01875,length=46179>
##contig=<ID=COB1p01876,length=103468>
##contig=<ID=COB1p01877,length=438462>
##contig=<ID=COB1p01878,length=422599>
##contig=<ID=COB1p01879,length=3292779>
##contig=<ID=COB1p01880,length=274547>
##contig=<ID=COB1p01881,length=1876979>
##contig=<ID=COB1p01882,length=685981>
##contig=<ID=COB1p01883,length=605458>
##contig=<ID=COB1p01884,length=497922>
##contig=<ID=COB1p01885,length=292842>
##contig=<ID=COB1p01886,length=685984>
##contig=<ID=COB1p01887,length=159367>
##contig=<ID=COB1p01888,length=831317>
##contig=<ID=COB1p01889,length=1801963>
##contig=<ID=COB1p01890,length=706826>
##contig=<ID=COB1p01891,length=369911>
##contig=<ID=COB1p01892,length=473389>
##contig=<ID=COB1p01893,length=307970>
##contig=<ID=COB1p01894,length=2059649>
##contig=<ID=COB1p01895,length=651668>
##contig=<ID=COB1p01896,length=1260541>
##contig=<ID=COB1p01897,length=1166672>
##contig=<ID=COB1p01898,length=901538>
##contig=<ID=COB1p01899,length=1540718>
##contig=<ID=COB1p01900,length=328429>
##contig=<ID=COB1p01901,length=677938>
##contig=<ID=COB1p01902,length=608519>
##contig=<ID=COB1p01903,length=84110>
##contig=<ID=COB1p01904,length=2232298>
##contig=<ID=COB1p01905,length=1743283>
##contig=<ID=COB1p01906,length=1951670>
##contig=<ID=COB1p01907,length=695077>
##contig=<ID=COB1p01908,length=1234177>
##contig=<ID=COB1p01909,length=1011973>
##contig=<ID=COB1p01910,length=1073930>
##contig=<ID=COB1p01911,length=332311>
##contig=<ID=COB1p01912,length=218941>
##contig=<ID=COB1p01913,length=5702538>
##contig=<ID=COB1p01914,length=710354>
##contig=<ID=COB1p01915,length=192660>
##contig=<ID=COB1p01916,length=877338>
##contig=<ID=COB1p01917,length=1196155>
##contig=<ID=COB1p01918,length=1209055>
##contig=<ID=COB1p01919,length=1185769>
##contig=<ID=COB1p01920,length=629916>
##contig=<ID=COB1p01921,length=332922>
##contig=<ID=COB1p01922,length=3645345>
##contig=<ID=COB1p01923,length=825241>
##contig=<ID=COB1p01924,length=1368939>
##contig=<ID=COB1p01925,length=868808>
##contig=<ID=COB1p01926,length=1114539>
##contig=<ID=COB1p01927,length=2609549>
##contig=<ID=COB1p01928,length=305732>
##contig=<ID=COB1p01929,length=1112521>
##contig=<ID=COB1p01930,length=713185>
##contig=<ID=COB1p01931,length=249666>
##contig=<ID=COB1p01932,length=506965>
##contig=<ID=COB1p01933,length=592930>
##contig=<ID=COB1p01934,length=456506>
##contig=<ID=COB1p01935,length=1217550>
##contig=<ID=COB1p01936,length=322842>
##contig=<ID=COB1p01937,length=316676>
##contig=<ID=COB1p01938,length=885284>
##contig=<ID=COB1p01939,length=407779>
##contig=<ID=COB1p01940,length=54569>
##contig=<ID=COB1p01941,length=214837>
##contig=<ID=COB1p01942,length=150234>
##contig=<ID=COB1p01943,length=1578265>
##contig=<ID=COB1p01944,length=819372>
##contig=<ID=COB1p01945,length=576370>
##contig=<ID=COB1p01946,length=527703>
##contig=<ID=COB1p01947,length=1283971>
##contig=<ID=COB1p01948,length=643417>
##contig=<ID=COB1p01949,length=2042535>
##contig=<ID=COB1p01950,length=2115373>
##contig=<ID=COB1p01951,length=3122418>
##contig=<ID=COB1p01952,length=1576324>
##contig=<ID=COB1p01953,length=1249507>
##contig=<ID=COB1p01954,length=456551>
##contig=<ID=COB1p01955,length=1467240>
##contig=<ID=COB1p01956,length=60691>
##contig=<ID=COB1p01957,length=277544>
##contig=<ID=COB1p01958,length=3101997>
##contig=<ID=COB1p01959,length=235231>
##contig=<ID=COB1p01960,length=2358346>
##contig=<ID=COB1p01961,length=1483522>
##contig=<ID=COB1p01962,length=1054836>
##contig=<ID=COB1p01963,length=2865772>
##contig=<ID=COB1p01964,length=420918>
##contig=<ID=COB1p01965,length=4056929>
##contig=<ID=COB1p01966,length=2869845>
##contig=<ID=COB1p01967,length=557735>
##contig=<ID=COB1p01968,length=38652>
##contig=<ID=COB1p01969,length=1568143>
##contig=<ID=COB1p01970,length=657505>
##contig=<ID=COB1p01971,length=1275169>
##contig=<ID=COB1p01972,length=574778>
##contig=<ID=COB1p01973,length=512220>
##contig=<ID=COB1p01974,length=1032828>
##contig=<ID=COB1p01975,length=147918>
##contig=<ID=COB1p01976,length=3528965>
##contig=<ID=COB1p01977,length=323455>
##contig=<ID=COB1p01978,length=1337789>
##contig=<ID=COB1p01979,length=2205926>
##contig=<ID=COB1p01980,length=547650>
##contig=<ID=COB1p01981,length=889324>
##contig=<ID=COB1p01982,length=433656>
##contig=<ID=COB1p01983,length=670414>
##contig=<ID=COB1p01984,length=234197>
##contig=<ID=COB1p01985,length=434457>
##contig=<ID=COB1p01986,length=193406>
##contig=<ID=COB1p01987,length=888791>
##contig=<ID=COB1p01988,length=1041470>
##contig=<ID=COB1p01989,length=513634>
##contig=<ID=COB1p01990,length=2080298>
##contig=<ID=COB1p01991,length=1109624>
##contig=<ID=COB1p01992,length=850914>
##contig=<ID=COB1p01993,length=1461938>
##contig=<ID=COB1p01994,length=3142006>
##contig=<ID=COB1p01995,length=781499>
##contig=<ID=COB1p01996,length=105923>
##contig=<ID=COB1p01997,length=1289981>
##contig=<ID=COB1p01998,length=211863>
##contig=<ID=COB1p01999,length=526563>
##contig=<ID=COB1p02000,length=550054>
##contig=<ID=COB1p02001,length=598153>
##contig=<ID=COB1p02002,length=819275>
##contig=<ID=COB1p02003,length=1430242>
##contig=<ID=COB1p02004,length=489495>
##contig=<ID=COB1p02005,length=2560954>
##contig=<ID=COB1p02006,length=1958471>
##contig=<ID=COB1p02007,length=811685>
##contig=<ID=COB1p02008,length=1034042>
##contig=<ID=COB1p02009,length=1295799>
##contig=<ID=COB1p02010,length=899132>
##contig=<ID=COB1p02011,length=66940>
##contig=<ID=COB1p02012,length=172380>
##contig=<ID=COB1p02013,length=1934905>
##contig=<ID=COB1p02014,length=517302>
##contig=<ID=COB1p02015,length=602034>
##contig=<ID=COB1p02016,length=362426>
##contig=<ID=COB1p02017,length=340524>
##contig=<ID=COB1p02018,length=720685>
##contig=<ID=COB1p02019,length=1922598>
##contig=<ID=COB1p02020,length=220525>
##contig=<ID=COB1p02021,length=1296963>
##contig=<ID=COB1p02022,length=62566>
##contig=<ID=COB1p02023,length=1513415>
##contig=<ID=COB1p02024,length=1574093>
##contig=<ID=COB1p02025,length=622243>
##contig=<ID=COB1p02026,length=1017740>
##contig=<ID=COB1p02027,length=2806740>
##contig=<ID=COB1p02028,length=574743>
##contig=<ID=COB1p02029,length=445994>
##contig=<ID=COB1p02030,length=607717>
##contig=<ID=COB1p02031,length=769318>
##contig=<ID=COB1p02032,length=2432532>
##contig=<ID=COB1p02033,length=392423>
##contig=<ID=COB1p02034,length=1293781>
##contig=<ID=COB1p02035,length=4249728>
##contig=<ID=COB1p02036,length=240336>
##contig=<ID=COB1p02037,length=2296312>
##contig=<ID=COB1p02038,length=1244052>
##contig=<ID=COB1p02039,length=1140959>
##contig=<ID=COB1p02040,length=520750>
##contig=<ID=COB1p02041,length=1083507>
##contig=<ID=COB1p02042,length=360183>
##contig=<ID=COB1p02043,length=2305628>
##contig=<ID=COB1p02044,length=617199>
##contig=<ID=COB1p02045,length=1394495>
##contig=<ID=COB1p02046,length=829886>
##contig=<ID=COB1p02047,length=1746860>
##contig=<ID=COB1p02048,length=718962>
##contig=<ID=COB1p02049,length=861415>
##contig=<ID=COB1p02050,length=759684>
##contig=<ID=COB1p02051,length=587463>
##contig=<ID=COB1p02052,length=45326>
##contig=<ID=COB1p02053,length=1276633>
##contig=<ID=COB1p02054,length=856420>
##contig=<ID=COB1p02055,length=940889>
##contig=<ID=COB1p02056,length=209234>
##contig=<ID=COB1p02057,length=704640>
##contig=<ID=COB1p02058,length=924723>
##contig=<ID=COB1p02059,length=1467844>
##contig=<ID=COB1p02060,length=1096441>
##contig=<ID=COB1p02061,length=1450874>
##contig=<ID=COB1p02062,length=290696>
##contig=<ID=COB1p02063,length=495678>
##contig=<ID=COB1p02064,length=912634>
##contig=<ID=COB1p02065,length=253525>
##contig=<ID=COB1p02066,length=189484>
##contig=<ID=COB1p02067,length=950136>
##contig=<ID=COB1p02068,length=449163>
##contig=<ID=COB1p02069,length=1118853>
##contig=<ID=COB1p02070,length=4955398>
##contig=<ID=COB1p02071,length=656438>
##contig=<ID=COB1p02072,length=823694>
##contig=<ID=COB1p02073,length=489254>
##contig=<ID=COB1p02074,length=2050503>
##contig=<ID=COB1p02075,length=5390445>
##contig=<ID=COB1p02076,length=1893013>
##contig=<ID=COB1p02077,length=828721>
##contig=<ID=COB1p02078,length=1335520>
##contig=<ID=COB1p02079,length=62757>
##contig=<ID=COB1p02080,length=2426974>
##contig=<ID=COB1p02081,length=391066>
##contig=<ID=COB1p02082,length=1682691>
##contig=<ID=COB1p02083,length=971652>
##contig=<ID=COB1p02084,length=186697>
##contig=<ID=COB1p02085,length=2105374>
##contig=<ID=COB1p02086,length=1000090>
##contig=<ID=COB1p02087,length=109246>
##contig=<ID=COB1p02088,length=544964>
##contig=<ID=COB1p02089,length=1685142>
##contig=<ID=COB1p02090,length=691581>
##contig=<ID=COB1p02091,length=1002485>
##contig=<ID=COB1p02092,length=73167>
##contig=<ID=COB1p02093,length=1416607>
##contig=<ID=COB1p02094,length=1692649>
##contig=<ID=COB1p02095,length=350083>
##contig=<ID=COB1p02096,length=615627>
##contig=<ID=COB1p02097,length=1727735>
##contig=<ID=COB1p02098,length=251074>
##contig=<ID=COB1p02099,length=847664>
##contig=<ID=COB1p02100,length=687782>
##contig=<ID=COB1p02101,length=1618391>
##contig=<ID=COB1p02102,length=580404>
##contig=<ID=COB1p02103,length=872284>
##contig=<ID=COB1p02104,length=1238923>
##contig=<ID=COB1p02105,length=452177>
##contig=<ID=COB1p02106,length=835927>
##contig=<ID=COB1p02107,length=290813>
##contig=<ID=COB1p02108,length=1291966>
##contig=<ID=COB1p02109,length=1858124>
##contig=<ID=COB1p02110,length=529557>
##contig=<ID=COB1p02111,length=516084>
##contig=<ID=COB1p02112,length=2787503>
##contig=<ID=COB1p02113,length=1360022>
##contig=<ID=COB1p02114,length=367183>
##contig=<ID=COB1p02115,length=1317636>
##contig=<ID=COB1p02116,length=735387>
##contig=<ID=COB1p02117,length=837674>
##contig=<ID=COB1p02118,length=2032165>
##contig=<ID=COB1p02119,length=527350>
##contig=<ID=COB1p02120,length=1538026>
##contig=<ID=COB1p02121,length=369516>
##contig=<ID=COB1p02122,length=1673284>
##contig=<ID=COB1p02123,length=3383426>
##contig=<ID=COB1p02124,length=1461296>
##contig=<ID=COB1p02125,length=739202>
##contig=<ID=COB1p02126,length=309387>
##contig=<ID=COB1p02127,length=2358445>
##contig=<ID=COB1p02128,length=1246931>
##contig=<ID=COB1p02129,length=1047601>
##contig=<ID=COB1p02130,length=894935>
##contig=<ID=COB1p02131,length=1634434>
##contig=<ID=COB1p02132,length=2454379>
##contig=<ID=COB1p02133,length=618931>
##contig=<ID=COB1p02134,length=892711>
##contig=<ID=COB1p02135,length=301113>
##contig=<ID=COB1p02136,length=370118>
##contig=<ID=COB1p02137,length=333609>
##contig=<ID=COB1p02138,length=1110637>
##contig=<ID=COB1p02139,length=826693>
##contig=<ID=COB1p02140,length=441923>
##contig=<ID=COB1p02141,length=434135>
##contig=<ID=COB1p02142,length=3750657>
##contig=<ID=COB1p02143,length=174563>
##contig=<ID=COB1p02144,length=1145318>
##contig=<ID=COB1p02145,length=1386060>
##contig=<ID=COB1p02146,length=171446>
##contig=<ID=COB1p02147,length=114499>
##contig=<ID=COB1p02148,length=152204>
##contig=<ID=COB1p02149,length=1173589>
##contig=<ID=COB1p02150,length=1558651>
##contig=<ID=COB1p02151,length=316883>
##contig=<ID=COB1p02152,length=8474293>
##contig=<ID=COB1p02153,length=1149443>
##contig=<ID=COB1p02154,length=827277>
##contig=<ID=COB1p02155,length=3946505>
##contig=<ID=COB1p02156,length=768113>
##contig=<ID=COB1p02157,length=121547>
##contig=<ID=COB1p02158,length=1339203>
##contig=<ID=COB1p02159,length=2346551>
##contig=<ID=COB1p02160,length=1754525>
##contig=<ID=COB1p02161,length=3591684>
##contig=<ID=COB1p02162,length=350379>
##contig=<ID=COB1p02163,length=3554791>
##contig=<ID=COB1p02164,length=1120236>
##contig=<ID=COB1p02165,length=84820>
##contig=<ID=COB1p02166,length=1312239>
##contig=<ID=COB1p02167,length=1098104>
##contig=<ID=COB1p02168,length=544902>
##contig=<ID=COB1p02169,length=2571509>
##contig=<ID=COB1p02170,length=188192>
##contig=<ID=COB1p02171,length=1158235>
##contig=<ID=COB1p02172,length=1660302>
##contig=<ID=COB1p02173,length=1071824>
##contig=<ID=COB1p02174,length=2902768>
##contig=<ID=COB1p02175,length=957691>
##contig=<ID=COB1p02176,length=2684531>
##contig=<ID=COB1p02177,length=1038226>
##contig=<ID=COB1p02178,length=1148894>
##contig=<ID=COB1p02179,length=495929>
##contig=<ID=COB1p02180,length=408744>
##contig=<ID=COB1p02181,length=746219>
##contig=<ID=COB1p02182,length=198517>
##contig=<ID=COB1p02183,length=771676>
##contig=<ID=COB1p02184,length=754044>
##contig=<ID=COB1p02185,length=1134134>
##contig=<ID=COB1p02186,length=2203048>
##contig=<ID=COB1p02187,length=420441>
##contig=<ID=COB1p02188,length=161731>
##contig=<ID=COB1p02189,length=2574095>
##contig=<ID=COB1p02190,length=1087449>
##contig=<ID=COB1p02191,length=978455>
##contig=<ID=COB1p02192,length=83423>
##contig=<ID=COB1p02193,length=583227>
##contig=<ID=COB1p02194,length=988452>
##contig=<ID=COB1p02195,length=175118>
##contig=<ID=COB1p02196,length=1691435>
##contig=<ID=COB1p02197,length=231588>
##contig=<ID=COB1p02198,length=243750>
##contig=<ID=COB1p02199,length=2506762>
##contig=<ID=COB1p02200,length=1257324>
##contig=<ID=COB1p02201,length=495559>
##contig=<ID=COB1p02202,length=93056>
##contig=<ID=COB1p02203,length=555529>
##contig=<ID=COB1p02204,length=790565>
##contig=<ID=COB1p02205,length=661020>
##contig=<ID=COB1p02206,length=155965>
##contig=<ID=COB1p02207,length=509613>
##contig=<ID=COB1p02208,length=260386>
##contig=<ID=COB1p02209,length=405360>
##contig=<ID=COB1p02210,length=368165>
##contig=<ID=COB1p02211,length=164175>
##contig=<ID=COB1p02212,length=1874861>
##contig=<ID=COB1p02213,length=430204>
##contig=<ID=COB1p02214,length=3065803>
##contig=<ID=COB1p02215,length=1941869>
##contig=<ID=COB1p02216,length=200563>
##contig=<ID=COB1p02217,length=179583>
##contig=<ID=COB1p02218,length=1229221>
##contig=<ID=COB1p02219,length=278935>
##contig=<ID=COB1p02220,length=798183>
##contig=<ID=COB1p02221,length=547549>
##contig=<ID=COB1p02222,length=940233>
##contig=<ID=COB1p02223,length=1631474>
##contig=<ID=COB1p02224,length=419658>
##contig=<ID=COB1p02225,length=522566>
##contig=<ID=COB1p02226,length=170068>
##contig=<ID=COB1p02227,length=1244717>
##contig=<ID=COB1p02228,length=490306>
##contig=<ID=COB1p02229,length=134734>
##contig=<ID=COB1p02230,length=463964>
##contig=<ID=COB1p02231,length=10687296>
##contig=<ID=COB1p02232,length=152156>
##contig=<ID=COB1p02233,length=901564>
##contig=<ID=COB1p02234,length=2014776>
##contig=<ID=COB1p02235,length=149404>
##contig=<ID=COB1p02236,length=252743>
##contig=<ID=COB1p02237,length=265878>
##contig=<ID=COB1p02238,length=800076>
##contig=<ID=COB1p02239,length=1194635>
##contig=<ID=COB1p02240,length=679131>
##contig=<ID=COB1p02241,length=365710>
##contig=<ID=COB1p02242,length=1568090>
##contig=<ID=COB1p02243,length=228258>
##contig=<ID=COB1p02244,length=1970226>
##contig=<ID=COB1p02245,length=548638>
##contig=<ID=COB1p02246,length=784414>
##contig=<ID=COB1p02247,length=1897531>
##contig=<ID=COB1p02248,length=1775293>
##contig=<ID=COB1p02249,length=1568614>
##contig=<ID=COB1p02250,length=679297>
##contig=<ID=COB1p02251,length=3526194>
##contig=<ID=COB1p02252,length=901021>
##contig=<ID=COB1p02253,length=872858>
##contig=<ID=COB1p02254,length=1640961>
##contig=<ID=COB1p02255,length=1077593>
##contig=<ID=COB1p02256,length=1751091>
##contig=<ID=COB1p02257,length=192656>
##contig=<ID=COB1p02258,length=195280>
##contig=<ID=COB1p02259,length=824711>
##contig=<ID=COB1p02260,length=1760065>
##contig=<ID=COB1p02261,length=219039>
##contig=<ID=COB1p02262,length=977163>
##contig=<ID=COB1p02263,length=404529>
##contig=<ID=COB1p02264,length=3164849>
##contig=<ID=COB1p02265,length=819372>
##contig=<ID=COB1p02266,length=1967015>
##contig=<ID=COB1p02267,length=396188>
##contig=<ID=COB1p02268,length=1016934>
##contig=<ID=COB1p02269,length=496186>
##contig=<ID=COB1p02270,length=1071460>
##contig=<ID=COB1p02271,length=942380>
##contig=<ID=COB1p02272,length=441050>
##contig=<ID=COB1p02273,length=579137>
##contig=<ID=COB1p02274,length=671376>
##contig=<ID=COB1p02275,length=356324>
##contig=<ID=COB1p02276,length=1926262>
##contig=<ID=COB1p02277,length=344527>
##contig=<ID=COB1p02278,length=1282182>
##contig=<ID=COB1p02279,length=467473>
##contig=<ID=COB1p02280,length=1015194>
##contig=<ID=COB1p02281,length=82670>
##contig=<ID=COB1p02282,length=778445>
##contig=<ID=COB1p02283,length=2032707>
##contig=<ID=COB1p02284,length=176030>
##contig=<ID=COB1p02285,length=2035553>
##contig=<ID=COB1p02286,length=439015>
##contig=<ID=COB1p02287,length=3032297>
##contig=<ID=COB1p02288,length=1501917>
##contig=<ID=COB1p02289,length=145380>
##contig=<ID=COB1p02290,length=3310255>
##contig=<ID=COB1p02291,length=1482778>
##contig=<ID=COB1p02292,length=375847>
##contig=<ID=COB1p02293,length=1012883>
##contig=<ID=COB1p02294,length=727296>
##contig=<ID=COB1p02295,length=364938>
##contig=<ID=COB1p02296,length=375967>
##contig=<ID=COB1p02297,length=387882>
##contig=<ID=COB1p02298,length=3483258>
##contig=<ID=COB1p02299,length=1146616>
##contig=<ID=COB1p02300,length=332245>
##contig=<ID=COB1p02301,length=114864>
##contig=<ID=COB1p02302,length=350151>
##contig=<ID=COB1p02303,length=386020>
##contig=<ID=COB1p02304,length=172240>
##contig=<ID=COB1p02305,length=359911>
##contig=<ID=COB1p02306,length=1411468>
##contig=<ID=COB1p02307,length=1497836>
##contig=<ID=COB1p02308,length=1631165>
##contig=<ID=COB1p02309,length=551650>
##contig=<ID=COB1p02310,length=685730>
##contig=<ID=COB1p02311,length=396125>
##contig=<ID=COB1p02312,length=53412>
##contig=<ID=COB1p02313,length=369476>
##contig=<ID=COB1p02314,length=734232>
##contig=<ID=COB1p02315,length=3647789>
##contig=<ID=COB1p02316,length=1138852>
##contig=<ID=COB1p02317,length=272583>
##contig=<ID=COB1p02318,length=247482>
##contig=<ID=COB1p02319,length=322087>
##contig=<ID=COB1p02320,length=195490>
##contig=<ID=COB1p02321,length=423359>
##contig=<ID=COB1p02322,length=1807533>
##contig=<ID=COB1p02323,length=1248277>
##contig=<ID=COB1p02324,length=208967>
##contig=<ID=COB1p02325,length=2201514>
##contig=<ID=COB1p02326,length=421668>
##contig=<ID=COB1p02327,length=1757461>
##contig=<ID=COB1p02328,length=939389>
##contig=<ID=COB1p02329,length=107625>
##contig=<ID=COB1p02330,length=705933>
##contig=<ID=COB1p02331,length=834903>
##contig=<ID=COB1p02332,length=209451>
##contig=<ID=COB1p02333,length=1345968>
##contig=<ID=COB1p02334,length=1638264>
##contig=<ID=COB1p02335,length=833535>
##contig=<ID=COB1p02336,length=1041119>
##contig=<ID=COB1p02337,length=2724020>
##contig=<ID=COB1p02338,length=422656>
##contig=<ID=COB1p02339,length=495242>
##contig=<ID=COB1p02340,length=566458>
##contig=<ID=COB1p02341,length=73621>
##contig=<ID=COB1p02342,length=270979>
##contig=<ID=COB1p02343,length=144467>
##contig=<ID=COB1p02344,length=87554>
##contig=<ID=COB1p02345,length=1112729>
##contig=<ID=COB1p02346,length=242887>
##contig=<ID=COB1p02347,length=1737244>
##contig=<ID=COB1p02348,length=3559102>
##contig=<ID=COB1p02349,length=415193>
##contig=<ID=COB1p02350,length=591837>
##contig=<ID=COB1p02351,length=57258>
##contig=<ID=COB1p02352,length=676308>
##contig=<ID=COB1p02353,length=397372>
##contig=<ID=COB1p02354,length=1346169>
##contig=<ID=COB1p02355,length=1651127>
##contig=<ID=COB1p02356,length=116042>
##contig=<ID=COB1p02357,length=308998>
##contig=<ID=COB1p02358,length=318753>
##contig=<ID=COB1p02359,length=325907>
##contig=<ID=COB1p02360,length=327322>
##contig=<ID=COB1p02361,length=87924>
##contig=<ID=COB1p02362,length=324884>
##contig=<ID=COB1p02363,length=520220>
##contig=<ID=COB1p02364,length=684890>
##contig=<ID=COB1p02365,length=85674>
##contig=<ID=COB1p02366,length=458958>
##contig=<ID=COB1p02367,length=436488>
##contig=<ID=COB1p02368,length=2695141>
##contig=<ID=COB1p02369,length=1236515>
##contig=<ID=COB1p02370,length=735562>
##contig=<ID=COB1p02371,length=535933>
##contig=<ID=COB1p02372,length=146890>
##contig=<ID=COB1p02373,length=115286>
##contig=<ID=COB1p02374,length=907267>
##contig=<ID=COB1p02375,length=825267>
##contig=<ID=COB1p02376,length=614057>
##contig=<ID=COB1p02377,length=60145>
##contig=<ID=COB1p02378,length=781624>
##contig=<ID=COB1p02379,length=132523>
##contig=<ID=COB1p02380,length=409249>
##contig=<ID=COB1p02381,length=772909>
##contig=<ID=COB1p02382,length=1323632>
##contig=<ID=COB1p02383,length=953352>
##contig=<ID=COB1p02384,length=505797>
##contig=<ID=COB1p02385,length=1392895>
##contig=<ID=COB1p02386,length=1336530>
##contig=<ID=COB1p02387,length=2153960>
##contig=<ID=COB1p02388,length=517094>
##contig=<ID=COB1p02389,length=186883>
##contig=<ID=COB1p02390,length=1269667>
##contig=<ID=COB1p02391,length=916404>
##contig=<ID=COB1p02392,length=887140>
##contig=<ID=COB1p02393,length=361771>
##contig=<ID=COB1p02394,length=499880>
##contig=<ID=COB1p02395,length=545682>
##contig=<ID=COB1p02396,length=214628>
##contig=<ID=COB1p02397,length=1235828>
##contig=<ID=COB1p02398,length=3761382>
##contig=<ID=COB1p02399,length=4789156>
##contig=<ID=COB1p02400,length=601219>
##contig=<ID=COB1p02401,length=3654339>
##contig=<ID=COB1p02402,length=475197>
##contig=<ID=COB1p02403,length=1283219>
##contig=<ID=COB1p02404,length=2712163>
##contig=<ID=COB1p02405,length=2226277>
##contig=<ID=COB1p02406,length=2944114>
##contig=<ID=COB1p02407,length=1389525>
##contig=<ID=COB1p02408,length=131870>
##contig=<ID=COB1p02409,length=1411570>
##contig=<ID=COB1p02410,length=809692>
##contig=<ID=COB1p02411,length=691677>
##contig=<ID=COB1p02412,length=621702>
##contig=<ID=COB1p02413,length=1475875>
##contig=<ID=COB1p02414,length=748635>
##contig=<ID=COB1p02415,length=1615817>
##contig=<ID=COB1p02416,length=409704>
##contig=<ID=COB1p02417,length=744705>
##contig=<ID=COB1p02418,length=1175583>
##contig=<ID=COB1p02419,length=484206>
##contig=<ID=COB1p02420,length=805683>
##contig=<ID=COB1p02421,length=1628912>
##contig=<ID=COB1p02422,length=158572>
##contig=<ID=COB1p02423,length=584382>
##contig=<ID=COB1p02424,length=797423>
##contig=<ID=COB1p02425,length=1212024>
##contig=<ID=COB1p02426,length=1088464>
##contig=<ID=COB1p02427,length=283036>
##contig=<ID=COB1p02428,length=3346736>
##contig=<ID=COB1p02429,length=315972>
##contig=<ID=COB1p02430,length=1140474>
##contig=<ID=COB1p02431,length=2241180>
##contig=<ID=COB1p02432,length=996685>
##contig=<ID=COB1p02433,length=4718296>
##contig=<ID=COB1p02434,length=3131268>
##contig=<ID=COB1p02435,length=763913>
##contig=<ID=COB1p02436,length=2246152>
##contig=<ID=COB1p02437,length=2215713>
##contig=<ID=COB1p02438,length=1837771>
##contig=<ID=COB1p02439,length=1478487>
##contig=<ID=COB1p02440,length=1717826>
##contig=<ID=COB1p02441,length=205737>
##contig=<ID=COB1p02442,length=1865258>
##contig=<ID=COB1p02443,length=1723833>
##contig=<ID=COB1p02444,length=562386>
##contig=<ID=COB1p02445,length=209297>
##contig=<ID=COB1p02446,length=41835>
##contig=<ID=COB1p02447,length=1899089>
##contig=<ID=COB1p02448,length=980313>
##contig=<ID=COB1p02449,length=122918>
##contig=<ID=COB1p02450,length=1381562>
##contig=<ID=COB1p02451,length=1453299>
##contig=<ID=COB1p02452,length=459149>
##contig=<ID=COB1p02453,length=628541>
##contig=<ID=COB1p02454,length=1280851>
##contig=<ID=COB1p02455,length=2316001>
##contig=<ID=COB1p02456,length=1224991>
##contig=<ID=COB1p02457,length=461354>
##contig=<ID=COB1p02458,length=145624>
##contig=<ID=COB1p02459,length=167111>
##contig=<ID=COB1p02460,length=64160>
##contig=<ID=COB1p02461,length=250040>
##contig=<ID=COB1p02462,length=2986277>
##contig=<ID=COB1p02463,length=2493745>
##contig=<ID=COB1p02464,length=707075>
##contig=<ID=COB1p02465,length=521825>
##contig=<ID=COB1p02466,length=653443>
##contig=<ID=COB1p02467,length=1137332>
##contig=<ID=COB1p02468,length=443026>
##contig=<ID=COB1p02469,length=2117298>
##contig=<ID=COB1p02470,length=524419>
##contig=<ID=COB1p02471,length=282245>
##contig=<ID=COB1p02472,length=1246528>
##contig=<ID=COB1p02473,length=751577>
##contig=<ID=COB1p02474,length=770543>
##contig=<ID=COB1p02475,length=1708664>
##contig=<ID=COB1p02476,length=3510573>
##contig=<ID=COB1p02477,length=844950>
##contig=<ID=COB1p02478,length=1190036>
##contig=<ID=COB1p02479,length=1083459>
##contig=<ID=COB1p02480,length=203097>
##contig=<ID=COB1p02481,length=223119>
##contig=<ID=COB1p02482,length=1538757>
##contig=<ID=COB1p02483,length=1480687>
##contig=<ID=COB1p02484,length=760141>
##contig=<ID=COB1p02485,length=1150266>
##contig=<ID=COB1p02486,length=847613>
##contig=<ID=COB1p02487,length=508603>
##contig=<ID=COB1p02488,length=1399640>
##contig=<ID=COB1p02489,length=2055074>
##contig=<ID=COB1p02490,length=4244023>
##contig=<ID=COB1p02491,length=1593221>
##contig=<ID=COB1p02492,length=1906269>
##contig=<ID=COB1p02493,length=861606>
##contig=<ID=COB1p02494,length=541004>
##contig=<ID=COB1p02495,length=466952>
##contig=<ID=COB1p02496,length=242191>
##contig=<ID=COB1p02497,length=2162845>
##contig=<ID=COB1p02498,length=1540298>
##contig=<ID=COB1p02499,length=1363852>
##contig=<ID=COB1p02500,length=537626>
##contig=<ID=COB1p02501,length=2592905>
##contig=<ID=COB1p02502,length=996632>
##contig=<ID=COB1p02503,length=449521>
##contig=<ID=COB1p02504,length=240173>
##contig=<ID=COB1p02505,length=477956>
##contig=<ID=COB1p02506,length=842117>
##contig=<ID=COB1p02507,length=679119>
##contig=<ID=COB1p02508,length=652794>
##contig=<ID=COB1p02509,length=1168316>
##contig=<ID=COB1p02510,length=1337086>
##contig=<ID=COB1p02511,length=1231760>
##contig=<ID=COB1p02512,length=396432>
##contig=<ID=COB1p02513,length=807988>
##contig=<ID=COB1p02514,length=347890>
##contig=<ID=COB1p02515,length=3221059>
##contig=<ID=COB1p02516,length=814919>
##contig=<ID=COB1p02517,length=325406>
##contig=<ID=COB1p02518,length=657281>
##contig=<ID=COB1p02519,length=3042011>
##contig=<ID=COB1p02520,length=1133609>
##contig=<ID=COB1p02521,length=3389904>
##contig=<ID=COB1p02522,length=3790951>
##contig=<ID=COB1p02523,length=282165>
##contig=<ID=COB1p02524,length=1160383>
##contig=<ID=COB1p02525,length=267909>
##contig=<ID=COB1p02526,length=2899025>
##contig=<ID=COB1p02527,length=232094>
##contig=<ID=COB1p02528,length=849686>
##contig=<ID=COB1p02529,length=443750>
##contig=<ID=COB1p02530,length=2053316>
##contig=<ID=COB1p02531,length=1607960>
##contig=<ID=COB1p02532,length=1953426>
##contig=<ID=COB1p02533,length=1765166>
##contig=<ID=COB1p02534,length=345545>
##contig=<ID=COB1p02535,length=404747>
##contig=<ID=COB1p02536,length=1364327>
##contig=<ID=COB1p02537,length=1062677>
##contig=<ID=COB1p02538,length=546500>
##contig=<ID=COB1p02539,length=679448>
##contig=<ID=COB1p02540,length=1581511>
##contig=<ID=COB1p02541,length=524328>
##contig=<ID=COB1p02542,length=50809>
##contig=<ID=COB1p02543,length=975730>
##contig=<ID=COB1p02544,length=1137440>
##contig=<ID=COB1p02545,length=402999>
##contig=<ID=COB1p02546,length=1746908>
##contig=<ID=COB1p02547,length=692973>
##contig=<ID=COB1p02548,length=4451591>
##contig=<ID=COB1p02549,length=925557>
##contig=<ID=COB1p02550,length=1159554>
##contig=<ID=COB1p02551,length=147846>
##contig=<ID=COB1p02552,length=2101710>
##contig=<ID=COB1p02553,length=1324732>
##contig=<ID=COB1p02554,length=1718181>
##contig=<ID=COB1p02555,length=1154821>
##contig=<ID=COB1p02556,length=532537>
##contig=<ID=COB1p02557,length=102807>
##contig=<ID=COB1p02558,length=1515068>
##contig=<ID=COB1p02559,length=1132196>
##contig=<ID=COB1p02560,length=108396>
##contig=<ID=COB1p02561,length=671654>
##contig=<ID=COB1p02562,length=1026032>
##contig=<ID=COB1p02563,length=61671>
##contig=<ID=COB1p02564,length=145947>
##contig=<ID=COB1p02565,length=2376472>
##contig=<ID=COB1p02566,length=1462390>
##contig=<ID=COB1p02567,length=375244>
##contig=<ID=COB1p02568,length=272838>
##contig=<ID=COB1p02569,length=713913>
##contig=<ID=COB1p02570,length=103528>
##contig=<ID=COB1p02571,length=1948263>
##contig=<ID=COB1p02572,length=397240>
##contig=<ID=COB1p02573,length=839371>
##contig=<ID=COB1p02574,length=198172>
##contig=<ID=COB1p02575,length=505964>
##contig=<ID=COB1p02576,length=1387294>
##contig=<ID=COB1p02577,length=468069>
##contig=<ID=COB1p02578,length=2467985>
##contig=<ID=COB1p02579,length=340120>
##contig=<ID=COB1p02580,length=875921>
##contig=<ID=COB1p02581,length=926981>
##contig=<ID=COB1p02582,length=323925>
##contig=<ID=COB1p02583,length=1048896>
##contig=<ID=COB1p02584,length=1210088>
##contig=<ID=COB1p02585,length=1149723>
##contig=<ID=COB1p02586,length=2486146>
##contig=<ID=COB1p02587,length=1509238>
##contig=<ID=COB1p02588,length=186145>
##contig=<ID=COB1p02589,length=580413>
##contig=<ID=COB1p02590,length=1438264>
##contig=<ID=COB1p02591,length=1892835>
##contig=<ID=COB1p02592,length=163339>
##contig=<ID=COB1p02593,length=234906>
##contig=<ID=COB1p02594,length=129998>
##contig=<ID=COB1p02595,length=2584738>
##contig=<ID=COB1p02596,length=2478963>
##contig=<ID=COB1p02597,length=2824513>
##contig=<ID=COB1p02598,length=1059049>
##contig=<ID=COB1p02599,length=1809162>
##contig=<ID=COB1p02600,length=701289>
##contig=<ID=COB1p02601,length=98240>
##contig=<ID=COB1p02602,length=2478070>
##contig=<ID=COB1p02603,length=814417>
##contig=<ID=COB1p02604,length=1671698>
##contig=<ID=COB1p02605,length=395687>
##contig=<ID=COB1p02606,length=146052>
##contig=<ID=COB1p02607,length=403140>
##contig=<ID=COB1p02608,length=1927599>
##contig=<ID=COB1p02609,length=730756>
##contig=<ID=COB1p02610,length=335852>
##contig=<ID=COB1p02611,length=355911>
##contig=<ID=COB1p02612,length=1743961>
##contig=<ID=COB1p02613,length=1580486>
##contig=<ID=COB1p02614,length=1897410>
##contig=<ID=COB1p02615,length=2597729>
##contig=<ID=COB1p02616,length=251953>
##contig=<ID=COB1p02617,length=654501>
##contig=<ID=COB1p02618,length=94962>
##contig=<ID=COB1p02619,length=1378018>
##contig=<ID=COB1p02620,length=1972896>
##contig=<ID=COB1p02621,length=53990>
##contig=<ID=COB1p02622,length=313496>
##contig=<ID=COB1p02623,length=796636>
##contig=<ID=COB1p02624,length=77190>
##contig=<ID=COB1p02625,length=3485255>
##contig=<ID=COB1p02626,length=783364>
##contig=<ID=COB1p02627,length=1430091>
##contig=<ID=COB1p02628,length=1520798>
##contig=<ID=COB1p02629,length=2043887>
##contig=<ID=COB1p02630,length=237736>
##contig=<ID=COB1p02631,length=3490315>
##contig=<ID=COB1p02632,length=1211409>
##contig=<ID=COB1p02633,length=2223693>
##contig=<ID=COB1p02634,length=1962136>
##contig=<ID=COB1p02635,length=835241>
##contig=<ID=COB1p02636,length=220737>
##contig=<ID=COB1p02637,length=259658>
##contig=<ID=COB1p02638,length=402003>
##contig=<ID=COB1p02639,length=709785>
##contig=<ID=COB1p02640,length=360711>
##contig=<ID=COB1p02641,length=2920070>
##contig=<ID=COB1p02642,length=2001125>
##contig=<ID=COB1p02643,length=1673645>
##contig=<ID=COB1p02644,length=512103>
##contig=<ID=COB1p02645,length=655505>
##contig=<ID=COB1p02646,length=2096252>
##contig=<ID=COB1p02647,length=891125>
##contig=<ID=COB1p02648,length=3038648>
##contig=<ID=COB1p02649,length=1233679>
##contig=<ID=COB1p02650,length=1252654>
##contig=<ID=COB1p02651,length=902811>
##contig=<ID=COB1p02652,length=911535>
##contig=<ID=COB1p02653,length=752156>
##contig=<ID=COB1p02654,length=1041772>
##contig=<ID=COB1p02655,length=515968>
##contig=<ID=COB1p02656,length=208378>
##contig=<ID=COB1p02657,length=1535274>
##contig=<ID=COB1p02658,length=1631865>
##contig=<ID=COB1p02659,length=480251>
##contig=<ID=COB1p02660,length=987047>
##contig=<ID=COB1p02661,length=1095820>
##contig=<ID=COB1p02662,length=197347>
##contig=<ID=COB1p02663,length=596602>
##contig=<ID=COB1p02664,length=363650>
##contig=<ID=COB1p02665,length=351676>
##contig=<ID=COB1p02666,length=1744481>
##contig=<ID=COB1p02667,length=661035>
##contig=<ID=COB1p02668,length=850792>
##contig=<ID=COB1p02669,length=314979>
##contig=<ID=COB1p02670,length=736072>
##contig=<ID=COB1p02671,length=841074>
##contig=<ID=COB1p02672,length=1945196>
##contig=<ID=COB1p02673,length=58260>
##contig=<ID=COB1p02674,length=921664>
##contig=<ID=COB1p02675,length=168044>
##contig=<ID=COB1p02676,length=465537>
##contig=<ID=COB1p02677,length=511645>
##contig=<ID=COB1p02678,length=620452>
##contig=<ID=COB1p02679,length=1655881>
##contig=<ID=COB1p02680,length=1495513>
##contig=<ID=COB1p02681,length=1717714>
##contig=<ID=COB1p02682,length=951582>
##contig=<ID=COB1p02683,length=475143>
##contig=<ID=COB1p02684,length=64298>
##contig=<ID=COB1p02685,length=966780>
##contig=<ID=COB1p02686,length=661099>
##contig=<ID=COB1p02687,length=860426>
##contig=<ID=COB1p02688,length=2149088>
##contig=<ID=COB1p02689,length=48554>
##contig=<ID=COB1p02690,length=256060>
##contig=<ID=COB1p02691,length=207729>
##contig=<ID=COB1p02692,length=187039>
##contig=<ID=COB1p02693,length=1042504>
##contig=<ID=COB1p02694,length=710726>
##contig=<ID=COB1p02695,length=611427>
##contig=<ID=COB1p02696,length=2017320>
##contig=<ID=COB1p02697,length=1336823>
##contig=<ID=COB1p02698,length=991241>
##contig=<ID=COB1p02699,length=308137>
##contig=<ID=COB1p02700,length=922222>
##contig=<ID=COB1p02701,length=291829>
##contig=<ID=COB1p02702,length=445848>
##contig=<ID=COB1p02703,length=570082>
##contig=<ID=COB1p02704,length=161839>
##contig=<ID=COB1p02705,length=917501>
##contig=<ID=COB1p02706,length=2054154>
##contig=<ID=COB1p02707,length=1028502>
##contig=<ID=COB1p02708,length=1073756>
##contig=<ID=COB1p02709,length=624488>
##contig=<ID=COB1p02710,length=2092881>
##contig=<ID=COB1p02711,length=1025416>
##contig=<ID=COB1p02712,length=313895>
##contig=<ID=COB1p02713,length=184930>
##contig=<ID=COB1p02714,length=724946>
##contig=<ID=COB1p02715,length=522412>
##contig=<ID=COB1p02716,length=1232659>
##contig=<ID=COB1p02717,length=1110626>
##contig=<ID=COB1p02718,length=875130>
##contig=<ID=COB1p02719,length=551757>
##contig=<ID=COB1p02720,length=1134888>
##contig=<ID=COB1p02721,length=442159>
##contig=<ID=COB1p02722,length=222914>
##contig=<ID=COB1p02723,length=178712>
##contig=<ID=COB1p02724,length=797781>
##contig=<ID=COB1p02725,length=1086225>
##contig=<ID=COB1p02726,length=273612>
##contig=<ID=COB1p02727,length=440128>
##contig=<ID=COB1p02728,length=2049537>
##contig=<ID=COB1p02729,length=1130584>
##contig=<ID=COB1p02730,length=489036>
##contig=<ID=COB1p02731,length=2173837>
##contig=<ID=COB1p02732,length=488191>
##contig=<ID=COB1p02733,length=362760>
##contig=<ID=COB1p02734,length=1300085>
##contig=<ID=COB1p02735,length=468812>
##contig=<ID=COB1p02736,length=1655517>
##contig=<ID=COB1p02737,length=2100935>
##contig=<ID=COB1p02738,length=123162>
##contig=<ID=COB1p02739,length=505058>
##contig=<ID=COB1p02740,length=345809>
##contig=<ID=COB1p02741,length=1203448>
##contig=<ID=COB1p02742,length=255187>
##contig=<ID=COB1p02743,length=454626>
##contig=<ID=COB1p02744,length=872672>
##contig=<ID=COB1p02745,length=1324477>
##contig=<ID=COB1p02746,length=776367>
##contig=<ID=COB1p02747,length=1727834>
##contig=<ID=COB1p02748,length=119174>
##contig=<ID=COB1p02749,length=1326498>
##contig=<ID=COB1p02750,length=205851>
##contig=<ID=COB1p02751,length=154865>
##contig=<ID=COB1p02752,length=1240728>
##contig=<ID=COB1p02753,length=3192133>
##contig=<ID=COB1p02754,length=133529>
##contig=<ID=COB1p02755,length=463527>
##contig=<ID=COB1p02756,length=858018>
##contig=<ID=COB1p02757,length=279465>
##contig=<ID=COB1p02758,length=259876>
##contig=<ID=COB1p02759,length=2942017>
##contig=<ID=COB1p02760,length=2660181>
##contig=<ID=COB1p02761,length=268961>
##contig=<ID=COB1p02762,length=1781826>
##contig=<ID=COB1p02763,length=377153>
##contig=<ID=COB1p02764,length=3448960>
##contig=<ID=COB1p02765,length=1829759>
##contig=<ID=COB1p02766,length=316361>
##contig=<ID=COB1p02767,length=1707864>
##contig=<ID=COB1p02768,length=1886553>
##contig=<ID=COB1p02769,length=552002>
##contig=<ID=COB1p02770,length=323261>
##contig=<ID=COB1p02771,length=872648>
##contig=<ID=COB1p02772,length=427719>
##contig=<ID=COB1p02773,length=590227>
##contig=<ID=COB1p02774,length=866333>
##contig=<ID=COB1p02775,length=582919>
##contig=<ID=COB1p02776,length=1466393>
##contig=<ID=COB1p02777,length=348163>
##contig=<ID=COB1p02778,length=524403>
##contig=<ID=COB1p02779,length=130120>
##contig=<ID=COB1p02780,length=530671>
##contig=<ID=COB1p02781,length=703250>
##contig=<ID=COB1p02782,length=6009317>
##contig=<ID=COB1p02783,length=861433>
##contig=<ID=COB1p02784,length=664336>
##contig=<ID=COB1p02785,length=190164>
##contig=<ID=COB1p02786,length=807238>
##contig=<ID=COB1p02787,length=327065>
##contig=<ID=COB1p02788,length=2742151>
##contig=<ID=COB1p02789,length=701021>
##contig=<ID=COB1p02790,length=150674>
##contig=<ID=COB1p02791,length=271494>
##contig=<ID=COB1p02792,length=945533>
##contig=<ID=COB1p02793,length=348061>
##contig=<ID=COB1p02794,length=576625>
##contig=<ID=COB1p02795,length=629558>
##contig=<ID=COB1p02796,length=237232>
##contig=<ID=COB1p02797,length=648735>
##contig=<ID=COB1p02798,length=1648010>
##contig=<ID=COB1p02799,length=1513725>
##contig=<ID=COB1p02800,length=73085>
##contig=<ID=COB1p02801,length=1242383>
##contig=<ID=COB1p02802,length=1673360>
##contig=<ID=COB1p02803,length=185997>
##contig=<ID=COB1p02804,length=1101584>
##contig=<ID=COB1p02805,length=857515>
##contig=<ID=COB1p02806,length=1039726>
##contig=<ID=COB1p02807,length=901442>
##contig=<ID=COB1p02808,length=1193436>
##contig=<ID=COB1p02809,length=731173>
##contig=<ID=COB1p02810,length=444049>
##contig=<ID=COB1p02811,length=450991>
##contig=<ID=COB1p02812,length=188097>
##contig=<ID=COB1p02813,length=440926>
##contig=<ID=COB1p02814,length=261585>
##contig=<ID=COB1p02815,length=91978>
##contig=<ID=COB1p02816,length=463299>
##contig=<ID=COB1p02817,length=295128>
##contig=<ID=COB1p02818,length=170780>
##contig=<ID=COB1p02819,length=1766503>
##contig=<ID=COB1p02820,length=539691>
##contig=<ID=COB1p02821,length=2091535>
##contig=<ID=COB1p02822,length=3065977>
##contig=<ID=COB1p02823,length=1112170>
##contig=<ID=COB1p02824,length=1641519>
##contig=<ID=COB1p02825,length=249430>
##contig=<ID=COB1p02826,length=609600>
##contig=<ID=COB1p02827,length=2030783>
##contig=<ID=COB1p02828,length=140106>
##contig=<ID=COB1p02829,length=347778>
##contig=<ID=COB1p02830,length=1265551>
##contig=<ID=COB1p02831,length=904693>
##contig=<ID=COB1p02832,length=268730>
##contig=<ID=COB1p02833,length=85304>
##contig=<ID=COB1p02834,length=2386520>
##contig=<ID=COB1p02835,length=446918>
##contig=<ID=COB1p02836,length=1278698>
##contig=<ID=COB1p02837,length=1016310>
##contig=<ID=COB1p02838,length=505583>
##contig=<ID=COB1p02839,length=2333333>
##contig=<ID=COB1p02840,length=1353695>
##contig=<ID=COB1p02841,length=652125>
##contig=<ID=COB1p02842,length=707644>
##contig=<ID=COB1p02843,length=1245744>
##contig=<ID=COB1p02844,length=1612312>
##contig=<ID=COB1p02845,length=731891>
##contig=<ID=COB1p02846,length=936168>
##contig=<ID=COB1p02847,length=1639057>
##contig=<ID=COB1p02848,length=2730112>
##contig=<ID=COB1p02849,length=1487730>
##contig=<ID=COB1p02850,length=834892>
##contig=<ID=COB1p02851,length=1273975>
##contig=<ID=COB1p02852,length=3407210>
##contig=<ID=COB1p02853,length=1003058>
##contig=<ID=COB1p02854,length=104710>
##contig=<ID=COB1p02855,length=435103>
##contig=<ID=COB1p02856,length=1168930>
##contig=<ID=COB1p02857,length=834995>
##contig=<ID=COB1p02858,length=1535128>
##contig=<ID=COB1p02859,length=1744935>
##contig=<ID=COB1p02860,length=463660>
##contig=<ID=COB1p02861,length=151606>
##contig=<ID=COB1p02862,length=342368>
##contig=<ID=COB1p02863,length=1445453>
##contig=<ID=COB1p02864,length=434462>
##contig=<ID=COB1p02865,length=737021>
##contig=<ID=COB1p02866,length=214307>
##contig=<ID=COB1p02867,length=326050>
##contig=<ID=COB1p02868,length=1388280>
##contig=<ID=COB1p02869,length=1443701>
##contig=<ID=COB1p02870,length=1360010>
##contig=<ID=COB1p02871,length=421368>
##contig=<ID=COB1p02872,length=397898>
##contig=<ID=COB1p02873,length=1295104>
##contig=<ID=COB1p02874,length=980309>
##contig=<ID=COB1p02875,length=211890>
##contig=<ID=COB1p02876,length=907139>
##contig=<ID=COB1p02877,length=624051>
##contig=<ID=COB1p02878,length=381951>
##contig=<ID=COB1p02879,length=3250716>
##contig=<ID=COB1p02880,length=1002157>
##contig=<ID=COB1p02881,length=1313174>
##contig=<ID=COB1p02882,length=143583>
##contig=<ID=COB1p02883,length=480328>
##contig=<ID=COB1p02884,length=140388>
##contig=<ID=COB1p02885,length=2454296>
##contig=<ID=COB1p02886,length=422119>
##contig=<ID=COB1p02887,length=485128>
##contig=<ID=COB1p02888,length=1414193>
##contig=<ID=COB1p02889,length=802013>
##contig=<ID=COB1p02890,length=876248>
##contig=<ID=COB1p02891,length=454039>
##contig=<ID=COB1p02892,length=738092>
##contig=<ID=COB1p02893,length=1335159>
##contig=<ID=COB1p02894,length=2003030>
##contig=<ID=COB1p02895,length=1147052>
##contig=<ID=COB1p02896,length=389157>
##contig=<ID=COB1p02897,length=404556>
##contig=<ID=COB1p02898,length=419633>
##contig=<ID=COB1p02899,length=1029954>
##contig=<ID=COB1p02900,length=76379>
##contig=<ID=COB1p02901,length=2487800>
##contig=<ID=COB1p02902,length=89442>
##contig=<ID=COB1p02903,length=490120>
##contig=<ID=COB1p02904,length=736221>
##contig=<ID=COB1p02905,length=87606>
##contig=<ID=COB1p02906,length=280333>
##contig=<ID=COB1p02907,length=925287>
##contig=<ID=COB1p02908,length=738124>
##contig=<ID=COB1p02909,length=350232>
##contig=<ID=COB1p02910,length=98806>
##contig=<ID=COB1p02911,length=991089>
##contig=<ID=COB1p02912,length=334674>
##contig=<ID=COB1p02913,length=2102568>
##contig=<ID=COB1p02914,length=138643>
##contig=<ID=COB1p02915,length=1077339>
##contig=<ID=COB1p02916,length=842103>
##contig=<ID=COB1p02917,length=2955180>
##contig=<ID=COB1p02918,length=2123656>
##contig=<ID=COB1p02919,length=660379>
##contig=<ID=COB1p02920,length=1753709>
##contig=<ID=COB1p02921,length=2328210>
##contig=<ID=COB1p02922,length=274949>
##contig=<ID=COB1p02923,length=1536825>
##contig=<ID=COB1p02924,length=220286>
##contig=<ID=COB1p02925,length=2194592>
##contig=<ID=COB1p02926,length=154936>
##contig=<ID=COB1p02927,length=522517>
##contig=<ID=COB1p02928,length=976095>
##contig=<ID=COB1p02929,length=1216609>
##contig=<ID=COB1p02930,length=369541>
##contig=<ID=COB1p02931,length=843231>
##contig=<ID=COB1p02932,length=203323>
##contig=<ID=COB1p02933,length=1965528>
##contig=<ID=COB1p02934,length=296556>
##contig=<ID=COB1p02935,length=572589>
##contig=<ID=COB1p02936,length=1089117>
##contig=<ID=COB1p02937,length=2088848>
##contig=<ID=COB1p02938,length=846840>
##contig=<ID=COB1p02939,length=950024>
##contig=<ID=COB1p02940,length=693958>
##contig=<ID=COB1p02941,length=661222>
##contig=<ID=COB1p02942,length=224868>
##contig=<ID=COB1p02943,length=2429504>
##contig=<ID=COB1p02944,length=2479138>
##contig=<ID=COB1p02945,length=767480>
##contig=<ID=COB1p02946,length=1766380>
##contig=<ID=COB1p02947,length=322945>
##contig=<ID=COB1p02948,length=994372>
##contig=<ID=COB1p02949,length=1125435>
##contig=<ID=COB1p02950,length=1064564>
##contig=<ID=COB1p02951,length=417930>
##contig=<ID=COB1p02952,length=3806378>
##contig=<ID=COB1p02953,length=426418>
##contig=<ID=COB1p02954,length=2541976>
##contig=<ID=COB1p02955,length=277675>
##contig=<ID=COB1p02956,length=1283150>
##contig=<ID=COB1p02957,length=83683>
##contig=<ID=COB1p02958,length=324911>
##contig=<ID=COB1p02959,length=676764>
##contig=<ID=COB1p02960,length=247484>
##contig=<ID=COB1p02961,length=334394>
##contig=<ID=COB1p02962,length=695091>
##contig=<ID=COB1p02963,length=1736424>
##contig=<ID=COB1p02964,length=256234>
##contig=<ID=COB1p02965,length=1031158>
##contig=<ID=COB1p02966,length=735414>
##contig=<ID=COB1p02967,length=1139346>
##contig=<ID=COB1p02968,length=287015>
##contig=<ID=COB1p02969,length=97554>
##contig=<ID=COB1p02970,length=176672>
##contig=<ID=COB1p02971,length=602970>
##contig=<ID=COB1p02972,length=609134>
##contig=<ID=COB1p02973,length=1554071>
##contig=<ID=COB1p02974,length=315044>
##contig=<ID=COB1p02975,length=1488837>
##contig=<ID=COB1p02976,length=961106>
##contig=<ID=COB1p02977,length=189086>
##contig=<ID=COB1p02978,length=501163>
##contig=<ID=COB1p02979,length=541429>
##contig=<ID=COB1p02980,length=674387>
##contig=<ID=COB1p02981,length=496177>
##contig=<ID=COB1p02982,length=544662>
##contig=<ID=COB1p02983,length=983683>
##contig=<ID=COB1p02984,length=1996388>
##contig=<ID=COB1p02985,length=2238179>
##contig=<ID=COB1p02986,length=221202>
##contig=<ID=COB1p02987,length=3404641>
##contig=<ID=COB1p02988,length=1433542>
##contig=<ID=COB1p02989,length=2731440>
##contig=<ID=COB1p02990,length=487866>
##contig=<ID=COB1p02991,length=289109>
##contig=<ID=COB1p02992,length=779162>
##contig=<ID=COB1p02993,length=803737>
##contig=<ID=COB1p02994,length=1266873>
##contig=<ID=COB1p02995,length=686620>
##contig=<ID=COB1p02996,length=172112>
##contig=<ID=COB1p02997,length=485052>
##contig=<ID=COB1p02998,length=963456>
##contig=<ID=COB1p02999,length=671561>
##contig=<ID=COB1p03000,length=3540161>
##contig=<ID=COB1p03001,length=481030>
##contig=<ID=COB1p03002,length=1046696>
##contig=<ID=COB1p03003,length=86566>
##contig=<ID=COB1p03004,length=634861>
##contig=<ID=COB1p03005,length=389898>
##contig=<ID=COB1p03006,length=247427>
##contig=<ID=COB1p03007,length=334516>
##contig=<ID=COB1p03008,length=713726>
##contig=<ID=COB1p03009,length=145440>
##contig=<ID=COB1p03010,length=606215>
##contig=<ID=COB1p03011,length=1993544>
##contig=<ID=COB1p03012,length=725148>
##contig=<ID=COB1p03013,length=928795>
##contig=<ID=COB1p03014,length=469613>
##contig=<ID=COB1p03015,length=1108317>
##contig=<ID=COB1p03016,length=115867>
##contig=<ID=COB1p03017,length=76581>
##contig=<ID=COB1p03018,length=684787>
##contig=<ID=COB1p03019,length=955346>
##contig=<ID=COB1p03020,length=1671084>
##contig=<ID=COB1p03021,length=70410>
##contig=<ID=COB1p03022,length=716275>
##contig=<ID=COB1p03023,length=292581>
##contig=<ID=COB1p03024,length=1326945>
##contig=<ID=COB1p03025,length=312927>
##contig=<ID=COB1p03026,length=1533225>
##contig=<ID=COB1p03027,length=416395>
##contig=<ID=COB1p03028,length=3366646>
##contig=<ID=COB1p03029,length=401574>
##contig=<ID=COB1p03030,length=2349000>
##contig=<ID=COB1p03031,length=780193>
##contig=<ID=COB1p03032,length=2255422>
##contig=<ID=COB1p03033,length=1290907>
##contig=<ID=COB1p03034,length=2662045>
##contig=<ID=COB1p03035,length=261878>
##contig=<ID=COB1p03036,length=609766>
##contig=<ID=COB1p03037,length=233617>
##contig=<ID=COB1p03038,length=184298>
##contig=<ID=COB1p03039,length=365545>
##contig=<ID=COB1p03040,length=570860>
##contig=<ID=COB1p03041,length=607828>
##contig=<ID=COB1p03042,length=1613750>
##contig=<ID=COB1p03043,length=2474038>
##contig=<ID=COB1p03044,length=52251>
##contig=<ID=COB1p03045,length=1504133>
##contig=<ID=COB1p03046,length=472116>
##contig=<ID=COB1p03047,length=221756>
##contig=<ID=COB1p03048,length=112185>
##contig=<ID=COB1p03049,length=689660>
##contig=<ID=COB1p03050,length=2972283>
##contig=<ID=COB1p03051,length=560284>
##contig=<ID=COB1p03052,length=120951>
##contig=<ID=COB1p03053,length=915043>
##contig=<ID=COB1p03054,length=580433>
##contig=<ID=COB1p03055,length=471164>
##contig=<ID=COB1p03056,length=1019613>
##contig=<ID=COB1p03057,length=218480>
##contig=<ID=COB1p03058,length=105288>
##contig=<ID=COB1p03059,length=945325>
##contig=<ID=COB1p03060,length=852663>
##contig=<ID=COB1p03061,length=601890>
##contig=<ID=COB1p03062,length=192950>
##contig=<ID=COB1p03063,length=1960247>
##contig=<ID=COB1p03064,length=1511122>
##contig=<ID=COB1p03065,length=515575>
##contig=<ID=COB1p03066,length=438460>
##contig=<ID=COB1p03067,length=116479>
##contig=<ID=COB1p03068,length=437415>
##contig=<ID=COB1p03069,length=455061>
##contig=<ID=COB1p03070,length=962509>
##contig=<ID=COB1p03071,length=96567>
##contig=<ID=COB1p03072,length=1326126>
##contig=<ID=COB1p03073,length=1055115>
##contig=<ID=COB1p03074,length=304557>
##contig=<ID=COB1p03075,length=287083>
##contig=<ID=COB1p03076,length=1626028>
##contig=<ID=COB1p03077,length=679349>
##contig=<ID=COB1p03078,length=2720491>
##contig=<ID=COB1p03079,length=343054>
##contig=<ID=COB1p03080,length=323277>
##contig=<ID=COB1p03081,length=759549>
##contig=<ID=COB1p03082,length=412372>
##contig=<ID=COB1p03083,length=268522>
##contig=<ID=COB1p03084,length=266102>
##contig=<ID=COB1p03085,length=538546>
##contig=<ID=COB1p03086,length=494472>
##contig=<ID=COB1p03087,length=439372>
##contig=<ID=COB1p03088,length=758258>
##contig=<ID=COB1p03089,length=514759>
##contig=<ID=COB1p03090,length=199970>
##contig=<ID=COB1p03091,length=5050902>
##contig=<ID=COB1p03092,length=350485>
##contig=<ID=COB1p03093,length=71791>
##contig=<ID=COB1p03094,length=957162>
##contig=<ID=COB1p03095,length=186960>
##contig=<ID=COB1p03096,length=325891>
##contig=<ID=COB1p03097,length=1635328>
##contig=<ID=COB1p03098,length=605443>
##contig=<ID=COB1p03099,length=268995>
##contig=<ID=COB1p03100,length=338149>
##contig=<ID=COB1p03101,length=107472>
##contig=<ID=COB1p03102,length=211815>
##contig=<ID=COB1p03103,length=924979>
##contig=<ID=COB1p03104,length=1272018>
##contig=<ID=COB1p03105,length=72945>
##contig=<ID=COB1p03106,length=261850>
##contig=<ID=COB1p03107,length=1287661>
##contig=<ID=COB1p03108,length=313448>
##contig=<ID=COB1p03109,length=242247>
##contig=<ID=COB1p03110,length=1808599>
##contig=<ID=COB1p03111,length=1153237>
##contig=<ID=COB1p03112,length=464949>
##contig=<ID=COB1p03113,length=664636>
##contig=<ID=COB1p03114,length=334337>
##contig=<ID=COB1p03115,length=898420>
##contig=<ID=COB1p03116,length=2199215>
##contig=<ID=COB1p03117,length=1635281>
##contig=<ID=COB1p03118,length=1412813>
##contig=<ID=COB1p03119,length=230839>
##contig=<ID=COB1p03120,length=1122677>
##contig=<ID=COB1p03121,length=49630>
##contig=<ID=COB1p03122,length=1046585>
##contig=<ID=COB1p03123,length=561422>
##contig=<ID=COB1p03124,length=1831777>
##contig=<ID=COB1p03125,length=593305>
##contig=<ID=COB1p03126,length=634272>
##contig=<ID=COB1p03127,length=613249>
##contig=<ID=COB1p03128,length=173866>
##contig=<ID=COB1p03129,length=2338956>
##contig=<ID=COB1p03130,length=1075262>
##contig=<ID=COB1p03131,length=376590>
##contig=<ID=COB1p03132,length=975104>
##contig=<ID=COB1p03133,length=333123>
##contig=<ID=COB1p03134,length=324592>
##contig=<ID=COB1p03135,length=1967972>
##contig=<ID=COB1p03136,length=2262233>
##contig=<ID=COB1p03137,length=1651276>
##contig=<ID=COB1p03138,length=272366>
##contig=<ID=COB1p03139,length=2424266>
##contig=<ID=COB1p03140,length=453458>
##contig=<ID=COB1p03141,length=2429399>
##contig=<ID=COB1p03142,length=179700>
##contig=<ID=COB1p03143,length=301218>
##contig=<ID=COB1p03144,length=298467>
##contig=<ID=COB1p03145,length=449991>
##contig=<ID=COB1p03146,length=1909869>
##contig=<ID=COB1p03147,length=1793995>
##contig=<ID=COB1p03148,length=443544>
##contig=<ID=COB1p03149,length=1610701>
##contig=<ID=COB1p03150,length=900314>
##contig=<ID=COB1p03151,length=257999>
##contig=<ID=COB1p03152,length=67421>
##contig=<ID=COB1p03153,length=1674762>
##contig=<ID=COB1p03154,length=1215933>
##contig=<ID=COB1p03155,length=282692>
##contig=<ID=COB1p03156,length=284861>
##contig=<ID=COB1p03157,length=1818279>
##contig=<ID=COB1p03158,length=802919>
##contig=<ID=COB1p03159,length=882059>
##contig=<ID=COB1p03160,length=2038416>
##contig=<ID=COB1p03161,length=298883>
##contig=<ID=COB1p03162,length=678042>
##contig=<ID=COB1p03163,length=564527>
##contig=<ID=COB1p03164,length=455239>
##contig=<ID=COB1p03165,length=641182>
##contig=<ID=COB1p03166,length=2576793>
##contig=<ID=COB1p03167,length=646885>
##contig=<ID=COB1p03168,length=186800>
##contig=<ID=COB1p03169,length=277445>
##contig=<ID=COB1p03170,length=784298>
##contig=<ID=COB1p03171,length=403495>
##contig=<ID=COB1p03172,length=1357784>
##contig=<ID=COB1p03173,length=810710>
##contig=<ID=COB1p03174,length=727384>
##contig=<ID=COB1p03175,length=918927>
##contig=<ID=COB1p03176,length=2934126>
##contig=<ID=COB1p03177,length=1672911>
##contig=<ID=COB1p03178,length=319207>
##contig=<ID=COB1p03179,length=140848>
##contig=<ID=COB1p03180,length=137135>
##contig=<ID=COB1p03181,length=1083114>
##contig=<ID=COB1p03182,length=2485407>
##contig=<ID=COB1p03183,length=651346>
##contig=<ID=COB1p03184,length=670494>
##contig=<ID=COB1p03185,length=687308>
##contig=<ID=COB1p03186,length=1117913>
##contig=<ID=COB1p03187,length=1985183>
##contig=<ID=COB1p03188,length=483250>
##contig=<ID=COB1p03189,length=1758695>
##contig=<ID=COB1p03190,length=631705>
##contig=<ID=COB1p03191,length=3173163>
##contig=<ID=COB1p03192,length=119922>
##contig=<ID=COB1p03193,length=1065445>
##contig=<ID=COB1p03194,length=490139>
##contig=<ID=COB1p03195,length=405334>
##contig=<ID=COB1p03196,length=464705>
##contig=<ID=COB1p03197,length=1215649>
##contig=<ID=COB1p03198,length=2932125>
##contig=<ID=COB1p03199,length=1072950>
##contig=<ID=COB1p03200,length=503401>
##contig=<ID=COB1p03201,length=1443246>
##contig=<ID=COB1p03202,length=242565>
##contig=<ID=COB1p03203,length=516881>
##contig=<ID=COB1p03204,length=85417>
##contig=<ID=COB1p03205,length=162674>
##contig=<ID=COB1p03206,length=345771>
##contig=<ID=COB1p03207,length=702007>
##contig=<ID=COB1p03208,length=638815>
##contig=<ID=COB1p03209,length=1632903>
##contig=<ID=COB1p03210,length=1626714>
##contig=<ID=COB1p03211,length=940711>
##contig=<ID=COB1p03212,length=472986>
##contig=<ID=COB1p03213,length=427878>
##contig=<ID=COB1p03214,length=911606>
##contig=<ID=COB1p03215,length=561384>
##contig=<ID=COB1p03216,length=323964>
##contig=<ID=COB1p03217,length=1694629>
##contig=<ID=COB1p03218,length=167142>
##contig=<ID=COB1p03219,length=1173361>
##contig=<ID=COB1p03220,length=204370>
##contig=<ID=COB1p03221,length=310602>
##contig=<ID=COB1p03222,length=375410>
##contig=<ID=COB1p03223,length=1150512>
##contig=<ID=COB1p03224,length=181298>
##contig=<ID=COB1p03225,length=580809>
##contig=<ID=COB1p03226,length=998403>
##contig=<ID=COB1p03227,length=638281>
##contig=<ID=COB1p03228,length=1677636>
##contig=<ID=COB1p03229,length=2103969>
##contig=<ID=COB1p03230,length=112333>
##contig=<ID=COB1p03231,length=889106>
##contig=<ID=COB1p03232,length=1260220>
##contig=<ID=COB1p03233,length=1201927>
##contig=<ID=COB1p03234,length=1982165>
##contig=<ID=COB1p03235,length=442173>
##contig=<ID=COB1p03236,length=916304>
##contig=<ID=COB1p03237,length=606041>
##contig=<ID=COB1p03238,length=3460512>
##contig=<ID=COB1p03239,length=843483>
##contig=<ID=COB1p03240,length=1125885>
##contig=<ID=COB1p03241,length=1087579>
##contig=<ID=COB1p03242,length=70942>
##contig=<ID=COB1p03243,length=4884522>
##contig=<ID=COB1p03244,length=533802>
##contig=<ID=COB1p03245,length=954841>
##contig=<ID=COB1p03246,length=1281228>
##contig=<ID=COB1p03247,length=435518>
##contig=<ID=COB1p03248,length=2548454>
##contig=<ID=COB1p03249,length=545576>
##contig=<ID=COB1p03250,length=225196>
##contig=<ID=COB1p03251,length=428576>
##contig=<ID=COB1p03252,length=1546413>
##contig=<ID=COB1p03253,length=1482658>
##contig=<ID=COB1p03254,length=335948>
##contig=<ID=COB1p03255,length=655312>
##contig=<ID=COB1p03256,length=2722620>
##contig=<ID=COB1p03257,length=82451>
##contig=<ID=COB1p03258,length=1670744>
##contig=<ID=COB1p03259,length=2995120>
##contig=<ID=COB1p03260,length=431921>
##contig=<ID=COB1p03261,length=159943>
##contig=<ID=COB1p03262,length=1429577>
##contig=<ID=COB1p03263,length=573173>
##contig=<ID=COB1p03264,length=640151>
##contig=<ID=COB1p03265,length=1819802>
##contig=<ID=COB1p03266,length=427936>
##contig=<ID=COB1p03267,length=493437>
##contig=<ID=COB1p03268,length=1030273>
##contig=<ID=COB1p03269,length=1367973>
##contig=<ID=COB1p03270,length=841327>
##contig=<ID=COB1p03271,length=210546>
##contig=<ID=COB1p03272,length=3756368>
##contig=<ID=COB1p03273,length=378277>
##contig=<ID=COB1p03274,length=105618>
##contig=<ID=COB1p03275,length=787637>
##contig=<ID=COB1p03276,length=1732611>
##contig=<ID=COB1p03277,length=1004004>
##contig=<ID=COB1p03278,length=1013436>
##contig=<ID=COB1p03279,length=265242>
##contig=<ID=COB1p03280,length=1505899>
##contig=<ID=COB1p03281,length=528684>
##contig=<ID=COB1p03282,length=259302>
##contig=<ID=COB1p03283,length=803533>
##contig=<ID=COB1p03284,length=159022>
##contig=<ID=COB1p03285,length=2645126>
##contig=<ID=COB1p03286,length=384544>
##contig=<ID=COB1p03287,length=248587>
##contig=<ID=COB1p03288,length=2672618>
##contig=<ID=COB1p03289,length=1161951>
##contig=<ID=COB1p03290,length=770489>
##contig=<ID=COB1p03291,length=85824>
##contig=<ID=COB1p03292,length=1145955>
##contig=<ID=COB1p03293,length=2026721>
##contig=<ID=COB1p03294,length=2193432>
##contig=<ID=COB1p03295,length=546281>
##contig=<ID=COB1p03296,length=1101218>
##contig=<ID=COB1p03297,length=142574>
##contig=<ID=COB1p03298,length=403571>
##contig=<ID=COB1p03299,length=3373802>
##contig=<ID=COB1p03300,length=1647129>
##contig=<ID=COB1p03301,length=558737>
##contig=<ID=COB1p03302,length=555900>
##contig=<ID=COB1p03303,length=133254>
##contig=<ID=COB1p03304,length=473053>
##contig=<ID=COB1p03305,length=1156524>
##contig=<ID=COB1p03306,length=519985>
##contig=<ID=COB1p03307,length=1364922>
##contig=<ID=COB1p03308,length=441192>
##contig=<ID=COB1p03309,length=1141848>
##contig=<ID=COB1p03310,length=624482>
##contig=<ID=COB1p03311,length=485213>
##contig=<ID=COB1p03312,length=1119837>
##contig=<ID=COB1p03313,length=2573609>
##contig=<ID=COB1p03314,length=551690>
##contig=<ID=COB1p03315,length=116942>
##contig=<ID=COB1p03316,length=601409>
##contig=<ID=COB1p03317,length=494409>
##contig=<ID=COB1p03318,length=3001649>
##contig=<ID=COB1p03319,length=375943>
##contig=<ID=COB1p03320,length=259173>
##contig=<ID=COB1p03321,length=330932>
##contig=<ID=COB1p03322,length=160839>
##contig=<ID=COB1p03323,length=650952>
##contig=<ID=COB1p03324,length=1041136>
##contig=<ID=COB1p03325,length=790497>
##contig=<ID=COB1p03326,length=428149>
##contig=<ID=COB1p03327,length=631777>
##contig=<ID=COB1p03328,length=324439>
##contig=<ID=COB1p03329,length=253510>
##contig=<ID=COB1p03330,length=816729>
##contig=<ID=COB1p03331,length=635714>
##contig=<ID=COB1p03332,length=1571822>
##contig=<ID=COB1p03333,length=1135769>
##contig=<ID=COB1p03334,length=1549379>
##contig=<ID=COB1p03335,length=1078859>
##contig=<ID=COB1p03336,length=1105760>
##contig=<ID=COB1p03337,length=512025>
##contig=<ID=COB1p03338,length=943393>
##contig=<ID=COB1p03339,length=112712>
##contig=<ID=COB1p03340,length=1082572>
##contig=<ID=COB1p03341,length=920619>
##contig=<ID=COB1p03342,length=525322>
##contig=<ID=COB1p03343,length=526982>
##contig=<ID=COB1p03344,length=370178>
##contig=<ID=COB1p03345,length=6099787>
##contig=<ID=COB1p03346,length=355685>
##contig=<ID=COB1p03347,length=59597>
##contig=<ID=COB1p03348,length=872717>
##contig=<ID=COB1p03349,length=3036641>
##contig=<ID=COB1p03350,length=1132533>
##contig=<ID=COB1p03351,length=3888059>
##contig=<ID=COB1p03352,length=163500>
##contig=<ID=COB1p03353,length=375735>
##contig=<ID=COB1p03354,length=246032>
##contig=<ID=COB1p03355,length=1195494>
##contig=<ID=COB1p03356,length=360093>
##contig=<ID=COB1p03357,length=872480>
##contig=<ID=COB1p03358,length=536768>
##contig=<ID=COB1p03359,length=303772>
##contig=<ID=COB1p03360,length=1932633>
##contig=<ID=COB1p03361,length=1096522>
##contig=<ID=COB1p03362,length=725216>
##contig=<ID=COB1p03363,length=1275790>
##contig=<ID=COB1p03364,length=2303449>
##contig=<ID=COB1p03365,length=77429>
##contig=<ID=COB1p03366,length=325091>
##contig=<ID=COB1p03367,length=202336>
##contig=<ID=COB1p03368,length=241458>
##contig=<ID=COB1p03369,length=442936>
##contig=<ID=COB1p03370,length=515304>
##contig=<ID=COB1p03371,length=339060>
##contig=<ID=COB1p03372,length=947868>
##contig=<ID=COB1p03373,length=1737178>
##contig=<ID=COB1p03374,length=1094533>
##contig=<ID=COB1p03375,length=528938>
##contig=<ID=COB1p03376,length=270486>
##contig=<ID=COB1p03377,length=2399412>
##contig=<ID=COB1p03378,length=164083>
##contig=<ID=COB1p03379,length=1211859>
##contig=<ID=COB1p03380,length=417568>
##contig=<ID=COB1p03381,length=43009>
##contig=<ID=COB1p03382,length=888834>
##contig=<ID=COB1p03383,length=63724>
##contig=<ID=COB1p03384,length=168643>
##contig=<ID=COB1p03385,length=1768256>
##contig=<ID=COB1p03386,length=528515>
##contig=<ID=COB1p03387,length=1649391>
##contig=<ID=COB1p03388,length=1040847>
##contig=<ID=COB1p03389,length=812256>
##contig=<ID=COB1p03390,length=395820>
##contig=<ID=COB1p03391,length=1660291>
##contig=<ID=COB1p03392,length=1567312>
##contig=<ID=COB1p03393,length=260936>
##contig=<ID=COB1p03394,length=1944438>
##contig=<ID=COB1p03395,length=1200660>
##contig=<ID=COB1p03396,length=2392872>
##contig=<ID=COB1p03397,length=652707>
##contig=<ID=COB1p03398,length=531097>
##contig=<ID=COB1p03399,length=838175>
##contig=<ID=COB1p03400,length=976355>
##contig=<ID=COB1p03401,length=1518227>
##contig=<ID=COB1p03402,length=408597>
##contig=<ID=COB1p03403,length=390534>
##contig=<ID=COB1p03404,length=593275>
##contig=<ID=COB1p03405,length=1121517>
##contig=<ID=COB1p03406,length=80917>
##contig=<ID=COB1p03407,length=209236>
##contig=<ID=COB1p03408,length=381786>
##contig=<ID=COB1p03409,length=1075915>
##contig=<ID=COB1p03410,length=1100551>
##contig=<ID=COB1p03411,length=962589>
##contig=<ID=COB1p03412,length=571397>
##contig=<ID=COB1p03413,length=2500310>
##contig=<ID=COB1p03414,length=1139563>
##contig=<ID=COB1p03415,length=587842>
##contig=<ID=COB1p03416,length=2733189>
##contig=<ID=COB1p03417,length=771556>
##contig=<ID=COB1p03418,length=1286274>
##contig=<ID=COB1p03419,length=880342>
##contig=<ID=COB1p03420,length=1288489>
##contig=<ID=COB1p03421,length=2124161>
##contig=<ID=COB1p03422,length=1747303>
##contig=<ID=COB1p03423,length=658159>
##contig=<ID=COB1p03424,length=1007864>
##contig=<ID=COB1p03425,length=75587>
##contig=<ID=COB1p03426,length=596788>
##contig=<ID=COB1p03427,length=1443930>
##contig=<ID=COB1p03428,length=1344879>
##contig=<ID=COB1p03429,length=972915>
##contig=<ID=COB1p03430,length=209096>
##contig=<ID=COB1p03431,length=374890>
##contig=<ID=COB1p03432,length=1206527>
##contig=<ID=COB1p03433,length=702215>
##contig=<ID=COB1p03434,length=667011>
##contig=<ID=COB1p03435,length=1508498>
##contig=<ID=COB1p03436,length=788007>
##contig=<ID=COB1p03437,length=1234234>
##contig=<ID=COB1p03438,length=519212>
##contig=<ID=COB1p03439,length=266152>
##contig=<ID=COB1p03440,length=1205611>
##contig=<ID=COB1p03441,length=760948>
##contig=<ID=COB1p03442,length=831250>
##contig=<ID=COB1p03443,length=358520>
##contig=<ID=COB1p03444,length=870460>
##contig=<ID=COB1p03445,length=552707>
##contig=<ID=COB1p03446,length=469052>
##contig=<ID=COB1p03447,length=1503691>
##contig=<ID=COB1p03448,length=922763>
##contig=<ID=COB1p03449,length=1056689>
##contig=<ID=COB1p03450,length=1661169>
##contig=<ID=COB1p03451,length=107583>
##contig=<ID=COB1p03452,length=235548>
##contig=<ID=COB1p03453,length=257491>
##contig=<ID=COB1p03454,length=527693>
##contig=<ID=COB1p03455,length=1027226>
##contig=<ID=COB1p03456,length=170138>
##contig=<ID=COB1p03457,length=3907957>
##contig=<ID=COB1p03458,length=54843>
##contig=<ID=COB1p03459,length=449254>
##contig=<ID=COB1p03460,length=374272>
##contig=<ID=COB1p03461,length=1368135>
##contig=<ID=COB1p03462,length=2087840>
##contig=<ID=COB1p03463,length=98504>
##contig=<ID=COB1p03464,length=260052>
##contig=<ID=COB1p03465,length=357195>
##contig=<ID=COB1p03466,length=1513582>
##contig=<ID=COB1p03467,length=531661>
##contig=<ID=COB1p03468,length=1075988>
##contig=<ID=COB1p03469,length=296175>
##contig=<ID=COB1p03470,length=1099464>
##contig=<ID=COB1p03471,length=800230>
##contig=<ID=COB1p03472,length=2002178>
##contig=<ID=COB1p03473,length=2359117>
##contig=<ID=COB1p03474,length=1832861>
##contig=<ID=COB1p03475,length=409178>
##contig=<ID=COB1p03476,length=139708>
##contig=<ID=COB1p03477,length=692547>
##contig=<ID=COB1p03478,length=592758>
##contig=<ID=COB1p03479,length=2579764>
##contig=<ID=COB1p03480,length=53561>
##contig=<ID=COB1p03481,length=1006577>
##contig=<ID=COB1p03482,length=163569>
##contig=<ID=COB1p03483,length=69994>
##contig=<ID=COB1p03484,length=141226>
##contig=<ID=COB1p03485,length=550257>
##contig=<ID=COB1p03486,length=90984>
##contig=<ID=COB1p03487,length=1024453>
##contig=<ID=COB1p03488,length=870983>
##contig=<ID=COB1p03489,length=109327>
##contig=<ID=COB1p03490,length=108467>
##contig=<ID=COB1p03491,length=553549>
##contig=<ID=COB1p03492,length=579211>
##contig=<ID=COB1p03493,length=2003008>
##contig=<ID=COB1p03494,length=1059795>
##contig=<ID=COB1p03495,length=1436185>
##contig=<ID=COB1p03496,length=318106>
##contig=<ID=COB1p03497,length=715502>
##contig=<ID=COB1p03498,length=375191>
##contig=<ID=COB1p03499,length=397391>
##contig=<ID=COB1p03500,length=1090443>
##contig=<ID=COB1p03501,length=475784>
##contig=<ID=COB1p03502,length=844369>
##contig=<ID=COB1p03503,length=304920>
##contig=<ID=COB1p03504,length=90335>
##contig=<ID=COB1p03505,length=380632>
##contig=<ID=COB1p03506,length=410341>
##contig=<ID=COB1p03507,length=1281783>
##contig=<ID=COB1p03508,length=711000>
##contig=<ID=COB1p03509,length=150017>
##contig=<ID=COB1p03510,length=596992>
##contig=<ID=COB1p03511,length=1731317>
##contig=<ID=COB1p03512,length=421495>
##contig=<ID=COB1p03513,length=699218>
##contig=<ID=COB1p03514,length=3106684>
##contig=<ID=COB1p03515,length=154287>
##contig=<ID=COB1p03516,length=61319>
##contig=<ID=COB1p03517,length=2204391>
##contig=<ID=COB1p03518,length=2126666>
##contig=<ID=COB1p03519,length=1461319>
##contig=<ID=COB1p03520,length=188202>
##contig=<ID=COB1p03521,length=660719>
##contig=<ID=COB1p03522,length=78791>
##contig=<ID=COB1p03523,length=1539055>
##contig=<ID=COB1p03524,length=259293>
##contig=<ID=COB1p03525,length=250434>
##contig=<ID=COB1p03526,length=634638>
##contig=<ID=COB1p03527,length=752562>
##contig=<ID=COB1p03528,length=137298>
##contig=<ID=COB1p03529,length=1096784>
##contig=<ID=COB1p03530,length=1580548>
##contig=<ID=COB1p03531,length=1882772>
##contig=<ID=COB1p03532,length=297351>
##contig=<ID=COB1p03533,length=405818>
##contig=<ID=COB1p03534,length=1342941>
##contig=<ID=COB1p03535,length=377455>
##contig=<ID=COB1p03536,length=1225429>
##contig=<ID=COB1p03537,length=511843>
##contig=<ID=COB1p03538,length=1129159>
##contig=<ID=COB1p03539,length=507024>
##contig=<ID=COB1p03540,length=288423>
##contig=<ID=COB1p03541,length=978322>
##contig=<ID=COB1p03542,length=852123>
##contig=<ID=COB1p03543,length=44985>
##contig=<ID=COB1p03544,length=253168>
##contig=<ID=COB1p03545,length=801960>
##contig=<ID=COB1p03546,length=760704>
##contig=<ID=COB1p03547,length=1644217>
##contig=<ID=COB1p03548,length=492155>
##contig=<ID=COB1p03549,length=594688>
##contig=<ID=COB1p03550,length=85651>
##contig=<ID=COB1p03551,length=779071>
##contig=<ID=COB1p03552,length=570622>
##contig=<ID=COB1p03553,length=809549>
##contig=<ID=COB1p03554,length=912428>
##contig=<ID=COB1p03555,length=257209>
##contig=<ID=COB1p03556,length=106567>
##contig=<ID=COB1p03557,length=279587>
##contig=<ID=COB1p03558,length=357728>
##contig=<ID=COB1p03559,length=780685>
##contig=<ID=COB1p03560,length=2297992>
##contig=<ID=COB1p03561,length=356548>
##contig=<ID=COB1p03562,length=719328>
##contig=<ID=COB1p03563,length=559576>
##contig=<ID=COB1p03564,length=236238>
##contig=<ID=COB1p03565,length=979097>
##contig=<ID=COB1p03566,length=741763>
##contig=<ID=COB1p03567,length=248507>
##contig=<ID=COB1p03568,length=245294>
##contig=<ID=COB1p03569,length=228097>
##contig=<ID=COB1p03570,length=2414243>
##contig=<ID=COB1p03571,length=7600758>
##contig=<ID=COB1p03572,length=330385>
##contig=<ID=COB1p03573,length=124137>
##contig=<ID=COB1p03574,length=604706>
##contig=<ID=COB1p03575,length=137829>
##contig=<ID=COB1p03576,length=982183>
##contig=<ID=COB1p03577,length=371759>
##contig=<ID=COB1p03578,length=160549>
##contig=<ID=COB1p03579,length=1114370>
##contig=<ID=COB1p03580,length=769956>
##contig=<ID=COB1p03581,length=684099>
##contig=<ID=COB1p03582,length=1071900>
##contig=<ID=COB1p03583,length=260829>
##contig=<ID=COB1p03584,length=993935>
##contig=<ID=COB1p03585,length=328675>
##contig=<ID=COB1p03586,length=385623>
##contig=<ID=COB1p03587,length=3979321>
##contig=<ID=COB1p03588,length=2227138>
##contig=<ID=COB1p03589,length=313163>
##contig=<ID=COB1p03590,length=478504>
##contig=<ID=COB1p03591,length=303109>
##contig=<ID=COB1p03592,length=2516435>
##contig=<ID=COB1p03593,length=324833>
##contig=<ID=COB1p03594,length=357213>
##contig=<ID=COB1p03595,length=1038281>
##contig=<ID=COB1p03596,length=94870>
##contig=<ID=COB1p03597,length=1881190>
##contig=<ID=COB1p03598,length=3028174>
##contig=<ID=COB1p03599,length=119792>
##contig=<ID=COB1p03600,length=451148>
##contig=<ID=COB1p03601,length=2074696>
##contig=<ID=COB1p03602,length=215508>
##contig=<ID=COB1p03603,length=851756>
##contig=<ID=COB1p03604,length=73125>
##contig=<ID=COB1p03605,length=1745067>
##contig=<ID=COB1p03606,length=1149810>
##contig=<ID=COB1p03607,length=741735>
##contig=<ID=COB1p03608,length=3216203>
##contig=<ID=COB1p03609,length=112439>
##contig=<ID=COB1p03610,length=3069836>
##contig=<ID=COB1p03611,length=2156055>
##contig=<ID=COB1p03612,length=1810619>
##contig=<ID=COB1p03613,length=4051755>
##contig=<ID=COB1p03614,length=242938>
##contig=<ID=COB1p03615,length=945845>
##contig=<ID=COB1p03616,length=722933>
##contig=<ID=COB1p03617,length=1012766>
##contig=<ID=COB1p03618,length=2582231>
##contig=<ID=COB1p03619,length=1976677>
##contig=<ID=COB1p03620,length=296186>
##contig=<ID=COB1p03621,length=192939>
##contig=<ID=COB1p03622,length=280749>
##contig=<ID=COB1p03623,length=3612749>
##contig=<ID=COB1p03624,length=922893>
##contig=<ID=COB1p03625,length=430030>
##contig=<ID=COB1p03626,length=2000947>
##contig=<ID=COB1p03627,length=147090>
##contig=<ID=COB1p03628,length=3763444>
##contig=<ID=COB1p03629,length=613704>
##contig=<ID=COB1p03630,length=184453>
##contig=<ID=COB1p03631,length=634105>
##contig=<ID=COB1p03632,length=886781>
##contig=<ID=COB1p03633,length=716795>
##contig=<ID=COB1p03634,length=386129>
##contig=<ID=COB1p03635,length=1276983>
##contig=<ID=COB1p03636,length=510186>
##contig=<ID=COB1p03637,length=55378>
##contig=<ID=COB1p03638,length=945472>
##contig=<ID=COB1p03639,length=305329>
##contig=<ID=COB1p03640,length=519512>
##contig=<ID=COB1p03641,length=532392>
##contig=<ID=COB1p03642,length=317720>
##contig=<ID=COB1p03643,length=1830043>
##contig=<ID=COB1p03644,length=2597045>
##contig=<ID=COB1p03645,length=312323>
##contig=<ID=COB1p03646,length=1886196>
##contig=<ID=COB1p03647,length=706033>
##contig=<ID=COB1p03648,length=165386>
##contig=<ID=COB1p03649,length=193042>
##contig=<ID=COB1p03650,length=371049>
##contig=<ID=COB1p03651,length=283255>
##contig=<ID=COB1p03652,length=431817>
##contig=<ID=COB1p03653,length=672464>
##contig=<ID=COB1p03654,length=1243585>
##contig=<ID=COB1p03655,length=1720695>
##contig=<ID=COB1p03656,length=173745>
##contig=<ID=COB1p03657,length=1122679>
##contig=<ID=COB1p03658,length=1400387>
##contig=<ID=COB1p03659,length=167740>
##contig=<ID=COB1p03660,length=439295>
##contig=<ID=COB1p03661,length=282218>
##contig=<ID=COB1p03662,length=393017>
##contig=<ID=COB1p03663,length=523522>
##contig=<ID=COB1p03664,length=621640>
##contig=<ID=COB1p03665,length=112529>
##contig=<ID=COB1p03666,length=740966>
##contig=<ID=COB1p03667,length=1387471>
##contig=<ID=COB1p03668,length=799132>
##contig=<ID=COB1p03669,length=39611>
##contig=<ID=COB1p03670,length=1339000>
##contig=<ID=COB1p03671,length=1220049>
##contig=<ID=COB1p03672,length=1606740>
##contig=<ID=COB1p03673,length=232918>
##contig=<ID=COB1p03674,length=68264>
##contig=<ID=COB1p03675,length=866434>
##contig=<ID=COB1p03676,length=1182183>
##contig=<ID=COB1p03677,length=948828>
##contig=<ID=COB1p03678,length=809453>
##contig=<ID=COB1p03679,length=311603>
##contig=<ID=COB1p03680,length=1116327>
##contig=<ID=COB1p03681,length=3987808>
##contig=<ID=COB1p03682,length=867492>
##contig=<ID=COB1p03683,length=2539625>
##contig=<ID=COB1p03684,length=2571778>
##contig=<ID=COB1p03685,length=338630>
##contig=<ID=COB1p03686,length=1201573>
##contig=<ID=COB1p03687,length=294832>
##contig=<ID=COB1p03688,length=2483859>
##contig=<ID=COB1p03689,length=588836>
##contig=<ID=COB1p03690,length=649790>
##contig=<ID=COB1p03691,length=1246040>
##contig=<ID=COB1p03692,length=984735>
##contig=<ID=COB1p03693,length=108005>
##contig=<ID=COB1p03694,length=741876>
##contig=<ID=COB1p03695,length=489899>
##contig=<ID=COB1p03696,length=597941>
##contig=<ID=COB1p03697,length=182043>
##contig=<ID=COB1p03698,length=503906>
##contig=<ID=COB1p03699,length=549705>
##contig=<ID=COB1p03700,length=279635>
##contig=<ID=COB1p03701,length=794302>
##contig=<ID=COB1p03702,length=634548>
##contig=<ID=COB1p03703,length=1511485>
##contig=<ID=COB1p03704,length=181338>
##contig=<ID=COB1p03705,length=3603675>
##contig=<ID=COB1p03706,length=349345>
##contig=<ID=COB1p03707,length=59733>
##contig=<ID=COB1p03708,length=843090>
##contig=<ID=COB1p03709,length=2481529>
##contig=<ID=COB1p03710,length=351236>
##contig=<ID=COB1p03711,length=2189667>
##contig=<ID=COB1p03712,length=250331>
##contig=<ID=COB1p03713,length=122616>
##contig=<ID=COB1p03714,length=2921087>
##contig=<ID=COB1p03715,length=2314818>
##contig=<ID=COB1p03716,length=235851>
##contig=<ID=COB1p03717,length=381976>
##contig=<ID=COB1p03718,length=5400758>
##contig=<ID=COB1p03719,length=1137020>
##contig=<ID=COB1p03720,length=655431>
##contig=<ID=COB1p03721,length=1987467>
##contig=<ID=COB1p03722,length=380602>
##contig=<ID=COB1p03723,length=108675>
##contig=<ID=COB1p03724,length=390032>
##contig=<ID=COB1p03725,length=491457>
##contig=<ID=COB1p03726,length=116704>
##contig=<ID=COB1p03727,length=588424>
##contig=<ID=COB1p03728,length=1917870>
##contig=<ID=COB1p03729,length=1378791>
##contig=<ID=COB1p03730,length=173748>
##contig=<ID=COB1p03731,length=475039>
##contig=<ID=COB1p03732,length=2106592>
##contig=<ID=COB1p03733,length=819429>
##contig=<ID=COB1p03734,length=733503>
##contig=<ID=COB1p03735,length=2027067>
##contig=<ID=COB1p03736,length=793940>
##contig=<ID=COB1p03737,length=100772>
##contig=<ID=COB1p03738,length=3460115>
##contig=<ID=COB1p03739,length=3130922>
##contig=<ID=COB1p03740,length=1192364>
##contig=<ID=COB1p03741,length=202755>
##contig=<ID=COB1p03742,length=302604>
##contig=<ID=COB1p03743,length=1813084>
##contig=<ID=COB1p03744,length=68756>
##contig=<ID=COB1p03745,length=569283>
##contig=<ID=COB1p03746,length=150005>
##contig=<ID=COB1p03747,length=1230981>
##contig=<ID=COB1p03748,length=379537>
##contig=<ID=COB1p03749,length=653408>
##contig=<ID=COB1p03750,length=1337391>
##contig=<ID=COB1p03751,length=2455650>
##contig=<ID=COB1p03752,length=1043978>
##contig=<ID=COB1p03753,length=485482>
##contig=<ID=COB1p03754,length=457872>
##contig=<ID=COB1p03755,length=281536>
##contig=<ID=COB1p03756,length=1078691>
##contig=<ID=COB1p03757,length=340016>
##contig=<ID=COB1p03758,length=241137>
##contig=<ID=COB1p03759,length=1076219>
##contig=<ID=COB1p03760,length=3647634>
##contig=<ID=COB1p03761,length=1091105>
##contig=<ID=COB1p03762,length=1511243>
##contig=<ID=COB1p03763,length=627721>
##contig=<ID=COB1p03764,length=875276>
##contig=<ID=COB1p03765,length=1867289>
##contig=<ID=COB1p03766,length=179566>
##contig=<ID=COB1p03767,length=2065011>
##contig=<ID=COB1p03768,length=1352638>
##contig=<ID=COB1p03769,length=3443581>
##contig=<ID=COB1p03770,length=948186>
##contig=<ID=COB1p03771,length=705618>
##contig=<ID=COB1p03772,length=362383>
##contig=<ID=COB1p03773,length=244249>
##contig=<ID=COB1p03774,length=1018778>
##contig=<ID=COB1p03775,length=429165>
##contig=<ID=COB1p03776,length=1352442>
##contig=<ID=COB1p03777,length=263754>
##contig=<ID=COB1p03778,length=263912>
##contig=<ID=COB1p03779,length=556899>
##contig=<ID=COB1p03780,length=1036176>
##contig=<ID=COB1p03781,length=203102>
##contig=<ID=COB1p03782,length=69196>
##contig=<ID=COB1p03783,length=272829>
##contig=<ID=COB1p03784,length=486220>
##contig=<ID=COB1p03785,length=760607>
##contig=<ID=COB1p03786,length=652887>
##contig=<ID=COB1p03787,length=441021>
##contig=<ID=COB1p03788,length=228833>
##contig=<ID=COB1p03789,length=366609>
##contig=<ID=COB1p03790,length=4388034>
##contig=<ID=COB1p03791,length=711263>
##contig=<ID=COB1p03792,length=177953>
##contig=<ID=COB1p03793,length=930727>
##contig=<ID=COB1p03794,length=894408>
##contig=<ID=COB1p03795,length=201105>
##contig=<ID=COB1p03796,length=1578567>
##contig=<ID=COB1p03797,length=153874>
##contig=<ID=COB1p03798,length=152646>
##contig=<ID=COB1p03799,length=2358270>
##contig=<ID=COB1p03800,length=2974395>
##contig=<ID=COB1p03801,length=379199>
##contig=<ID=COB1p03802,length=712889>
##contig=<ID=COB1p03803,length=339775>
##contig=<ID=COB1p03804,length=460321>
##contig=<ID=COB1p03805,length=1162225>
##contig=<ID=COB1p03806,length=79331>
##contig=<ID=COB1p03807,length=1964227>
##contig=<ID=COB1p03808,length=1139458>
##contig=<ID=COB1p03809,length=65313>
##contig=<ID=COB1p03810,length=2476208>
##contig=<ID=COB1p03811,length=328708>
##contig=<ID=COB1p03812,length=1757160>
##contig=<ID=COB1p03813,length=723333>
##contig=<ID=COB1p03814,length=1331134>
##contig=<ID=COB1p03815,length=324620>
##contig=<ID=COB1p03816,length=849351>
##contig=<ID=COB1p03817,length=620478>
##contig=<ID=COB1p03818,length=1068708>
##contig=<ID=COB1p03819,length=262097>
##contig=<ID=COB1p03820,length=421394>
##contig=<ID=COB1p03821,length=669502>
##contig=<ID=COB1p03822,length=331418>
##contig=<ID=COB1p03823,length=498287>
##contig=<ID=COB1p03824,length=1662029>
##contig=<ID=COB1p03825,length=426364>
##contig=<ID=COB1p03826,length=591852>
##contig=<ID=COB1p03827,length=147838>
##contig=<ID=COB1p03828,length=570309>
##contig=<ID=COB1p03829,length=58202>
##contig=<ID=COB1p03830,length=1430093>
##contig=<ID=COB1p03831,length=430266>
##contig=<ID=COB1p03832,length=160758>
##contig=<ID=COB1p03833,length=479121>
##contig=<ID=COB1p03834,length=1901659>
##contig=<ID=COB1p03835,length=764948>
##contig=<ID=COB1p03836,length=489066>
##contig=<ID=COB1p03837,length=1767949>
##contig=<ID=COB1p03838,length=883760>
##contig=<ID=COB1p03839,length=470848>
##contig=<ID=COB1p03840,length=1870973>
##contig=<ID=COB1p03841,length=635329>
##contig=<ID=COB1p03842,length=263531>
##contig=<ID=COB1p03843,length=164734>
##contig=<ID=COB1p03844,length=322830>
##contig=<ID=COB1p03845,length=1048557>
##contig=<ID=COB1p03846,length=749194>
##contig=<ID=COB1p03847,length=862498>
##contig=<ID=COB1p03848,length=764883>
##contig=<ID=COB1p03849,length=1033419>
##contig=<ID=COB1p03850,length=392791>
##contig=<ID=COB1p03851,length=1107662>
##contig=<ID=COB1p03852,length=284462>
##contig=<ID=COB1p03853,length=492600>
##contig=<ID=COB1p03854,length=1858472>
##contig=<ID=COB1p03855,length=1061408>
##contig=<ID=COB1p03856,length=286798>
##contig=<ID=COB1p03857,length=1340947>
##contig=<ID=COB1p03858,length=1312011>
##contig=<ID=COB1p03859,length=1377659>
##contig=<ID=COB1p03860,length=96760>
##contig=<ID=COB1p03861,length=657120>
##contig=<ID=COB1p03862,length=2063729>
##contig=<ID=COB1p03863,length=108722>
##contig=<ID=COB1p03864,length=509674>
##contig=<ID=COB1p03865,length=208771>
##contig=<ID=COB1p03866,length=423597>
##contig=<ID=COB1p03867,length=69944>
##contig=<ID=COB1p03868,length=631557>
##contig=<ID=COB1p03869,length=1164643>
##contig=<ID=COB1p03870,length=307105>
##contig=<ID=COB1p03871,length=532431>
##contig=<ID=COB1p03872,length=549898>
##contig=<ID=COB1p03873,length=420159>
##contig=<ID=COB1p03874,length=1083046>
##contig=<ID=COB1p03875,length=975511>
##contig=<ID=COB1p03876,length=1506479>
##contig=<ID=COB1p03877,length=2662335>
##contig=<ID=COB1p03878,length=196095>
##contig=<ID=COB1p03879,length=137821>
##contig=<ID=COB1p03880,length=74112>
##contig=<ID=COB1p03881,length=88095>
##contig=<ID=COB1p03882,length=270034>
##contig=<ID=COB1p03883,length=663822>
##contig=<ID=COB1p03884,length=1007145>
##contig=<ID=COB1p03885,length=407301>
##contig=<ID=COB1p03886,length=1212450>
##contig=<ID=COB1p03887,length=729121>
##contig=<ID=COB1p03888,length=78405>
##contig=<ID=COB1p03889,length=1530738>
##contig=<ID=COB1p03890,length=682294>
##contig=<ID=COB1p03891,length=1201706>
##contig=<ID=COB1p03892,length=1821257>
##contig=<ID=COB1p03893,length=105834>
##contig=<ID=COB1p03894,length=1968513>
##contig=<ID=COB1p03895,length=262109>
##contig=<ID=COB1p03896,length=585888>
##contig=<ID=COB1p03897,length=220743>
##contig=<ID=COB1p03898,length=161851>
##contig=<ID=COB1p03899,length=484274>
##contig=<ID=COB1p03900,length=216152>
##contig=<ID=COB1p03901,length=733958>
##contig=<ID=COB1p03902,length=1392734>
##contig=<ID=COB1p03903,length=1401742>
##contig=<ID=COB1p03904,length=300864>
##contig=<ID=COB1p03905,length=1041176>
##contig=<ID=COB1p03906,length=1126064>
##contig=<ID=COB1p03907,length=459991>
##contig=<ID=COB1p03908,length=620674>
##contig=<ID=COB1p03909,length=892432>
##contig=<ID=COB1p03910,length=642508>
##contig=<ID=COB1p03911,length=917660>
##contig=<ID=COB1p03912,length=813829>
##contig=<ID=COB1p03913,length=249001>
##contig=<ID=COB1p03914,length=1005216>
##contig=<ID=COB1p03915,length=985162>
##contig=<ID=COB1p03916,length=1112489>
##contig=<ID=COB1p03917,length=1027928>
##contig=<ID=COB1p03918,length=2893665>
##contig=<ID=COB1p03919,length=2016225>
##contig=<ID=COB1p03920,length=557858>
##contig=<ID=COB1p03921,length=469873>
##contig=<ID=COB1p03922,length=378984>
##contig=<ID=COB1p03923,length=319028>
##contig=<ID=COB1p03924,length=525682>
##contig=<ID=COB1p03925,length=1190995>
##contig=<ID=COB1p03926,length=194973>
##contig=<ID=COB1p03927,length=1036402>
##contig=<ID=COB1p03928,length=1108807>
##contig=<ID=COB1p03929,length=212544>
##contig=<ID=COB1p03930,length=1266093>
##contig=<ID=COB1p03931,length=311767>
##contig=<ID=COB1p03932,length=309669>
##contig=<ID=COB1p03933,length=293223>
##contig=<ID=COB1p03934,length=1567837>
##contig=<ID=COB1p03935,length=153261>
##contig=<ID=COB1p03936,length=363853>
##contig=<ID=COB1p03937,length=158970>
##contig=<ID=COB1p03938,length=95206>
##contig=<ID=COB1p03939,length=707995>
##contig=<ID=COB1p03940,length=40782>
##contig=<ID=COB1p03941,length=1501397>
##contig=<ID=COB1p03942,length=1105037>
##contig=<ID=COB1p03943,length=228534>
##contig=<ID=COB1p03944,length=92889>
##contig=<ID=COB1p03945,length=1746703>
##contig=<ID=COB1p03946,length=1539198>
##contig=<ID=COB1p03947,length=612196>
##contig=<ID=COB1p03948,length=574722>
##contig=<ID=COB1p03949,length=167394>
##contig=<ID=COB1p03950,length=672992>
##contig=<ID=COB1p03951,length=259036>
##contig=<ID=COB1p03952,length=240679>
##contig=<ID=COB1p03953,length=1005010>
##contig=<ID=COB1p03954,length=541411>
##contig=<ID=COB1p03955,length=1387113>
##contig=<ID=COB1p03956,length=668360>
##contig=<ID=COB1p03957,length=580031>
##contig=<ID=COB1p03958,length=1048541>
##contig=<ID=COB1p03959,length=950492>
##contig=<ID=COB1p03960,length=2479879>
##contig=<ID=COB1p03961,length=1608996>
##contig=<ID=COB1p03962,length=260080>
##contig=<ID=COB1p03963,length=168761>
##contig=<ID=COB1p03964,length=500463>
##contig=<ID=COB1p03965,length=924236>
##contig=<ID=COB1p03966,length=906262>
##contig=<ID=COB1p03967,length=575887>
##contig=<ID=COB1p03968,length=1511548>
##contig=<ID=COB1p03969,length=1885630>
##contig=<ID=COB1p03970,length=478283>
##contig=<ID=COB1p03971,length=121661>
##contig=<ID=COB1p03972,length=1374389>
##contig=<ID=COB1p03973,length=401622>
##contig=<ID=COB1p03974,length=367374>
##contig=<ID=COB1p03975,length=643611>
##contig=<ID=COB1p03976,length=552767>
##contig=<ID=COB1p03977,length=694559>
##contig=<ID=COB1p03978,length=1288832>
##contig=<ID=COB1p03979,length=462418>
##contig=<ID=COB1p03980,length=3002611>
##contig=<ID=COB1p03981,length=506823>
##contig=<ID=COB1p03982,length=266915>
##contig=<ID=COB1p03983,length=340999>
##contig=<ID=COB1p03984,length=1315632>
##contig=<ID=COB1p03985,length=923254>
##contig=<ID=COB1p03986,length=1885813>
##contig=<ID=COB1p03987,length=783465>
##contig=<ID=COB1p03988,length=877596>
##contig=<ID=COB1p03989,length=354536>
##contig=<ID=COB1p03990,length=538268>
##contig=<ID=COB1p03991,length=238875>
##contig=<ID=COB1p03992,length=658874>
##contig=<ID=COB1p03993,length=288269>
##contig=<ID=COB1p03994,length=820279>
##contig=<ID=COB1p03995,length=195680>
##contig=<ID=COB1p03996,length=940523>
##contig=<ID=COB1p03997,length=775149>
##contig=<ID=COB1p03998,length=195215>
##contig=<ID=COB1p03999,length=2270613>
##contig=<ID=COB1p04000,length=752302>
##contig=<ID=COB1p04001,length=882732>
##contig=<ID=COB1p04002,length=232375>
##contig=<ID=COB1p04003,length=443416>
##contig=<ID=COB1p04004,length=273607>
##contig=<ID=COB1p04005,length=1859160>
##contig=<ID=COB1p04006,length=100634>
##contig=<ID=COB1p04007,length=838133>
##contig=<ID=COB1p04008,length=318999>
##contig=<ID=COB1p04009,length=404622>
##contig=<ID=COB1p04010,length=1938271>
##contig=<ID=COB1p04011,length=922414>
##contig=<ID=COB1p04012,length=1028465>
##contig=<ID=COB1p04013,length=580871>
##contig=<ID=COB1p04014,length=812843>
##contig=<ID=COB1p04015,length=1123558>
##contig=<ID=COB1p04016,length=943413>
##contig=<ID=COB1p04017,length=521241>
##contig=<ID=COB1p04018,length=1021981>
##contig=<ID=COB1p04019,length=1010306>
##contig=<ID=COB1p04020,length=614635>
##contig=<ID=COB1p04021,length=1089997>
##contig=<ID=COB1p04022,length=128744>
##contig=<ID=COB1p04023,length=371005>
##contig=<ID=COB1p04024,length=214255>
##contig=<ID=COB1p04025,length=283503>
##contig=<ID=COB1p04026,length=529263>
##contig=<ID=COB1p04027,length=341729>
##contig=<ID=COB1p04028,length=424456>
##contig=<ID=COB1p04029,length=1136409>
##contig=<ID=COB1p04030,length=891342>
##contig=<ID=COB1p04031,length=530349>
##contig=<ID=COB1p04032,length=912201>
##contig=<ID=COB1p04033,length=658746>
##contig=<ID=COB1p04034,length=395404>
##contig=<ID=COB1p04035,length=451250>
##contig=<ID=COB1p04036,length=720084>
##contig=<ID=COB1p04037,length=522834>
##contig=<ID=COB1p04038,length=1540199>
##contig=<ID=COB1p04039,length=927847>
##contig=<ID=COB1p04040,length=1048763>
##contig=<ID=COB1p04041,length=1799785>
##contig=<ID=COB1p04042,length=524986>
##contig=<ID=COB1p04043,length=571064>
##contig=<ID=COB1p04044,length=438382>
##contig=<ID=COB1p04045,length=167001>
##contig=<ID=COB1p04046,length=1168373>
##contig=<ID=COB1p04047,length=78282>
##contig=<ID=COB1p04048,length=446133>
##contig=<ID=COB1p04049,length=426405>
##contig=<ID=COB1p04050,length=281947>
##contig=<ID=COB1p04051,length=1318094>
##contig=<ID=COB1p04052,length=725599>
##contig=<ID=COB1p04053,length=208399>
##contig=<ID=COB1p04054,length=447992>
##contig=<ID=COB1p04055,length=1604046>
##contig=<ID=COB1p04056,length=690992>
##contig=<ID=COB1p04057,length=1559810>
##contig=<ID=COB1p04058,length=63656>
##contig=<ID=COB1p04059,length=130515>
##contig=<ID=COB1p04060,length=1382807>
##contig=<ID=COB1p04061,length=103240>
##contig=<ID=COB1p04062,length=1172018>
##contig=<ID=COB1p04063,length=659650>
##contig=<ID=COB1p04064,length=1991044>
##contig=<ID=COB1p04065,length=171699>
##contig=<ID=COB1p04066,length=128949>
##contig=<ID=COB1p04067,length=3970436>
##contig=<ID=COB1p04068,length=292895>
##contig=<ID=COB1p04069,length=1346774>
##contig=<ID=COB1p04070,length=415335>
##contig=<ID=COB1p04071,length=1380762>
##contig=<ID=COB1p04072,length=159898>
##contig=<ID=COB1p04073,length=2856520>
##contig=<ID=COB1p04074,length=532798>
##contig=<ID=COB1p04075,length=862665>
##contig=<ID=COB1p04076,length=1106410>
##contig=<ID=COB1p04077,length=396796>
##contig=<ID=COB1p04078,length=1681511>
##contig=<ID=COB1p04079,length=220014>
##contig=<ID=COB1p04080,length=541741>
##contig=<ID=COB1p04081,length=481658>
##contig=<ID=COB1p04082,length=509085>
##contig=<ID=COB1p04083,length=1051882>
##contig=<ID=COB1p04084,length=612533>
##contig=<ID=COB1p04085,length=702166>
##contig=<ID=COB1p04086,length=76902>
##contig=<ID=COB1p04087,length=405134>
##contig=<ID=COB1p04088,length=368203>
##contig=<ID=COB1p04089,length=2919857>
##contig=<ID=COB1p04090,length=113928>
##contig=<ID=COB1p04091,length=1863769>
##contig=<ID=COB1p04092,length=1052501>
##contig=<ID=COB1p04093,length=2163107>
##contig=<ID=COB1p04094,length=163565>
##contig=<ID=COB1p04095,length=470509>
##contig=<ID=COB1p04096,length=644076>
##contig=<ID=COB1p04097,length=2984560>
##contig=<ID=COB1p04098,length=893257>
##contig=<ID=COB1p04099,length=185768>
##contig=<ID=COB1p04100,length=238320>
##contig=<ID=COB1p04101,length=1938664>
##contig=<ID=COB1p04102,length=491095>
##contig=<ID=COB1p04103,length=248872>
##contig=<ID=COB1p04104,length=247304>
##contig=<ID=COB1p04105,length=106985>
##contig=<ID=COB1p04106,length=1908666>
##contig=<ID=COB1p04107,length=1546839>
##contig=<ID=COB1p04108,length=193551>
##contig=<ID=COB1p04109,length=275008>
##contig=<ID=COB1p04110,length=261705>
##contig=<ID=COB1p04111,length=539899>
##contig=<ID=COB1p04112,length=295978>
##contig=<ID=COB1p04113,length=1090911>
##contig=<ID=COB1p04114,length=96244>
##contig=<ID=COB1p04115,length=2606116>
##contig=<ID=COB1p04116,length=1371039>
##contig=<ID=COB1p04117,length=915104>
##contig=<ID=COB1p04118,length=1279664>
##contig=<ID=COB1p04119,length=66978>
##contig=<ID=COB1p04120,length=205415>
##contig=<ID=COB1p04121,length=499171>
##contig=<ID=COB1p04122,length=2113930>
##contig=<ID=COB1p04123,length=274225>
##contig=<ID=COB1p04124,length=1021835>
##contig=<ID=COB1p04125,length=2121192>
##contig=<ID=COB1p04126,length=137480>
##contig=<ID=COB1p04127,length=743139>
##contig=<ID=COB1p04128,length=503703>
##contig=<ID=COB1p04129,length=559075>
##contig=<ID=COB1p04130,length=1317102>
##contig=<ID=COB1p04131,length=3280274>
##contig=<ID=COB1p04132,length=674608>
##contig=<ID=COB1p04133,length=1711088>
##contig=<ID=COB1p04134,length=244533>
##contig=<ID=COB1p04135,length=660389>
##contig=<ID=COB1p04136,length=995866>
##contig=<ID=COB1p04137,length=429119>
##contig=<ID=COB1p04138,length=514625>
##contig=<ID=COB1p04139,length=310615>
##contig=<ID=COB1p04140,length=230954>
##contig=<ID=COB1p04141,length=198428>
##contig=<ID=COB1p04142,length=611778>
##contig=<ID=COB1p04143,length=807961>
##contig=<ID=COB1p04144,length=800545>
##contig=<ID=COB1p04145,length=229957>
##contig=<ID=COB1p04146,length=392516>
##contig=<ID=COB1p04147,length=1727444>
##contig=<ID=COB1p04148,length=76171>
##contig=<ID=COB1p04149,length=1187437>
##contig=<ID=COB1p04150,length=889262>
##contig=<ID=COB1p04151,length=180024>
##contig=<ID=COB1p04152,length=4398502>
##contig=<ID=COB1p04153,length=294026>
##contig=<ID=COB1p04154,length=1247344>
##contig=<ID=COB1p04155,length=1128254>
##contig=<ID=COB1p04156,length=689683>
##contig=<ID=COB1p04157,length=552282>
##contig=<ID=COB1p04158,length=810252>
##contig=<ID=COB1p04159,length=362656>
##contig=<ID=COB1p04160,length=616180>
##contig=<ID=COB1p04161,length=515345>
##contig=<ID=COB1p04162,length=67546>
##contig=<ID=COB1p04163,length=303408>
##contig=<ID=COB1p04164,length=1175818>
##contig=<ID=COB1p04165,length=1777839>
##contig=<ID=COB1p04166,length=498391>
##contig=<ID=COB1p04167,length=2885163>
##contig=<ID=COB1p04168,length=1304256>
##contig=<ID=COB1p04169,length=620336>
##contig=<ID=COB1p04170,length=1480808>
##contig=<ID=COB1p04171,length=39120>
##contig=<ID=COB1p04172,length=2100258>
##contig=<ID=COB1p04173,length=44537>
##contig=<ID=COB1p04174,length=845094>
##contig=<ID=COB1p04175,length=844749>
##contig=<ID=COB1p04176,length=116318>
##contig=<ID=COB1p04177,length=409620>
##contig=<ID=COB1p04178,length=3081895>
##contig=<ID=COB1p04179,length=967645>
##contig=<ID=COB1p04180,length=495057>
##contig=<ID=COB1p04181,length=883730>
##contig=<ID=COB1p04182,length=1259561>
##contig=<ID=COB1p04183,length=325884>
##contig=<ID=COB1p04184,length=981790>
##contig=<ID=COB1p04185,length=405091>
##contig=<ID=COB1p04186,length=410562>
##contig=<ID=COB1p04187,length=715059>
##contig=<ID=COB1p04188,length=309835>
##contig=<ID=COB1p04189,length=2522778>
##contig=<ID=COB1p04190,length=930471>
##contig=<ID=COB1p04191,length=222284>
##contig=<ID=COB1p04192,length=38267>
##contig=<ID=COB1p04193,length=222991>
##contig=<ID=COB1p04194,length=289004>
##contig=<ID=COB1p04195,length=953764>
##contig=<ID=COB1p04196,length=1133577>
##contig=<ID=COB1p04197,length=412176>
##contig=<ID=COB1p04198,length=579573>
##contig=<ID=COB1p04199,length=1760529>
##contig=<ID=COB1p04200,length=321402>
##contig=<ID=COB1p04201,length=590161>
##contig=<ID=COB1p04202,length=144626>
##contig=<ID=COB1p04203,length=1316905>
##contig=<ID=COB1p04204,length=524740>
##contig=<ID=COB1p04205,length=546686>
##contig=<ID=COB1p04206,length=478331>
##contig=<ID=COB1p04207,length=1522396>
##contig=<ID=COB1p04208,length=80527>
##contig=<ID=COB1p04209,length=252011>
##contig=<ID=COB1p04210,length=1331197>
##contig=<ID=COB1p04211,length=2162926>
##contig=<ID=COB1p04212,length=491461>
##contig=<ID=COB1p04213,length=333219>
##contig=<ID=COB1p04214,length=1112461>
##contig=<ID=COB1p04215,length=703837>
##contig=<ID=COB1p04216,length=884853>
##contig=<ID=COB1p04217,length=413805>
##contig=<ID=COB1p04218,length=316054>
##contig=<ID=COB1p04219,length=1717077>
##contig=<ID=COB1p04220,length=100210>
##contig=<ID=COB1p04221,length=936405>
##contig=<ID=COB1p04222,length=953916>
##contig=<ID=COB1p04223,length=604980>
##contig=<ID=COB1p04224,length=219812>
##contig=<ID=COB1p04225,length=367368>
##contig=<ID=COB1p04226,length=129321>
##contig=<ID=COB1p04227,length=341320>
##contig=<ID=COB1p04228,length=7070582>
##contig=<ID=COB1p04229,length=308449>
##contig=<ID=COB1p04230,length=293874>
##contig=<ID=COB1p04231,length=355268>
##contig=<ID=COB1p04232,length=995860>
##contig=<ID=COB1p04233,length=93672>
##contig=<ID=COB1p04234,length=792835>
##contig=<ID=COB1p04235,length=443461>
##contig=<ID=COB1p04236,length=424027>
##contig=<ID=COB1p04237,length=839026>
##contig=<ID=COB1p04238,length=150625>
##contig=<ID=COB1p04239,length=146594>
##contig=<ID=COB1p04240,length=1167321>
##contig=<ID=COB1p04241,length=441625>
##contig=<ID=COB1p04242,length=792305>
##contig=<ID=COB1p04243,length=929088>
##contig=<ID=COB1p04244,length=228285>
##contig=<ID=COB1p04245,length=2323270>
##contig=<ID=COB1p04246,length=877072>
##contig=<ID=COB1p04247,length=564141>
##contig=<ID=COB1p04248,length=195888>
##contig=<ID=COB1p04249,length=138815>
##contig=<ID=COB1p04250,length=336215>
##contig=<ID=COB1p04251,length=1308592>
##contig=<ID=COB1p04252,length=720595>
##contig=<ID=COB1p04253,length=235105>
##contig=<ID=COB1p04254,length=207273>
##contig=<ID=COB1p04255,length=730112>
##contig=<ID=COB1p04256,length=329731>
##contig=<ID=COB1p04257,length=1601601>
##contig=<ID=COB1p04258,length=559174>
##contig=<ID=COB1p04259,length=1064669>
##contig=<ID=COB1p04260,length=1483179>
##contig=<ID=COB1p04261,length=405321>
##contig=<ID=COB1p04262,length=482522>
##contig=<ID=COB1p04263,length=649069>
##contig=<ID=COB1p04264,length=1267917>
##contig=<ID=COB1p04265,length=802684>
##contig=<ID=COB1p04266,length=1534129>
##contig=<ID=COB1p04267,length=357909>
##contig=<ID=COB1p04268,length=582124>
##contig=<ID=COB1p04269,length=619672>
##contig=<ID=COB1p04270,length=919972>
##contig=<ID=COB1p04271,length=268662>
##contig=<ID=COB1p04272,length=325833>
##contig=<ID=COB1p04273,length=678350>
##contig=<ID=COB1p04274,length=1560996>
##contig=<ID=COB1p04275,length=542624>
##contig=<ID=COB1p04276,length=831887>
##contig=<ID=COB1p04277,length=781176>
##contig=<ID=COB1p04278,length=345249>
##contig=<ID=COB1p04279,length=1272676>
##contig=<ID=COB1p04280,length=736304>
##contig=<ID=COB1p04281,length=2773309>
##contig=<ID=COB1p04282,length=745639>
##contig=<ID=COB1p04283,length=608654>
##contig=<ID=COB1p04284,length=617937>
##contig=<ID=COB1p04285,length=713437>
##contig=<ID=COB1p04286,length=1027261>
##contig=<ID=COB1p04287,length=181323>
##contig=<ID=COB1p04288,length=874458>
##contig=<ID=COB1p04289,length=1332318>
##contig=<ID=COB1p04290,length=2146198>
##contig=<ID=COB1p04291,length=973087>
##contig=<ID=COB1p04292,length=2086270>
##contig=<ID=COB1p04293,length=731974>
##contig=<ID=COB1p04294,length=317924>
##contig=<ID=COB1p04295,length=1264681>
##contig=<ID=COB1p04296,length=551745>
##contig=<ID=COB1p04297,length=74155>
##contig=<ID=COB1p04298,length=209681>
##contig=<ID=COB1p04299,length=179652>
##contig=<ID=COB1p04300,length=356264>
##contig=<ID=COB1p04301,length=1292249>
##contig=<ID=COB1p04302,length=526411>
##contig=<ID=COB1p04303,length=1443002>
##contig=<ID=COB1p04304,length=581685>
##contig=<ID=COB1p04305,length=272630>
##contig=<ID=COB1p04306,length=1849832>
##contig=<ID=COB1p04307,length=478267>
##contig=<ID=COB1p04308,length=145541>
##contig=<ID=COB1p04309,length=630932>
##contig=<ID=COB1p04310,length=422026>
##contig=<ID=COB1p04311,length=1315528>
##contig=<ID=COB1p04312,length=1005997>
##contig=<ID=COB1p04313,length=1212758>
##contig=<ID=COB1p04314,length=3317963>
##contig=<ID=COB1p04315,length=564583>
##contig=<ID=COB1p04316,length=300514>
##contig=<ID=COB1p04317,length=80772>
##contig=<ID=COB1p04318,length=870244>
##contig=<ID=COB1p04319,length=832419>
##contig=<ID=COB1p04320,length=724371>
##contig=<ID=COB1p04321,length=1916397>
##contig=<ID=COB1p04322,length=252656>
##contig=<ID=COB1p04323,length=242440>
##contig=<ID=COB1p04324,length=310624>
##contig=<ID=COB1p04325,length=357843>
##contig=<ID=COB1p04326,length=245107>
##contig=<ID=COB1p04327,length=281912>
##contig=<ID=COB1p04328,length=125519>
##contig=<ID=COB1p04329,length=735707>
##contig=<ID=COB1p04330,length=44986>
##contig=<ID=COB1p04331,length=358545>
##contig=<ID=COB1p04332,length=547541>
##contig=<ID=COB1p04333,length=1489002>
##contig=<ID=COB1p04334,length=534883>
##contig=<ID=COB1p04335,length=179703>
##contig=<ID=COB1p04336,length=758409>
##contig=<ID=COB1p04337,length=573022>
##contig=<ID=COB1p04338,length=1643462>
##contig=<ID=COB1p04339,length=2194443>
##contig=<ID=COB1p04340,length=263124>
##contig=<ID=COB1p04341,length=772556>
##contig=<ID=COB1p04342,length=399441>
##contig=<ID=COB1p04343,length=740343>
##contig=<ID=COB1p04344,length=416330>
##contig=<ID=COB1p04345,length=1567089>
##contig=<ID=COB1p04346,length=745744>
##contig=<ID=COB1p04347,length=172603>
##contig=<ID=COB1p04348,length=794687>
##contig=<ID=COB1p04349,length=1032376>
##contig=<ID=COB1p04350,length=375129>
##contig=<ID=COB1p04351,length=187348>
##contig=<ID=COB1p04352,length=183853>
##contig=<ID=COB1p04353,length=231223>
##contig=<ID=COB1p04354,length=471953>
##contig=<ID=COB1p04355,length=150543>
##contig=<ID=COB1p04356,length=397152>
##contig=<ID=COB1p04357,length=1360943>
##contig=<ID=COB1p04358,length=586832>
##contig=<ID=COB1p04359,length=2117430>
##contig=<ID=COB1p04360,length=458285>
##contig=<ID=COB1p04361,length=496668>
##contig=<ID=COB1p04362,length=712789>
##contig=<ID=COB1p04363,length=1015823>
##contig=<ID=COB1p04364,length=63651>
##contig=<ID=COB1p04365,length=585969>
##contig=<ID=COB1p04366,length=1675864>
##contig=<ID=COB1p04367,length=832709>
##contig=<ID=COB1p04368,length=42267>
##contig=<ID=COB1p04369,length=2653430>
##contig=<ID=COB1p04370,length=2028422>
##contig=<ID=COB1p04371,length=381774>
##contig=<ID=COB1p04372,length=1021757>
##contig=<ID=COB1p04373,length=675501>
##contig=<ID=COB1p04374,length=370901>
##contig=<ID=COB1p04375,length=66129>
##contig=<ID=COB1p04376,length=253183>
##contig=<ID=COB1p04377,length=406508>
##contig=<ID=COB1p04378,length=245665>
##contig=<ID=COB1p04379,length=1242847>
##contig=<ID=COB1p04380,length=2581245>
##contig=<ID=COB1p04381,length=379397>
##contig=<ID=COB1p04382,length=842551>
##contig=<ID=COB1p04383,length=284756>
##contig=<ID=COB1p04384,length=96904>
##contig=<ID=COB1p04385,length=500711>
##contig=<ID=COB1p04386,length=471883>
##contig=<ID=COB1p04387,length=2501411>
##contig=<ID=COB1p04388,length=429931>
##contig=<ID=COB1p04389,length=1262070>
##contig=<ID=COB1p04390,length=453506>
##contig=<ID=COB1p04391,length=2588385>
##contig=<ID=COB1p04392,length=250212>
##contig=<ID=COB1p04393,length=505724>
##contig=<ID=COB1p04394,length=1339950>
##contig=<ID=COB1p04395,length=1800475>
##contig=<ID=COB1p04396,length=719194>
##contig=<ID=COB1p04397,length=2105575>
##contig=<ID=COB1p04398,length=52672>
##contig=<ID=COB1p04399,length=302104>
##contig=<ID=COB1p04400,length=738323>
##contig=<ID=COB1p04401,length=226804>
##contig=<ID=COB1p04402,length=334871>
##contig=<ID=COB1p04403,length=849083>
##contig=<ID=COB1p04404,length=102162>
##contig=<ID=COB1p04405,length=900239>
##contig=<ID=COB1p04406,length=453319>
##contig=<ID=COB1p04407,length=1198213>
##contig=<ID=COB1p04408,length=1684833>
##contig=<ID=COB1p04409,length=1211744>
##contig=<ID=COB1p04410,length=2100951>
##contig=<ID=COB1p04411,length=940555>
##contig=<ID=COB1p04412,length=57001>
##contig=<ID=COB1p04413,length=1552091>
##contig=<ID=COB1p04414,length=678196>
##contig=<ID=COB1p04415,length=1190836>
##contig=<ID=COB1p04416,length=169812>
##contig=<ID=COB1p04417,length=1441867>
##contig=<ID=COB1p04418,length=1091819>
##contig=<ID=COB1p04419,length=356263>
##contig=<ID=COB1p04420,length=632299>
##contig=<ID=COB1p04421,length=603674>
##contig=<ID=COB1p04422,length=208812>
##contig=<ID=COB1p04423,length=1081133>
##contig=<ID=COB1p04424,length=724903>
##contig=<ID=COB1p04425,length=247186>
##contig=<ID=COB1p04426,length=1046565>
##contig=<ID=COB1p04427,length=1260125>
##contig=<ID=COB1p04428,length=412153>
##contig=<ID=COB1p04429,length=179474>
##contig=<ID=COB1p04430,length=1074180>
##contig=<ID=COB1p04431,length=62187>
##contig=<ID=COB1p04432,length=1231140>
##contig=<ID=COB1p04433,length=385002>
##contig=<ID=COB1p04434,length=202351>
##contig=<ID=COB1p04435,length=1282412>
##contig=<ID=COB1p04436,length=361862>
##contig=<ID=COB1p04437,length=1359910>
##contig=<ID=COB1p04438,length=232654>
##contig=<ID=COB1p04439,length=123961>
##contig=<ID=COB1p04440,length=519578>
##contig=<ID=COB1p04441,length=448908>
##contig=<ID=COB1p04442,length=862238>
##contig=<ID=COB1p04443,length=155656>
##contig=<ID=COB1p04444,length=656988>
##contig=<ID=COB1p04445,length=575427>
##contig=<ID=COB1p04446,length=933702>
##contig=<ID=COB1p04447,length=394113>
##contig=<ID=COB1p04448,length=43727>
##contig=<ID=COB1p04449,length=724633>
##contig=<ID=COB1p04450,length=457147>
##contig=<ID=COB1p04451,length=816744>
##contig=<ID=COB1p04452,length=2266446>
##contig=<ID=COB1p04453,length=237902>
##contig=<ID=COB1p04454,length=1674883>
##contig=<ID=COB1p04455,length=183334>
##contig=<ID=COB1p04456,length=478924>
##contig=<ID=COB1p04457,length=447028>
##contig=<ID=COB1p04458,length=2313902>
##contig=<ID=COB1p04459,length=825936>
##contig=<ID=COB1p04460,length=952308>
##contig=<ID=COB1p04461,length=441933>
##contig=<ID=COB1p04462,length=551160>
##contig=<ID=COB1p04463,length=504264>
##contig=<ID=COB1p04464,length=680412>
##contig=<ID=COB1p04465,length=75220>
##contig=<ID=COB1p04466,length=770139>
##contig=<ID=COB1p04467,length=2510098>
##contig=<ID=COB1p04468,length=1351678>
##contig=<ID=COB1p04469,length=984111>
##contig=<ID=COB1p04470,length=1077987>
##contig=<ID=COB1p04471,length=205853>
##contig=<ID=COB1p04472,length=184146>
##contig=<ID=COB1p04473,length=307860>
##contig=<ID=COB1p04474,length=2018781>
##contig=<ID=COB1p04475,length=1526369>
##contig=<ID=COB1p04476,length=87931>
##contig=<ID=COB1p04477,length=1295450>
##contig=<ID=COB1p04478,length=204349>
##contig=<ID=COB1p04479,length=1524344>
##contig=<ID=COB1p04480,length=71555>
##contig=<ID=COB1p04481,length=990890>
##contig=<ID=COB1p04482,length=1334998>
##contig=<ID=COB1p04483,length=614138>
##contig=<ID=COB1p04484,length=1589563>
##contig=<ID=COB1p04485,length=773018>
##contig=<ID=COB1p04486,length=463977>
##contig=<ID=COB1p04487,length=426102>
##contig=<ID=COB1p04488,length=67473>
##contig=<ID=COB1p04489,length=1684454>
##contig=<ID=COB1p04490,length=1675664>
##contig=<ID=COB1p04491,length=1629664>
##contig=<ID=COB1p04492,length=710769>
##contig=<ID=COB1p04493,length=328533>
##contig=<ID=COB1p04494,length=435965>
##contig=<ID=COB1p04495,length=119081>
##contig=<ID=COB1p04496,length=751205>
##contig=<ID=COB1p04497,length=684590>
##contig=<ID=COB1p04498,length=176736>
##contig=<ID=COB1p04499,length=1310281>
##contig=<ID=COB1p04500,length=498623>
##contig=<ID=COB1p04501,length=328969>
##contig=<ID=COB1p04502,length=739453>
##contig=<ID=COB1p04503,length=977936>
##contig=<ID=COB1p04504,length=202842>
##contig=<ID=COB1p04505,length=281296>
##contig=<ID=COB1p04506,length=840317>
##contig=<ID=COB1p04507,length=903902>
##contig=<ID=COB1p04508,length=430416>
##contig=<ID=COB1p04509,length=262889>
##contig=<ID=COB1p04510,length=1213631>
##contig=<ID=COB1p04511,length=1726868>
##contig=<ID=COB1p04512,length=125945>
##contig=<ID=COB1p04513,length=1272507>
##contig=<ID=COB1p04514,length=935548>
##contig=<ID=COB1p04515,length=139299>
##contig=<ID=COB1p04516,length=563728>
##contig=<ID=COB1p04517,length=515228>
##contig=<ID=COB1p04518,length=651222>
##contig=<ID=COB1p04519,length=1055588>
##contig=<ID=COB1p04520,length=607245>
##contig=<ID=COB1p04521,length=968064>
##contig=<ID=COB1p04522,length=2026944>
##contig=<ID=COB1p04523,length=462409>
##contig=<ID=COB1p04524,length=527564>
##contig=<ID=COB1p04525,length=729211>
##contig=<ID=COB1p04526,length=298338>
##contig=<ID=COB1p04527,length=820106>
##contig=<ID=COB1p04528,length=858380>
##contig=<ID=COB1p04529,length=485033>
##contig=<ID=COB1p04530,length=95305>
##contig=<ID=COB1p04531,length=312629>
##contig=<ID=COB1p04532,length=400016>
##contig=<ID=COB1p04533,length=782019>
##contig=<ID=COB1p04534,length=306110>
##contig=<ID=COB1p04535,length=1974772>
##contig=<ID=COB1p04536,length=518056>
##contig=<ID=COB1p04537,length=175080>
##contig=<ID=COB1p04538,length=1160248>
##contig=<ID=COB1p04539,length=242549>
##contig=<ID=COB1p04540,length=3081595>
##contig=<ID=COB1p04541,length=562839>
##contig=<ID=COB1p04542,length=159478>
##contig=<ID=COB1p04543,length=2060644>
##contig=<ID=COB1p04544,length=297905>
##contig=<ID=COB1p04545,length=1300408>
##contig=<ID=COB1p04546,length=1682051>
##contig=<ID=COB1p04547,length=553329>
##contig=<ID=COB1p04548,length=1675327>
##contig=<ID=COB1p04549,length=598346>
##contig=<ID=COB1p04550,length=1271937>
##contig=<ID=COB1p04551,length=632296>
##contig=<ID=COB1p04552,length=2281754>
##contig=<ID=COB1p04553,length=318185>
##contig=<ID=COB1p04554,length=796411>
##contig=<ID=COB1p04555,length=445443>
##contig=<ID=COB1p04556,length=732026>
##contig=<ID=COB1p04557,length=391852>
##contig=<ID=COB1p04558,length=794143>
##contig=<ID=COB1p04559,length=1009211>
##contig=<ID=COB1p04560,length=523530>
##contig=<ID=COB1p04561,length=133605>
##contig=<ID=COB1p04562,length=111354>
##contig=<ID=COB1p04563,length=3564684>
##contig=<ID=COB1p04564,length=1456933>
##contig=<ID=COB1p04565,length=442612>
##contig=<ID=COB1p04566,length=240334>
##contig=<ID=COB1p04567,length=512143>
##contig=<ID=COB1p04568,length=509988>
##contig=<ID=COB1p04569,length=1320141>
##contig=<ID=COB1p04570,length=1231191>
##contig=<ID=COB1p04571,length=859727>
##contig=<ID=COB1p04572,length=445888>
##contig=<ID=COB1p04573,length=971930>
##contig=<ID=COB1p04574,length=1296840>
##contig=<ID=COB1p04575,length=374764>
##contig=<ID=COB1p04576,length=492286>
##contig=<ID=COB1p04577,length=1143086>
##contig=<ID=COB1p04578,length=304009>
##contig=<ID=COB1p04579,length=1772332>
##contig=<ID=COB1p04580,length=529553>
##contig=<ID=COB1p04581,length=869024>
##contig=<ID=COB1p04582,length=109309>
##contig=<ID=COB1p04583,length=669443>
##contig=<ID=COB1p04584,length=183099>
##contig=<ID=COB1p04585,length=683677>
##contig=<ID=COB1p04586,length=907015>
##contig=<ID=COB1p04587,length=964300>
##contig=<ID=COB1p04588,length=927194>
##contig=<ID=COB1p04589,length=393031>
##contig=<ID=COB1p04590,length=1127729>
##contig=<ID=COB1p04591,length=2013386>
##contig=<ID=COB1p04592,length=1045557>
##contig=<ID=COB1p04593,length=175729>
##contig=<ID=COB1p04594,length=350138>
##contig=<ID=COB1p04595,length=1239463>
##contig=<ID=COB1p04596,length=644010>
##contig=<ID=COB1p04597,length=504160>
##contig=<ID=COB1p04598,length=569118>
##contig=<ID=COB1p04599,length=910853>
##contig=<ID=COB1p04600,length=290588>
##contig=<ID=COB1p04601,length=297887>
##contig=<ID=COB1p04602,length=70794>
##contig=<ID=COB1p04603,length=801873>
##contig=<ID=COB1p04604,length=123609>
##contig=<ID=COB1p04605,length=588950>
##contig=<ID=COB1p04606,length=1254582>
##contig=<ID=COB1p04607,length=326492>
##contig=<ID=COB1p04608,length=721552>
##contig=<ID=COB1p04609,length=830830>
##contig=<ID=COB1p04610,length=486564>
##contig=<ID=COB1p04611,length=1073270>
##contig=<ID=COB1p04612,length=279472>
##contig=<ID=COB1p04613,length=495134>
##contig=<ID=COB1p04614,length=250175>
##contig=<ID=COB1p04615,length=693990>
##contig=<ID=COB1p04616,length=977056>
##contig=<ID=COB1p04617,length=365826>
##contig=<ID=COB1p04618,length=253657>
##contig=<ID=COB1p04619,length=557109>
##contig=<ID=COB1p04620,length=161306>
##contig=<ID=COB1p04621,length=782543>
##contig=<ID=COB1p04622,length=1714523>
##contig=<ID=COB1p04623,length=841896>
##contig=<ID=COB1p04624,length=197053>
##contig=<ID=COB1p04625,length=423312>
##contig=<ID=COB1p04626,length=1637992>
##contig=<ID=COB1p04627,length=913974>
##contig=<ID=COB1p04628,length=1191001>
##contig=<ID=COB1p04629,length=221842>
##contig=<ID=COB1p04630,length=975015>
##contig=<ID=COB1p04631,length=909902>
##contig=<ID=COB1p04632,length=1015867>
##contig=<ID=COB1p04633,length=338113>
##contig=<ID=COB1p04634,length=1092154>
##contig=<ID=COB1p04635,length=322930>
##contig=<ID=COB1p04636,length=311397>
##contig=<ID=COB1p04637,length=818815>
##contig=<ID=COB1p04638,length=775942>
##contig=<ID=COB1p04639,length=89143>
##contig=<ID=COB1p04640,length=1564948>
##contig=<ID=COB1p04641,length=816883>
##contig=<ID=COB1p04642,length=771946>
##contig=<ID=COB1p04643,length=563386>
##contig=<ID=COB1p04644,length=106216>
##contig=<ID=COB1p04645,length=2512940>
##contig=<ID=COB1p04646,length=1917637>
##contig=<ID=COB1p04647,length=752486>
##contig=<ID=COB1p04648,length=598727>
##contig=<ID=COB1p04649,length=249893>
##contig=<ID=COB1p04650,length=433083>
##contig=<ID=COB1p04651,length=271538>
##contig=<ID=COB1p04652,length=1140012>
##contig=<ID=COB1p04653,length=164896>
##contig=<ID=COB1p04654,length=1037842>
##contig=<ID=COB1p04655,length=2284978>
##contig=<ID=COB1p04656,length=1364744>
##contig=<ID=COB1p04657,length=195349>
##contig=<ID=COB1p04658,length=923014>
##contig=<ID=COB1p04659,length=1222056>
##contig=<ID=COB1p04660,length=923918>
##contig=<ID=COB1p04661,length=197373>
##contig=<ID=COB1p04662,length=790451>
##contig=<ID=COB1p04663,length=949296>
##contig=<ID=COB1p04664,length=2293522>
##contig=<ID=COB1p04665,length=2683087>
##contig=<ID=COB1p04666,length=477176>
##contig=<ID=COB1p04667,length=539041>
##contig=<ID=COB1p04668,length=299055>
##contig=<ID=COB1p04669,length=196275>
##contig=<ID=COB1p04670,length=900150>
##contig=<ID=COB1p04671,length=195362>
##contig=<ID=COB1p04672,length=857072>
##contig=<ID=COB1p04673,length=387650>
##contig=<ID=COB1p04674,length=661246>
##contig=<ID=COB1p04675,length=678329>
##contig=<ID=COB1p04676,length=805408>
##contig=<ID=COB1p04677,length=734679>
##contig=<ID=COB1p04678,length=744462>
##contig=<ID=COB1p04679,length=2193780>
##contig=<ID=COB1p04680,length=463232>
##contig=<ID=COB1p04681,length=72171>
##contig=<ID=COB1p04682,length=318390>
##contig=<ID=COB1p04683,length=1077441>
##contig=<ID=COB1p04684,length=743233>
##contig=<ID=COB1p04685,length=856736>
##contig=<ID=COB1p04686,length=402534>
##contig=<ID=COB1p04687,length=278277>
##contig=<ID=COB1p04688,length=2242404>
##contig=<ID=COB1p04689,length=924251>
##contig=<ID=COB1p04690,length=661703>
##contig=<ID=COB1p04691,length=808550>
##contig=<ID=COB1p04692,length=450127>
##contig=<ID=COB1p04693,length=588895>
##contig=<ID=COB1p04694,length=1000621>
##contig=<ID=COB1p04695,length=410602>
##contig=<ID=COB1p04696,length=585952>
##contig=<ID=COB1p04697,length=402048>
##contig=<ID=COB1p04698,length=275955>
##contig=<ID=COB1p04699,length=1154176>
##contig=<ID=COB1p04700,length=350911>
##contig=<ID=COB1p04701,length=1910594>
##contig=<ID=COB1p04702,length=202034>
##contig=<ID=COB1p04703,length=1177399>
##contig=<ID=COB1p04704,length=648320>
##contig=<ID=COB1p04705,length=110975>
##contig=<ID=COB1p04706,length=1820546>
##contig=<ID=COB1p04707,length=4131350>
##contig=<ID=COB1p04708,length=500384>
##contig=<ID=COB1p04709,length=427726>
##contig=<ID=COB1p04710,length=89670>
##contig=<ID=COB1p04711,length=475829>
##contig=<ID=COB1p04712,length=301081>
##contig=<ID=COB1p04713,length=104641>
##contig=<ID=COB1p04714,length=402261>
##contig=<ID=COB1p04715,length=1029050>
##contig=<ID=COB1p04716,length=255549>
##contig=<ID=COB1p04717,length=362059>
##contig=<ID=COB1p04718,length=250540>
##contig=<ID=COB1p04719,length=276390>
##contig=<ID=COB1p04720,length=1211470>
##contig=<ID=COB1p04721,length=813300>
##contig=<ID=COB1p04722,length=291231>
##contig=<ID=COB1p04723,length=999653>
##contig=<ID=COB1p04724,length=862131>
##contig=<ID=COB1p04725,length=429741>
##contig=<ID=COB1p04726,length=726741>
##contig=<ID=COB1p04727,length=576415>
##contig=<ID=COB1p04728,length=229124>
##contig=<ID=COB1p04729,length=740001>
##contig=<ID=COB1p04730,length=988494>
##contig=<ID=COB1p04731,length=412383>
##contig=<ID=COB1p04732,length=372648>
##contig=<ID=COB1p04733,length=3076168>
##contig=<ID=COB1p04734,length=1206864>
##contig=<ID=COB1p04735,length=545538>
##contig=<ID=COB1p04736,length=1998545>
##contig=<ID=COB1p04737,length=1940952>
##contig=<ID=COB1p04738,length=564451>
##contig=<ID=COB1p04739,length=510295>
##contig=<ID=COB1p04740,length=408199>
##contig=<ID=COB1p04741,length=203941>
##contig=<ID=COB1p04742,length=490949>
##contig=<ID=COB1p04743,length=385626>
##contig=<ID=COB1p04744,length=1125196>
##contig=<ID=COB1p04745,length=1836234>
##contig=<ID=COB1p04746,length=51812>
##contig=<ID=COB1p04747,length=141561>
##contig=<ID=COB1p04748,length=853763>
##contig=<ID=COB1p04749,length=352984>
##contig=<ID=COB1p04750,length=126978>
##contig=<ID=COB1p04751,length=270270>
##contig=<ID=COB1p04752,length=36809>
##contig=<ID=COB1p04753,length=633625>
##contig=<ID=COB1p04754,length=397786>
##contig=<ID=COB1p04755,length=1084823>
##contig=<ID=COB1p04756,length=365522>
##contig=<ID=COB1p04757,length=86309>
##contig=<ID=COB1p04758,length=590880>
##contig=<ID=COB1p04759,length=81783>
##contig=<ID=COB1p04760,length=321987>
##contig=<ID=COB1p04761,length=292412>
##contig=<ID=COB1p04762,length=406844>
##contig=<ID=COB1p04763,length=647848>
##contig=<ID=COB1p04764,length=2312955>
##contig=<ID=COB1p04765,length=151979>
##contig=<ID=COB1p04766,length=431830>
##contig=<ID=COB1p04767,length=787768>
##contig=<ID=COB1p04768,length=771465>
##contig=<ID=COB1p04769,length=606239>
##contig=<ID=COB1p04770,length=812721>
##contig=<ID=COB1p04771,length=181875>
##contig=<ID=COB1p04772,length=459162>
##contig=<ID=COB1p04773,length=154353>
##contig=<ID=COB1p04774,length=541645>
##contig=<ID=COB1p04775,length=393889>
##contig=<ID=COB1p04776,length=386357>
##contig=<ID=COB1p04777,length=143820>
##contig=<ID=COB1p04778,length=1794362>
##contig=<ID=COB1p04779,length=1008121>
##contig=<ID=COB1p04780,length=428648>
##contig=<ID=COB1p04781,length=1665885>
##contig=<ID=COB1p04782,length=152984>
##contig=<ID=COB1p04783,length=535268>
##contig=<ID=COB1p04784,length=969385>
##contig=<ID=COB1p04785,length=1396145>
##contig=<ID=COB1p04786,length=781031>
##contig=<ID=COB1p04787,length=375489>
##contig=<ID=COB1p04788,length=1020108>
##contig=<ID=COB1p04789,length=1983353>
##contig=<ID=COB1p04790,length=1990089>
##contig=<ID=COB1p04791,length=363585>
##contig=<ID=COB1p04792,length=161139>
##contig=<ID=COB1p04793,length=1918169>
##contig=<ID=COB1p04794,length=793995>
##contig=<ID=COB1p04795,length=119091>
##contig=<ID=COB1p04796,length=909673>
##contig=<ID=COB1p04797,length=417462>
##contig=<ID=COB1p04798,length=657222>
##contig=<ID=COB1p04799,length=409609>
##contig=<ID=COB1p04800,length=468307>
##contig=<ID=COB1p04801,length=2260129>
##contig=<ID=COB1p04802,length=386394>
##contig=<ID=COB1p04803,length=1154905>
##contig=<ID=COB1p04804,length=490819>
##contig=<ID=COB1p04805,length=1201992>
##contig=<ID=COB1p04806,length=567116>
##contig=<ID=COB1p04807,length=857875>
##contig=<ID=COB1p04808,length=198928>
##contig=<ID=COB1p04809,length=364262>
##contig=<ID=COB1p04810,length=1849885>
##contig=<ID=COB1p04811,length=864120>
##contig=<ID=COB1p04812,length=372526>
##contig=<ID=COB1p04813,length=3472526>
##contig=<ID=COB1p04814,length=181973>
##contig=<ID=COB1p04815,length=827581>
##contig=<ID=COB1p04816,length=968755>
##contig=<ID=COB1p04817,length=2217050>
##contig=<ID=COB1p04818,length=600519>
##contig=<ID=COB1p04819,length=1989262>
##contig=<ID=COB1p04820,length=195616>
##contig=<ID=COB1p04821,length=1059821>
##contig=<ID=COB1p04822,length=91734>
##contig=<ID=COB1p04823,length=1328996>
##contig=<ID=COB1p04824,length=1257632>
##contig=<ID=COB1p04825,length=1183617>
##contig=<ID=COB1p04826,length=194715>
##contig=<ID=COB1p04827,length=668381>
##contig=<ID=COB1p04828,length=843227>
##contig=<ID=COB1p04829,length=792091>
##contig=<ID=COB1p04830,length=1556428>
##contig=<ID=COB1p04831,length=137158>
##contig=<ID=COB1p04832,length=838296>
##contig=<ID=COB1p04833,length=929883>
##contig=<ID=COB1p04834,length=713772>
##contig=<ID=COB1p04835,length=1372483>
##contig=<ID=COB1p04836,length=2163850>
##contig=<ID=COB1p04837,length=253230>
##contig=<ID=COB1p04838,length=178496>
##contig=<ID=COB1p04839,length=680858>
##contig=<ID=COB1p04840,length=768612>
##contig=<ID=COB1p04841,length=628257>
##contig=<ID=COB1p04842,length=54222>
##contig=<ID=COB1p04843,length=48066>
##contig=<ID=COB1p04844,length=515431>
##contig=<ID=COB1p04845,length=1378555>
##contig=<ID=COB1p04846,length=195030>
##contig=<ID=COB1p04847,length=1988293>
##contig=<ID=COB1p04848,length=1381190>
##contig=<ID=COB1p04849,length=1046184>
##contig=<ID=COB1p04850,length=2158992>
##contig=<ID=COB1p04851,length=1072807>
##contig=<ID=COB1p04852,length=754169>
##contig=<ID=COB1p04853,length=513004>
##contig=<ID=COB1p04854,length=1236834>
##contig=<ID=COB1p04855,length=121268>
##contig=<ID=COB1p04856,length=748190>
##contig=<ID=COB1p04857,length=361423>
##contig=<ID=COB1p04858,length=192705>
##contig=<ID=COB1p04859,length=846021>
##contig=<ID=COB1p04860,length=125266>
##contig=<ID=COB1p04861,length=1498898>
##contig=<ID=COB1p04862,length=1955633>
##contig=<ID=COB1p04863,length=885281>
##contig=<ID=COB1p04864,length=580672>
##contig=<ID=COB1p04865,length=120295>
##contig=<ID=COB1p04866,length=1057831>
##contig=<ID=COB1p04867,length=528039>
##contig=<ID=COB1p04868,length=229496>
##contig=<ID=COB1p04869,length=361565>
##contig=<ID=COB1p04870,length=788713>
##contig=<ID=COB1p04871,length=705385>
##contig=<ID=COB1p04872,length=965883>
##contig=<ID=COB1p04873,length=880175>
##contig=<ID=COB1p04874,length=1361662>
##contig=<ID=COB1p04875,length=5765911>
##contig=<ID=COB1p04876,length=749373>
##contig=<ID=COB1p04877,length=310097>
##contig=<ID=COB1p04878,length=810023>
##contig=<ID=COB1p04879,length=218919>
##contig=<ID=COB1p04880,length=290811>
##contig=<ID=COB1p04881,length=3130627>
##contig=<ID=COB1p04882,length=107867>
##contig=<ID=COB1p04883,length=168320>
##contig=<ID=COB1p04884,length=161055>
##contig=<ID=COB1p04885,length=1675562>
##contig=<ID=COB1p04886,length=217757>
##contig=<ID=COB1p04887,length=150726>
##contig=<ID=COB1p04888,length=680507>
##contig=<ID=COB1p04889,length=344649>
##contig=<ID=COB1p04890,length=757384>
##contig=<ID=COB1p04891,length=155824>
##contig=<ID=COB1p04892,length=118362>
##contig=<ID=COB1p04893,length=1757138>
##contig=<ID=COB1p04894,length=713840>
##contig=<ID=COB1p04895,length=907674>
##contig=<ID=COB1p04896,length=604295>
##contig=<ID=COB1p04897,length=374246>
##contig=<ID=COB1p04898,length=415526>
##contig=<ID=COB1p04899,length=223542>
##contig=<ID=COB1p04900,length=80314>
##contig=<ID=COB1p04901,length=682533>
##contig=<ID=COB1p04902,length=477558>
##contig=<ID=COB1p04903,length=375685>
##contig=<ID=COB1p04904,length=702248>
##contig=<ID=COB1p04905,length=230899>
##contig=<ID=COB1p04906,length=60689>
##contig=<ID=COB1p04907,length=364162>
##contig=<ID=COB1p04908,length=864744>
##contig=<ID=COB1p04909,length=400546>
##contig=<ID=COB1p04910,length=111729>
##contig=<ID=COB1p04911,length=371399>
##contig=<ID=COB1p04912,length=2553946>
##contig=<ID=COB1p04913,length=616844>
##contig=<ID=COB1p04914,length=935647>
##contig=<ID=COB1p04915,length=294851>
##contig=<ID=COB1p04916,length=1461013>
##contig=<ID=COB1p04917,length=455702>
##contig=<ID=COB1p04918,length=110799>
##contig=<ID=COB1p04919,length=479981>
##contig=<ID=COB1p04920,length=1036052>
##contig=<ID=COB1p04921,length=1487631>
##contig=<ID=COB1p04922,length=166558>
##contig=<ID=COB1p04923,length=1186370>
##contig=<ID=COB1p04924,length=208805>
##contig=<ID=COB1p04925,length=638160>
##contig=<ID=COB1p04926,length=1573048>
##contig=<ID=COB1p04927,length=101040>
##contig=<ID=COB1p04928,length=2238692>
##contig=<ID=COB1p04929,length=87228>
##contig=<ID=COB1p04930,length=1145267>
##contig=<ID=COB1p04931,length=668661>
##contig=<ID=COB1p04932,length=1609283>
##contig=<ID=COB1p04933,length=178618>
##contig=<ID=COB1p04934,length=390861>
##contig=<ID=COB1p04935,length=378934>
##contig=<ID=COB1p04936,length=932122>
##contig=<ID=COB1p04937,length=478027>
##contig=<ID=COB1p04938,length=320620>
##contig=<ID=COB1p04939,length=796008>
##contig=<ID=COB1p04940,length=822421>
##contig=<ID=COB1p04941,length=161402>
##contig=<ID=COB1p04942,length=496301>
##contig=<ID=COB1p04943,length=994193>
##contig=<ID=COB1p04944,length=506821>
##contig=<ID=COB1p04945,length=1583387>
##contig=<ID=COB1p04946,length=726418>
##contig=<ID=COB1p04947,length=240136>
##contig=<ID=COB1p04948,length=1501333>
##contig=<ID=COB1p04949,length=919439>
##contig=<ID=COB1p04950,length=499684>
##contig=<ID=COB1p04951,length=435852>
##contig=<ID=COB1p04952,length=2630396>
##contig=<ID=COB1p04953,length=545479>
##contig=<ID=COB1p04954,length=382259>
##contig=<ID=COB1p04955,length=1751618>
##contig=<ID=COB1p04956,length=963489>
##contig=<ID=COB1p04957,length=711549>
##contig=<ID=COB1p04958,length=146614>
##contig=<ID=COB1p04959,length=215813>
##contig=<ID=COB1p04960,length=1149508>
##contig=<ID=COB1p04961,length=1081299>
##contig=<ID=COB1p04962,length=1498591>
##contig=<ID=COB1p04963,length=1307068>
##contig=<ID=COB1p04964,length=1281552>
##contig=<ID=COB1p04965,length=964339>
##contig=<ID=COB1p04966,length=189862>
##contig=<ID=COB1p04967,length=362708>
##contig=<ID=COB1p04968,length=1820250>
##contig=<ID=COB1p04969,length=1290154>
##contig=<ID=COB1p04970,length=1341495>
##contig=<ID=COB1p04971,length=200052>
##contig=<ID=COB1p04972,length=185695>
##contig=<ID=COB1p04973,length=1616312>
##contig=<ID=COB1p04974,length=829997>
##contig=<ID=COB1p04975,length=400319>
##contig=<ID=COB1p04976,length=424460>
##contig=<ID=COB1p04977,length=606815>
##contig=<ID=COB1p04978,length=489909>
##contig=<ID=COB1p04979,length=2447770>
##contig=<ID=COB1p04980,length=1292984>
##contig=<ID=COB1p04981,length=465968>
##contig=<ID=COB1p04982,length=530357>
##contig=<ID=COB1p04983,length=2786429>
##contig=<ID=COB1p04984,length=132972>
##contig=<ID=COB1p04985,length=981527>
##contig=<ID=COB1p04986,length=467628>
##contig=<ID=COB1p04987,length=1248765>
##contig=<ID=COB1p04988,length=177635>
##contig=<ID=COB1p04989,length=325242>
##contig=<ID=COB1p04990,length=1469181>
##contig=<ID=COB1p04991,length=1141763>
##contig=<ID=COB1p04992,length=565970>
##contig=<ID=COB1p04993,length=536431>
##contig=<ID=COB1p04994,length=1308453>
##contig=<ID=COB1p04995,length=1829559>
##contig=<ID=COB1p04996,length=1050874>
##contig=<ID=COB1p04997,length=596816>
##contig=<ID=COB1p04998,length=2094107>
##contig=<ID=COB1p04999,length=119694>
##contig=<ID=COB1p05000,length=200000>
##contig=<ID=COB1p05001,length=1032008>
##contig=<ID=COB1p05002,length=884610>
##contig=<ID=COB1p05003,length=148620>
##contig=<ID=COB1p05004,length=123290>
##contig=<ID=COB1p05005,length=431809>
##contig=<ID=COB1p05006,length=201781>
##contig=<ID=COB1p05007,length=455934>
##contig=<ID=COB1p05008,length=286676>
##contig=<ID=COB1p05009,length=815369>
##contig=<ID=COB1p05010,length=518248>
##contig=<ID=COB1p05011,length=525244>
##contig=<ID=COB1p05012,length=243798>
##contig=<ID=COB1p05013,length=183673>
##contig=<ID=COB1p05014,length=3397345>
##contig=<ID=COB1p05015,length=431674>
##contig=<ID=COB1p05016,length=262610>
##contig=<ID=COB1p05017,length=226749>
##contig=<ID=COB1p05018,length=934099>
##contig=<ID=COB1p05019,length=245177>
##contig=<ID=COB1p05020,length=140365>
##contig=<ID=COB1p05021,length=277688>
##contig=<ID=COB1p05022,length=498153>
##contig=<ID=COB1p05023,length=1065556>
##contig=<ID=COB1p05024,length=271886>
##contig=<ID=COB1p05025,length=360563>
##contig=<ID=COB1p05026,length=92498>
##contig=<ID=COB1p05027,length=591405>
##contig=<ID=COB1p05028,length=283830>
##contig=<ID=COB1p05029,length=1598902>
##contig=<ID=COB1p05030,length=150832>
##contig=<ID=COB1p05031,length=560887>
##contig=<ID=COB1p05032,length=179833>
##contig=<ID=COB1p05033,length=2343171>
##contig=<ID=COB1p05034,length=445337>
##contig=<ID=COB1p05035,length=401558>
##contig=<ID=COB1p05036,length=1709747>
##contig=<ID=COB1p05037,length=894156>
##contig=<ID=COB1p05038,length=1467500>
##contig=<ID=COB1p05039,length=1375890>
##contig=<ID=COB1p05040,length=350130>
##contig=<ID=COB1p05041,length=199059>
##contig=<ID=COB1p05042,length=959047>
##contig=<ID=COB1p05043,length=438840>
##contig=<ID=COB1p05044,length=120295>
##contig=<ID=COB1p05045,length=865179>
##contig=<ID=COB1p05046,length=1262192>
##contig=<ID=COB1p05047,length=1450321>
##contig=<ID=COB1p05048,length=426576>
##contig=<ID=COB1p05049,length=656930>
##contig=<ID=COB1p05050,length=750003>
##contig=<ID=COB1p05051,length=871812>
##contig=<ID=COB1p05052,length=433652>
##contig=<ID=COB1p05053,length=131693>
##contig=<ID=COB1p05054,length=943492>
##contig=<ID=COB1p05055,length=1189107>
##contig=<ID=COB1p05056,length=958059>
##contig=<ID=COB1p05057,length=732862>
##contig=<ID=COB1p05058,length=341884>
##contig=<ID=COB1p05059,length=444932>
##contig=<ID=COB1p05060,length=1222811>
##contig=<ID=COB1p05061,length=253173>
##contig=<ID=COB1p05062,length=510727>
##contig=<ID=COB1p05063,length=1436413>
##contig=<ID=COB1p05064,length=407876>
##contig=<ID=COB1p05065,length=1141800>
##contig=<ID=COB1p05066,length=76708>
##contig=<ID=COB1p05067,length=113223>
##contig=<ID=COB1p05068,length=538535>
##contig=<ID=COB1p05069,length=823361>
##contig=<ID=COB1p05070,length=1558194>
##contig=<ID=COB1p05071,length=61443>
##contig=<ID=COB1p05072,length=712221>
##contig=<ID=COB1p05073,length=167554>
##contig=<ID=COB1p05074,length=1318354>
##contig=<ID=COB1p05075,length=1163751>
##contig=<ID=COB1p05076,length=123367>
##contig=<ID=COB1p05077,length=322602>
##contig=<ID=COB1p05078,length=246774>
##contig=<ID=COB1p05079,length=413304>
##contig=<ID=COB1p05080,length=209476>
##contig=<ID=COB1p05081,length=707946>
##contig=<ID=COB1p05082,length=1654144>
##contig=<ID=COB1p05083,length=678674>
##contig=<ID=COB1p05084,length=886687>
##contig=<ID=COB1p05085,length=1373584>
##contig=<ID=COB1p05086,length=1289961>
##contig=<ID=COB1p05087,length=230040>
##contig=<ID=COB1p05088,length=460946>
##contig=<ID=COB1p05089,length=912363>
##contig=<ID=COB1p05090,length=455938>
##contig=<ID=COB1p05091,length=1084647>
##contig=<ID=COB1p05092,length=467523>
##contig=<ID=COB1p05093,length=431807>
##contig=<ID=COB1p05094,length=648116>
##contig=<ID=COB1p05095,length=83566>
##contig=<ID=COB1p05096,length=396884>
##contig=<ID=COB1p05097,length=378195>
##contig=<ID=COB1p05098,length=1342553>
##contig=<ID=COB1p05099,length=743135>
##contig=<ID=COB1p05100,length=133369>
##contig=<ID=COB1p05101,length=305441>
##contig=<ID=COB1p05102,length=569399>
##contig=<ID=COB1p05103,length=305502>
##contig=<ID=COB1p05104,length=1728342>
##contig=<ID=COB1p05105,length=110403>
##contig=<ID=COB1p05106,length=512563>
##contig=<ID=COB1p05107,length=640132>
##contig=<ID=COB1p05108,length=389479>
##contig=<ID=COB1p05109,length=419678>
##contig=<ID=COB1p05110,length=1196732>
##contig=<ID=COB1p05111,length=1305015>
##contig=<ID=COB1p05112,length=341683>
##contig=<ID=COB1p05113,length=758844>
##contig=<ID=COB1p05114,length=1904259>
##contig=<ID=COB1p05115,length=1114271>
##contig=<ID=COB1p05116,length=935764>
##contig=<ID=COB1p05117,length=117879>
##contig=<ID=COB1p05118,length=517596>
##contig=<ID=COB1p05119,length=427887>
##contig=<ID=COB1p05120,length=170603>
##contig=<ID=COB1p05121,length=46064>
##contig=<ID=COB1p05122,length=739359>
##contig=<ID=COB1p05123,length=2445106>
##contig=<ID=COB1p05124,length=321007>
##contig=<ID=COB1p05125,length=114277>
##contig=<ID=COB1p05126,length=1172067>
##contig=<ID=COB1p05127,length=183744>
##contig=<ID=COB1p05128,length=1796234>
##contig=<ID=COB1p05129,length=231632>
##contig=<ID=COB1p05130,length=802190>
##contig=<ID=COB1p05131,length=236665>
##contig=<ID=COB1p05132,length=357433>
##contig=<ID=COB1p05133,length=467131>
##contig=<ID=COB1p05134,length=1520345>
##contig=<ID=COB1p05135,length=539915>
##contig=<ID=COB1p05136,length=937345>
##contig=<ID=COB1p05137,length=120329>
##contig=<ID=COB1p05138,length=787188>
##contig=<ID=COB1p05139,length=1304856>
##contig=<ID=COB1p05140,length=158444>
##contig=<ID=COB1p05141,length=494402>
##contig=<ID=COB1p05142,length=1204506>
##contig=<ID=COB1p05143,length=647078>
##contig=<ID=COB1p05144,length=612643>
##contig=<ID=COB1p05145,length=377945>
##contig=<ID=COB1p05146,length=1615901>
##contig=<ID=COB1p05147,length=1994686>
##contig=<ID=COB1p05148,length=325555>
##contig=<ID=COB1p05149,length=183972>
##contig=<ID=COB1p05150,length=494772>
##contig=<ID=COB1p05151,length=185625>
##contig=<ID=COB1p05152,length=220101>
##contig=<ID=COB1p05153,length=298878>
##contig=<ID=COB1p05154,length=225175>
##contig=<ID=COB1p05155,length=328753>
##contig=<ID=COB1p05156,length=233376>
##contig=<ID=COB1p05157,length=288310>
##contig=<ID=COB1p05158,length=524887>
##contig=<ID=COB1p05159,length=1721392>
##contig=<ID=COB1p05160,length=634883>
##contig=<ID=COB1p05161,length=521467>
##contig=<ID=COB1p05162,length=57660>
##contig=<ID=COB1p05163,length=473365>
##contig=<ID=COB1p05164,length=636844>
##contig=<ID=COB1p05165,length=198673>
##contig=<ID=COB1p05166,length=1190641>
##contig=<ID=COB1p05167,length=584591>
##contig=<ID=COB1p05168,length=1045620>
##contig=<ID=COB1p05169,length=1033266>
##contig=<ID=COB1p05170,length=661062>
##contig=<ID=COB1p05171,length=993894>
##contig=<ID=COB1p05172,length=560260>
##contig=<ID=COB1p05173,length=494343>
##contig=<ID=COB1p05174,length=659281>
##contig=<ID=COB1p05175,length=932894>
##contig=<ID=COB1p05176,length=653630>
##contig=<ID=COB1p05177,length=753607>
##contig=<ID=COB1p05178,length=321660>
##contig=<ID=COB1p05179,length=209881>
##contig=<ID=COB1p05180,length=3058837>
##contig=<ID=COB1p05181,length=277388>
##contig=<ID=COB1p05182,length=776923>
##contig=<ID=COB1p05183,length=532824>
##contig=<ID=COB1p05184,length=1058278>
##contig=<ID=COB1p05185,length=1495356>
##contig=<ID=COB1p05186,length=826746>
##contig=<ID=COB1p05187,length=1238940>
##contig=<ID=COB1p05188,length=1762869>
##contig=<ID=COB1p05189,length=335051>
##contig=<ID=COB1p05190,length=699585>
##contig=<ID=COB1p05191,length=225559>
##contig=<ID=COB1p05192,length=627940>
##contig=<ID=COB1p05193,length=1245147>
##contig=<ID=COB1p05194,length=589002>
##contig=<ID=COB1p05195,length=1823217>
##contig=<ID=COB1p05196,length=617365>
##contig=<ID=COB1p05197,length=328724>
##contig=<ID=COB1p05198,length=187601>
##contig=<ID=COB1p05199,length=1345915>
##contig=<ID=COB1p05200,length=768707>
##contig=<ID=COB1p05201,length=1080023>
##contig=<ID=COB1p05202,length=98584>
##contig=<ID=COB1p05203,length=459221>
##contig=<ID=COB1p05204,length=200210>
##contig=<ID=COB1p05205,length=375846>
##contig=<ID=COB1p05206,length=548372>
##contig=<ID=COB1p05207,length=950012>
##contig=<ID=COB1p05208,length=78218>
##contig=<ID=COB1p05209,length=22851>
##contig=<ID=COB1p05210,length=132076>
##contig=<ID=COB1p05211,length=191570>
##contig=<ID=COB1p05212,length=733170>
##contig=<ID=COB1p05213,length=215255>
##contig=<ID=COB1p05214,length=208272>
##contig=<ID=COB1p05215,length=724890>
##contig=<ID=COB1p05216,length=2109039>
##contig=<ID=COB1p05217,length=825669>
##contig=<ID=COB1p05218,length=515706>
##contig=<ID=COB1p05219,length=726995>
##contig=<ID=COB1p05220,length=698750>
##contig=<ID=COB1p05221,length=525600>
##contig=<ID=COB1p05222,length=336893>
##contig=<ID=COB1p05223,length=536512>
##contig=<ID=COB1p05224,length=723796>
##contig=<ID=COB1p05225,length=362974>
##contig=<ID=COB1p05226,length=855142>
##contig=<ID=COB1p05227,length=225459>
##contig=<ID=COB1p05228,length=772742>
##contig=<ID=COB1p05229,length=1232760>
##contig=<ID=COB1p05230,length=298336>
##contig=<ID=COB1p05231,length=209787>
##contig=<ID=COB1p05232,length=208686>
##contig=<ID=COB1p05233,length=1771330>
##contig=<ID=COB1p05234,length=391409>
##contig=<ID=COB1p05235,length=923758>
##contig=<ID=COB1p05236,length=972025>
##contig=<ID=COB1p05237,length=377025>
##contig=<ID=COB1p05238,length=2197210>
##contig=<ID=COB1p05239,length=216865>
##contig=<ID=COB1p05240,length=1065419>
##contig=<ID=COB1p05241,length=361576>
##contig=<ID=COB1p05242,length=575870>
##contig=<ID=COB1p05243,length=167301>
##contig=<ID=COB1p05244,length=609139>
##contig=<ID=COB1p05245,length=1354636>
##contig=<ID=COB1p05246,length=643345>
##contig=<ID=COB1p05247,length=503657>
##contig=<ID=COB1p05248,length=3515215>
##contig=<ID=COB1p05249,length=377843>
##contig=<ID=COB1p05250,length=446572>
##contig=<ID=COB1p05251,length=477297>
##contig=<ID=COB1p05252,length=208315>
##contig=<ID=COB1p05253,length=1113822>
##contig=<ID=COB1p05254,length=381873>
##contig=<ID=COB1p05255,length=162953>
##contig=<ID=COB1p05256,length=1723205>
##contig=<ID=COB1p05257,length=586282>
##contig=<ID=COB1p05258,length=217418>
##contig=<ID=COB1p05259,length=914663>
##contig=<ID=COB1p05260,length=379915>
##contig=<ID=COB1p05261,length=1097637>
##contig=<ID=COB1p05262,length=491148>
##contig=<ID=COB1p05263,length=945281>
##contig=<ID=COB1p05264,length=252728>
##contig=<ID=COB1p05265,length=717763>
##contig=<ID=COB1p05266,length=319796>
##contig=<ID=COB1p05267,length=706690>
##contig=<ID=COB1p05268,length=858008>
##contig=<ID=COB1p05269,length=2441138>
##contig=<ID=COB1p05270,length=3857914>
##contig=<ID=COB1p05271,length=319764>
##contig=<ID=COB1p05272,length=461584>
##contig=<ID=COB1p05273,length=205700>
##contig=<ID=COB1p05274,length=155176>
##contig=<ID=COB1p05275,length=65694>
##contig=<ID=COB1p05276,length=523963>
##contig=<ID=COB1p05277,length=115801>
##contig=<ID=COB1p05278,length=541858>
##contig=<ID=COB1p05279,length=422123>
##contig=<ID=COB1p05280,length=306630>
##contig=<ID=COB1p05281,length=612341>
##contig=<ID=COB1p05282,length=137603>
##contig=<ID=COB1p05283,length=734021>
##contig=<ID=COB1p05284,length=2260111>
##contig=<ID=COB1p05285,length=250281>
##contig=<ID=COB1p05286,length=523007>
##contig=<ID=COB1p05287,length=581993>
##contig=<ID=COB1p05288,length=642124>
##contig=<ID=COB1p05289,length=1089318>
##contig=<ID=COB1p05290,length=250493>
##contig=<ID=COB1p05291,length=714669>
##contig=<ID=COB1p05292,length=1053927>
##contig=<ID=COB1p05293,length=779637>
##contig=<ID=COB1p05294,length=987227>
##contig=<ID=COB1p05295,length=2079689>
##contig=<ID=COB1p05296,length=215890>
##contig=<ID=COB1p05297,length=718168>
##contig=<ID=COB1p05298,length=174690>
##contig=<ID=COB1p05299,length=142210>
##contig=<ID=COB1p05300,length=221578>
##contig=<ID=COB1p05301,length=213042>
##contig=<ID=COB1p05302,length=985646>
##contig=<ID=COB1p05303,length=603188>
##contig=<ID=COB1p05304,length=206828>
##contig=<ID=COB1p05305,length=76803>
##contig=<ID=COB1p05306,length=1238977>
##contig=<ID=COB1p05307,length=1730559>
##contig=<ID=COB1p05308,length=597761>
##contig=<ID=COB1p05309,length=442067>
##contig=<ID=COB1p05310,length=268638>
##contig=<ID=COB1p05311,length=724981>
##contig=<ID=COB1p05312,length=632500>
##contig=<ID=COB1p05313,length=113246>
##contig=<ID=COB1p05314,length=214010>
##contig=<ID=COB1p05315,length=291456>
##contig=<ID=COB1p05316,length=230843>
##contig=<ID=COB1p05317,length=319952>
##contig=<ID=COB1p05318,length=3540658>
##contig=<ID=COB1p05319,length=608337>
##contig=<ID=COB1p05320,length=217188>
##contig=<ID=COB1p05321,length=341996>
##contig=<ID=COB1p05322,length=805890>
##contig=<ID=COB1p05323,length=1337775>
##contig=<ID=COB1p05324,length=767111>
##contig=<ID=COB1p05325,length=453546>
##contig=<ID=COB1p05326,length=748814>
##contig=<ID=COB1p05327,length=595448>
##contig=<ID=COB1p05328,length=908567>
##contig=<ID=COB1p05329,length=114088>
##contig=<ID=COB1p05330,length=908667>
##contig=<ID=COB1p05331,length=497426>
##contig=<ID=COB1p05332,length=1245765>
##contig=<ID=COB1p05333,length=102727>
##contig=<ID=COB1p05334,length=274129>
##contig=<ID=COB1p05335,length=851337>
##contig=<ID=COB1p05336,length=225471>
##contig=<ID=COB1p05337,length=397979>
##contig=<ID=COB1p05338,length=805787>
##contig=<ID=COB1p05339,length=1243380>
##contig=<ID=COB1p05340,length=1117426>
##contig=<ID=COB1p05341,length=183139>
##contig=<ID=COB1p05342,length=1526386>
##contig=<ID=COB1p05343,length=300857>
##contig=<ID=COB1p05344,length=141382>
##contig=<ID=COB1p05345,length=729719>
##contig=<ID=COB1p05346,length=628070>
##contig=<ID=COB1p05347,length=1847033>
##contig=<ID=COB1p05348,length=236898>
##contig=<ID=COB1p05349,length=75991>
##contig=<ID=COB1p05350,length=224727>
##contig=<ID=COB1p05351,length=2004970>
##contig=<ID=COB1p05352,length=952937>
##contig=<ID=COB1p05353,length=740872>
##contig=<ID=COB1p05354,length=123886>
##contig=<ID=COB1p05355,length=346921>
##contig=<ID=COB1p05356,length=1237097>
##contig=<ID=COB1p05357,length=134734>
##contig=<ID=COB1p05358,length=697664>
##contig=<ID=COB1p05359,length=92798>
##contig=<ID=COB1p05360,length=544469>
##contig=<ID=COB1p05361,length=302662>
##contig=<ID=COB1p05362,length=341451>
##contig=<ID=COB1p05363,length=755361>
##contig=<ID=COB1p05364,length=806324>
##contig=<ID=COB1p05365,length=1361546>
##contig=<ID=COB1p05366,length=1436403>
##contig=<ID=COB1p05367,length=896955>
##contig=<ID=COB1p05368,length=265516>
##contig=<ID=COB1p05369,length=891194>
##contig=<ID=COB1p05370,length=218172>
##contig=<ID=COB1p05371,length=121514>
##contig=<ID=COB1p05372,length=604170>
##contig=<ID=COB1p05373,length=1014273>
##contig=<ID=COB1p05374,length=561417>
##contig=<ID=COB1p05375,length=352228>
##contig=<ID=COB1p05376,length=477746>
##contig=<ID=COB1p05377,length=772540>
##contig=<ID=COB1p05378,length=608954>
##contig=<ID=COB1p05379,length=53786>
##contig=<ID=COB1p05380,length=668765>
##contig=<ID=COB1p05381,length=404518>
##contig=<ID=COB1p05382,length=260158>
##contig=<ID=COB1p05383,length=552611>
##contig=<ID=COB1p05384,length=992820>
##contig=<ID=COB1p05385,length=977140>
##contig=<ID=COB1p05386,length=114759>
##contig=<ID=COB1p05387,length=119067>
##contig=<ID=COB1p05388,length=1613376>
##contig=<ID=COB1p05389,length=460179>
##contig=<ID=COB1p05390,length=597078>
##contig=<ID=COB1p05391,length=1489859>
##contig=<ID=COB1p05392,length=3429124>
##contig=<ID=COB1p05393,length=313792>
##contig=<ID=COB1p05394,length=190264>
##contig=<ID=COB1p05395,length=52215>
##contig=<ID=COB1p05396,length=184641>
##contig=<ID=COB1p05397,length=724886>
##contig=<ID=COB1p05398,length=1836117>
##contig=<ID=COB1p05399,length=418285>
##contig=<ID=COB1p05400,length=223219>
##contig=<ID=COB1p05401,length=649745>
##contig=<ID=COB1p05402,length=177084>
##contig=<ID=COB1p05403,length=319623>
##contig=<ID=COB1p05404,length=309825>
##contig=<ID=COB1p05405,length=468607>
##contig=<ID=COB1p05406,length=270366>
##contig=<ID=COB1p05407,length=1822673>
##contig=<ID=COB1p05408,length=1059504>
##contig=<ID=COB1p05409,length=746851>
##contig=<ID=COB1p05410,length=147982>
##contig=<ID=COB1p05411,length=843317>
##contig=<ID=COB1p05412,length=1001994>
##contig=<ID=COB1p05413,length=2091382>
##contig=<ID=COB1p05414,length=2242162>
##contig=<ID=COB1p05415,length=720464>
##contig=<ID=COB1p05416,length=764258>
##contig=<ID=COB1p05417,length=980730>
##contig=<ID=COB1p05418,length=658792>
##contig=<ID=COB1p05419,length=694415>
##contig=<ID=COB1p05420,length=985335>
##contig=<ID=COB1p05421,length=170550>
##contig=<ID=COB1p05422,length=50900>
##contig=<ID=COB1p05423,length=1330811>
##contig=<ID=COB1p05424,length=249432>
##contig=<ID=COB1p05425,length=358964>
##contig=<ID=COB1p05426,length=130022>
##contig=<ID=COB1p05427,length=329025>
##contig=<ID=COB1p05428,length=139544>
##contig=<ID=COB1p05429,length=87842>
##contig=<ID=COB1p05430,length=1298281>
##contig=<ID=COB1p05431,length=851462>
##contig=<ID=COB1p05432,length=432410>
##contig=<ID=COB1p05433,length=164326>
##contig=<ID=COB1p05434,length=785573>
##contig=<ID=COB1p05435,length=812555>
##contig=<ID=COB1p05436,length=343274>
##contig=<ID=COB1p05437,length=2254662>
##contig=<ID=COB1p05438,length=512578>
##contig=<ID=COB1p05439,length=845925>
##contig=<ID=COB1p05440,length=223722>
##contig=<ID=COB1p05441,length=1030700>
##contig=<ID=COB1p05442,length=1935614>
##contig=<ID=COB1p05443,length=337527>
##contig=<ID=COB1p05444,length=546195>
##contig=<ID=COB1p05445,length=880591>
##contig=<ID=COB1p05446,length=3417939>
##contig=<ID=COB1p05447,length=90578>
##contig=<ID=COB1p05448,length=2126134>
##contig=<ID=COB1p05449,length=268196>
##contig=<ID=COB1p05450,length=1062016>
##contig=<ID=COB1p05451,length=1482310>
##contig=<ID=COB1p05452,length=71826>
##contig=<ID=COB1p05453,length=354942>
##contig=<ID=COB1p05454,length=901422>
##contig=<ID=COB1p05455,length=2447537>
##contig=<ID=COB1p05456,length=499118>
##contig=<ID=COB1p05457,length=2215685>
##contig=<ID=COB1p05458,length=419842>
##contig=<ID=COB1p05459,length=487262>
##contig=<ID=COB1p05460,length=2977848>
##contig=<ID=COB1p05461,length=3426550>
##contig=<ID=COB1p05462,length=2240533>
##contig=<ID=COB1p05463,length=88341>
##contig=<ID=COB1p05464,length=775707>
##contig=<ID=COB1p05465,length=269401>
##contig=<ID=COB1p05466,length=1611710>
##contig=<ID=COB1p05467,length=567894>
##contig=<ID=COB1p05468,length=405149>
##contig=<ID=COB1p05469,length=117863>
##contig=<ID=COB1p05470,length=396636>
##contig=<ID=COB1p05471,length=295580>
##contig=<ID=COB1p05472,length=156256>
##contig=<ID=COB1p05473,length=59636>
##contig=<ID=COB1p05474,length=810322>
##contig=<ID=COB1p05475,length=408632>
##contig=<ID=COB1p05476,length=714360>
##contig=<ID=COB1p05477,length=1042405>
##contig=<ID=COB1p05478,length=775468>
##contig=<ID=COB1p05479,length=1252100>
##contig=<ID=COB1p05480,length=707805>
##contig=<ID=COB1p05481,length=746107>
##contig=<ID=COB1p05482,length=525197>
##contig=<ID=COB1p05483,length=1149278>
##contig=<ID=COB1p05484,length=1174032>
##contig=<ID=COB1p05485,length=456506>
##contig=<ID=COB1p05486,length=2024179>
##contig=<ID=COB1p05487,length=772477>
##contig=<ID=COB1p05488,length=356448>
##contig=<ID=COB1p05489,length=172819>
##contig=<ID=COB1p05490,length=1162573>
##contig=<ID=COB1p05491,length=2097224>
##contig=<ID=COB1p05492,length=896063>
##contig=<ID=COB1p05493,length=167948>
##contig=<ID=COB1p05494,length=282262>
##contig=<ID=COB1p05495,length=128394>
##contig=<ID=COB1p05496,length=547121>
##contig=<ID=COB1p05497,length=3722313>
##contig=<ID=COB1p05498,length=1741249>
##contig=<ID=COB1p05499,length=1078428>
##contig=<ID=COB1p05500,length=221012>
##contig=<ID=COB1p05501,length=1086288>
##contig=<ID=COB1p05502,length=185388>
##contig=<ID=COB1p05503,length=269619>
##contig=<ID=COB1p05504,length=995611>
##contig=<ID=COB1p05505,length=564965>
##contig=<ID=COB1p05506,length=362461>
##contig=<ID=COB1p05507,length=509755>
##contig=<ID=COB1p05508,length=243249>
##contig=<ID=COB1p05509,length=727350>
##contig=<ID=COB1p05510,length=568444>
##contig=<ID=COB1p05511,length=87772>
##contig=<ID=COB1p05512,length=288827>
##contig=<ID=COB1p05513,length=1523055>
##contig=<ID=COB1p05514,length=754323>
##contig=<ID=COB1p05515,length=71844>
##contig=<ID=COB1p05516,length=327672>
##contig=<ID=COB1p05517,length=2621916>
##contig=<ID=COB1p05518,length=668751>
##contig=<ID=COB1p05519,length=1370225>
##contig=<ID=COB1p05520,length=305835>
##contig=<ID=COB1p05521,length=1374723>
##contig=<ID=COB1p05522,length=1594150>
##contig=<ID=COB1p05523,length=417268>
##contig=<ID=COB1p05524,length=407398>
##contig=<ID=COB1p05525,length=290344>
##contig=<ID=COB1p05526,length=240657>
##contig=<ID=COB1p05527,length=58193>
##contig=<ID=COB1p05528,length=887725>
##contig=<ID=COB1p05529,length=1005845>
##contig=<ID=COB1p05530,length=608191>
##contig=<ID=COB1p05531,length=1087554>
##contig=<ID=COB1p05532,length=195754>
##contig=<ID=COB1p05533,length=209417>
##contig=<ID=COB1p05534,length=853270>
##contig=<ID=COB1p05535,length=3503131>
##contig=<ID=COB1p05536,length=2038750>
##contig=<ID=COB1p05537,length=172554>
##contig=<ID=COB1p05538,length=208179>
##contig=<ID=COB1p05539,length=305430>
##contig=<ID=COB1p05540,length=405030>
##contig=<ID=COB1p05541,length=102916>
##contig=<ID=COB1p05542,length=1035090>
##contig=<ID=COB1p05543,length=241365>
##contig=<ID=COB1p05544,length=670270>
##contig=<ID=COB1p05545,length=157937>
##contig=<ID=COB1p05546,length=646891>
##contig=<ID=COB1p05547,length=487251>
##contig=<ID=COB1p05548,length=821959>
##contig=<ID=COB1p05549,length=1334779>
##contig=<ID=COB1p05550,length=275271>
##contig=<ID=COB1p05551,length=707906>
##contig=<ID=COB1p05552,length=356312>
##contig=<ID=COB1p05553,length=1834357>
##contig=<ID=COB1p05554,length=431854>
##contig=<ID=COB1p05555,length=380268>
##contig=<ID=COB1p05556,length=174793>
##contig=<ID=COB1p05557,length=135555>
##contig=<ID=COB1p05558,length=299370>
##contig=<ID=COB1p05559,length=179208>
##contig=<ID=COB1p05560,length=949321>
##contig=<ID=COB1p05561,length=259950>
##contig=<ID=COB1p05562,length=142759>
##contig=<ID=COB1p05563,length=207768>
##contig=<ID=COB1p05564,length=203934>
##contig=<ID=COB1p05565,length=1062033>
##contig=<ID=COB1p05566,length=278850>
##contig=<ID=COB1p05567,length=275065>
##contig=<ID=COB1p05568,length=804444>
##contig=<ID=COB1p05569,length=1078207>
##contig=<ID=COB1p05570,length=1186887>
##contig=<ID=COB1p05571,length=609112>
##contig=<ID=COB1p05572,length=492463>
##contig=<ID=COB1p05573,length=514179>
##contig=<ID=COB1p05574,length=645202>
##contig=<ID=COB1p05575,length=83035>
##contig=<ID=COB1p05576,length=702226>
##contig=<ID=COB1p05577,length=893485>
##contig=<ID=COB1p05578,length=689417>
##contig=<ID=COB1p05579,length=1704598>
##contig=<ID=COB1p05580,length=284136>
##contig=<ID=COB1p05581,length=1568449>
##contig=<ID=COB1p05582,length=682320>
##contig=<ID=COB1p05583,length=919494>
##contig=<ID=COB1p05584,length=552021>
##contig=<ID=COB1p05585,length=475139>
##contig=<ID=COB1p05586,length=544181>
##contig=<ID=COB1p05587,length=299283>
##contig=<ID=COB1p05588,length=3012492>
##contig=<ID=COB1p05589,length=1587613>
##contig=<ID=COB1p05590,length=248507>
##contig=<ID=COB1p05591,length=113223>
##contig=<ID=COB1p05592,length=447239>
##contig=<ID=COB1p05593,length=1744547>
##contig=<ID=COB1p05594,length=1296074>
##contig=<ID=COB1p05595,length=499225>
##contig=<ID=COB1p05596,length=999117>
##contig=<ID=COB1p05597,length=284841>
##contig=<ID=COB1p05598,length=382831>
##contig=<ID=COB1p05599,length=1105655>
##contig=<ID=COB1p05600,length=1045602>
##contig=<ID=COB1p05601,length=924648>
##contig=<ID=COB1p05602,length=245288>
##contig=<ID=COB1p05603,length=452144>
##contig=<ID=COB1p05604,length=125963>
##contig=<ID=COB1p05605,length=805407>
##contig=<ID=COB1p05606,length=509466>
##contig=<ID=COB1p05607,length=290996>
##contig=<ID=COB1p05608,length=324551>
##contig=<ID=COB1p05609,length=686808>
##contig=<ID=COB1p05610,length=42258>
##contig=<ID=COB1p05611,length=904679>
##contig=<ID=COB1p05612,length=240476>
##contig=<ID=COB1p05613,length=350553>
##contig=<ID=COB1p05614,length=573715>
##contig=<ID=COB1p05615,length=83944>
##contig=<ID=COB1p05616,length=192025>
##contig=<ID=COB1p05617,length=192916>
##contig=<ID=COB1p05618,length=182588>
##contig=<ID=COB1p05619,length=84544>
##contig=<ID=COB1p05620,length=151491>
##contig=<ID=COB1p05621,length=387698>
##contig=<ID=COB1p05622,length=150711>
##contig=<ID=COB1p05623,length=114329>
##contig=<ID=COB1p05624,length=226817>
##contig=<ID=COB1p05625,length=122271>
##contig=<ID=COB1p05626,length=215449>
##contig=<ID=COB1p05627,length=783351>
##contig=<ID=COB1p05628,length=720383>
##contig=<ID=COB1p05629,length=1277663>
##contig=<ID=COB1p05630,length=1186334>
##contig=<ID=COB1p05631,length=1406025>
##contig=<ID=COB1p05632,length=1324942>
##contig=<ID=COB1p05633,length=150499>
##contig=<ID=COB1p05634,length=147979>
##contig=<ID=COB1p05635,length=514112>
##contig=<ID=COB1p05636,length=704238>
##contig=<ID=COB1p05637,length=1168438>
##contig=<ID=COB1p05638,length=289016>
##contig=<ID=COB1p05639,length=684667>
##contig=<ID=COB1p05640,length=117959>
##contig=<ID=COB1p05641,length=190218>
##contig=<ID=COB1p05642,length=72455>
##contig=<ID=COB1p05643,length=156043>
##contig=<ID=COB1p05644,length=364451>
##contig=<ID=COB1p05645,length=483498>
##contig=<ID=COB1p05646,length=551133>
##contig=<ID=COB1p05647,length=304436>
##contig=<ID=COB1p05648,length=2307594>
##contig=<ID=COB1p05649,length=2231343>
##contig=<ID=COB1p05650,length=2243010>
##contig=<ID=COB1p05651,length=77640>
##contig=<ID=COB1p05652,length=1713812>
##contig=<ID=COB1p05653,length=260497>
##contig=<ID=COB1p05654,length=332791>
##contig=<ID=COB1p05655,length=1618217>
##contig=<ID=COB1p05656,length=1193743>
##contig=<ID=COB1p05657,length=1054485>
##contig=<ID=COB1p05658,length=380639>
##contig=<ID=COB1p05659,length=1434830>
##contig=<ID=COB1p05660,length=164682>
##contig=<ID=COB1p05661,length=1685477>
##contig=<ID=COB1p05662,length=331987>
##contig=<ID=COB1p05663,length=1029362>
##contig=<ID=COB1p05664,length=476359>
##contig=<ID=COB1p05665,length=990826>
##contig=<ID=COB1p05666,length=528337>
##contig=<ID=COB1p05667,length=335371>
##contig=<ID=COB1p05668,length=567633>
##contig=<ID=COB1p05669,length=1793367>
##contig=<ID=COB1p05670,length=55413>
##contig=<ID=COB1p05671,length=550351>
##contig=<ID=COB1p05672,length=203585>
##contig=<ID=COB1p05673,length=3226217>
##contig=<ID=COB1p05674,length=1730482>
##contig=<ID=COB1p05675,length=373493>
##contig=<ID=COB1p05676,length=704023>
##contig=<ID=COB1p05677,length=236298>
##contig=<ID=COB1p05678,length=71063>
##contig=<ID=COB1p05679,length=229982>
##contig=<ID=COB1p05680,length=895030>
##contig=<ID=COB1p05681,length=2209271>
##contig=<ID=COB1p05682,length=2863186>
##contig=<ID=COB1p05683,length=1680265>
##contig=<ID=COB1p05684,length=122217>
##contig=<ID=COB1p05685,length=462600>
##contig=<ID=COB1p05686,length=192342>
##contig=<ID=COB1p05687,length=220495>
##contig=<ID=COB1p05688,length=680761>
##contig=<ID=COB1p05689,length=1412700>
##contig=<ID=COB1p05690,length=1346546>
##contig=<ID=COB1p05691,length=920003>
##contig=<ID=COB1p05692,length=124505>
##contig=<ID=COB1p05693,length=101674>
##contig=<ID=COB1p05694,length=804250>
##contig=<ID=COB1p05695,length=558541>
##contig=<ID=COB1p05696,length=592139>
##contig=<ID=COB1p05697,length=420490>
##contig=<ID=COB1p05698,length=240524>
##contig=<ID=COB1p05699,length=789195>
##contig=<ID=COB1p05700,length=269208>
##contig=<ID=COB1p05701,length=825610>
##contig=<ID=COB1p05702,length=608808>
##contig=<ID=COB1p05703,length=986879>
##contig=<ID=COB1p05704,length=1449540>
##contig=<ID=COB1p05705,length=259902>
##contig=<ID=COB1p05706,length=746767>
##contig=<ID=COB1p05707,length=269511>
##contig=<ID=COB1p05708,length=157190>
##contig=<ID=COB1p05709,length=310088>
##contig=<ID=COB1p05710,length=1695144>
##contig=<ID=COB1p05711,length=305888>
##contig=<ID=COB1p05712,length=141077>
##contig=<ID=COB1p05713,length=344259>
##contig=<ID=COB1p05714,length=145763>
##contig=<ID=COB1p05715,length=718008>
##contig=<ID=COB1p05716,length=146203>
##contig=<ID=COB1p05717,length=726356>
##contig=<ID=COB1p05718,length=1000357>
##contig=<ID=COB1p05719,length=647556>
##contig=<ID=COB1p05720,length=324638>
##contig=<ID=COB1p05721,length=802607>
##contig=<ID=COB1p05722,length=333355>
##contig=<ID=COB1p05723,length=506756>
##contig=<ID=COB1p05724,length=404303>
##contig=<ID=COB1p05725,length=228119>
##contig=<ID=COB1p05726,length=115926>
##contig=<ID=COB1p05727,length=613005>
##contig=<ID=COB1p05728,length=665024>
##contig=<ID=COB1p05729,length=496323>
##contig=<ID=COB1p05730,length=2919564>
##contig=<ID=COB1p05731,length=428623>
##contig=<ID=COB1p05732,length=321458>
##contig=<ID=COB1p05733,length=130349>
##contig=<ID=COB1p05734,length=425441>
##contig=<ID=COB1p05735,length=548836>
##contig=<ID=COB1p05736,length=240470>
##contig=<ID=COB1p05737,length=233558>
##contig=<ID=COB1p05738,length=346821>
##contig=<ID=COB1p05739,length=192637>
##contig=<ID=COB1p05740,length=289663>
##contig=<ID=COB1p05741,length=261325>
##contig=<ID=COB1p05742,length=498075>
##contig=<ID=COB1p05743,length=1033764>
##contig=<ID=COB1p05744,length=343971>
##contig=<ID=COB1p05745,length=1030033>
##contig=<ID=COB1p05746,length=552374>
##contig=<ID=COB1p05747,length=1572152>
##contig=<ID=COB1p05748,length=629210>
##contig=<ID=COB1p05749,length=597186>
##contig=<ID=COB1p05750,length=385658>
##contig=<ID=COB1p05751,length=355742>
##contig=<ID=COB1p05752,length=219743>
##contig=<ID=COB1p05753,length=90802>
##contig=<ID=COB1p05754,length=76826>
##contig=<ID=COB1p05755,length=706557>
##contig=<ID=COB1p05756,length=751446>
##contig=<ID=COB1p05757,length=460210>
##contig=<ID=COB1p05758,length=402417>
##contig=<ID=COB1p05759,length=857437>
##contig=<ID=COB1p05760,length=647232>
##contig=<ID=COB1p05761,length=1330375>
##contig=<ID=COB1p05762,length=695201>
##contig=<ID=COB1p05763,length=473905>
##contig=<ID=COB1p05764,length=552647>
##contig=<ID=COB1p05765,length=193508>
##contig=<ID=COB1p05766,length=308021>
##contig=<ID=COB1p05767,length=262821>
##contig=<ID=COB1p05768,length=700598>
##contig=<ID=COB1p05769,length=113751>
##contig=<ID=COB1p05770,length=621594>
##contig=<ID=COB1p05771,length=393280>
##contig=<ID=COB1p05772,length=791774>
##contig=<ID=COB1p05773,length=170319>
##contig=<ID=COB1p05774,length=202231>
##contig=<ID=COB1p05775,length=1011590>
##contig=<ID=COB1p05776,length=653681>
##contig=<ID=COB1p05777,length=855774>
##contig=<ID=COB1p05778,length=201378>
##contig=<ID=COB1p05779,length=144892>
##contig=<ID=COB1p05780,length=865644>
##contig=<ID=COB1p05781,length=311572>
##contig=<ID=COB1p05782,length=665488>
##contig=<ID=COB1p05783,length=240352>
##contig=<ID=COB1p05784,length=1100127>
##contig=<ID=COB1p05785,length=41319>
##contig=<ID=COB1p05786,length=913749>
##contig=<ID=COB1p05787,length=118572>
##contig=<ID=COB1p05788,length=1048224>
##contig=<ID=COB1p05789,length=761379>
##contig=<ID=COB1p05790,length=277779>
##contig=<ID=COB1p05791,length=568729>
##contig=<ID=COB1p05792,length=272227>
##contig=<ID=COB1p05793,length=172794>
##contig=<ID=COB1p05794,length=319470>
##contig=<ID=COB1p05795,length=417061>
##contig=<ID=COB1p05796,length=186473>
##contig=<ID=COB1p05797,length=271000>
##contig=<ID=COB1p05798,length=802030>
##contig=<ID=COB1p05799,length=429840>
##contig=<ID=COB1p05800,length=418346>
##contig=<ID=COB1p05801,length=401438>
##contig=<ID=COB1p05802,length=819664>
##contig=<ID=COB1p05803,length=758758>
##contig=<ID=COB1p05804,length=161519>
##contig=<ID=COB1p05805,length=141140>
##contig=<ID=COB1p05806,length=577892>
##contig=<ID=COB1p05807,length=458962>
##contig=<ID=COB1p05808,length=871835>
##contig=<ID=COB1p05809,length=1683334>
##contig=<ID=COB1p05810,length=603177>
##contig=<ID=COB1p05811,length=185441>
##contig=<ID=COB1p05812,length=66401>
##contig=<ID=COB1p05813,length=617216>
##contig=<ID=COB1p05814,length=245038>
##contig=<ID=COB1p05815,length=902077>
##contig=<ID=COB1p05816,length=281547>
##contig=<ID=COB1p05817,length=195371>
##contig=<ID=COB1p05818,length=245059>
##contig=<ID=COB1p05819,length=117914>
##contig=<ID=COB1p05820,length=2585861>
##contig=<ID=COB1p05821,length=192769>
##contig=<ID=COB1p05822,length=512515>
##contig=<ID=COB1p05823,length=721220>
##contig=<ID=COB1p05824,length=736508>
##contig=<ID=COB1p05825,length=468254>
##contig=<ID=COB1p05826,length=149912>
##contig=<ID=COB1p05827,length=564557>
##contig=<ID=COB1p05828,length=1480214>
##contig=<ID=COB1p05829,length=161368>
##contig=<ID=COB1p05830,length=256210>
##contig=<ID=COB1p05831,length=1485303>
##contig=<ID=COB1p05832,length=543967>
##contig=<ID=COB1p05833,length=201562>
##contig=<ID=COB1p05834,length=724680>
##contig=<ID=COB1p05835,length=517930>
##contig=<ID=COB1p05836,length=567740>
##contig=<ID=COB1p05837,length=420654>
##contig=<ID=COB1p05838,length=450908>
##contig=<ID=COB1p05839,length=136196>
##contig=<ID=COB1p05840,length=267097>
##contig=<ID=COB1p05841,length=218991>
##contig=<ID=COB1p05842,length=354337>
##contig=<ID=COB1p05843,length=211598>
##contig=<ID=COB1p05844,length=196162>
##contig=<ID=COB1p05845,length=291355>
##contig=<ID=COB1p05846,length=253289>
##contig=<ID=COB1p05847,length=51902>
##contig=<ID=COB1p05848,length=680529>
##contig=<ID=COB1p05849,length=1393112>
##contig=<ID=COB1p05850,length=293729>
##contig=<ID=COB1p05851,length=69972>
##contig=<ID=COB1p05852,length=797210>
##contig=<ID=COB1p05853,length=407492>
##contig=<ID=COB1p05854,length=577543>
##contig=<ID=COB1p05855,length=589394>
##contig=<ID=COB1p05856,length=206467>
##contig=<ID=COB1p05857,length=184600>
##contig=<ID=COB1p05858,length=2656927>
##contig=<ID=COB1p05859,length=938603>
##contig=<ID=COB1p05860,length=3634751>
##contig=<ID=COB1p05861,length=583062>
##contig=<ID=COB1p05862,length=251756>
##contig=<ID=COB1p05863,length=759662>
##contig=<ID=COB1p05864,length=193320>
##contig=<ID=COB1p05865,length=521265>
##contig=<ID=COB1p05866,length=403738>
##contig=<ID=COB1p05867,length=1016305>
##contig=<ID=COB1p05868,length=797598>
##contig=<ID=COB1p05869,length=179084>
##contig=<ID=COB1p05870,length=1969862>
##contig=<ID=COB1p05871,length=489887>
##contig=<ID=COB1p05872,length=480624>
##contig=<ID=COB1p05873,length=456498>
##contig=<ID=COB1p05874,length=256456>
##contig=<ID=COB1p05875,length=240541>
##contig=<ID=COB1p05876,length=121611>
##contig=<ID=COB1p05877,length=633952>
##contig=<ID=COB1p05878,length=1012503>
##contig=<ID=COB1p05879,length=540834>
##contig=<ID=COB1p05880,length=1003701>
##contig=<ID=COB1p05881,length=138103>
##contig=<ID=COB1p05882,length=363118>
##contig=<ID=COB1p05883,length=1895604>
##contig=<ID=COB1p05884,length=758985>
##contig=<ID=COB1p05885,length=1130997>
##contig=<ID=COB1p05886,length=145353>
##contig=<ID=COB1p05887,length=848901>
##contig=<ID=COB1p05888,length=443109>
##contig=<ID=COB1p05889,length=344001>
##contig=<ID=COB1p05890,length=480376>
##contig=<ID=COB1p05891,length=135333>
##contig=<ID=COB1p05892,length=1425782>
##contig=<ID=COB1p05893,length=339479>
##contig=<ID=COB1p05894,length=1377031>
##contig=<ID=COB1p05895,length=1058684>
##contig=<ID=COB1p05896,length=450807>
##contig=<ID=COB1p05897,length=2171626>
##contig=<ID=COB1p05898,length=548872>
##contig=<ID=COB1p05899,length=72544>
##contig=<ID=COB1p05900,length=262619>
##contig=<ID=COB1p05901,length=312186>
##contig=<ID=COB1p05902,length=181002>
##contig=<ID=COB1p05903,length=135295>
##contig=<ID=COB1p05904,length=304271>
##contig=<ID=COB1p05905,length=1804248>
##contig=<ID=COB1p05906,length=1163071>
##contig=<ID=COB1p05907,length=1070273>
##contig=<ID=COB1p05908,length=1007009>
##contig=<ID=COB1p05909,length=1237479>
##contig=<ID=COB1p05910,length=55019>
##contig=<ID=COB1p05911,length=174569>
##contig=<ID=COB1p05912,length=629869>
##contig=<ID=COB1p05913,length=1099759>
##contig=<ID=COB1p05914,length=160946>
##contig=<ID=COB1p05915,length=1179494>
##contig=<ID=COB1p05916,length=611555>
##contig=<ID=COB1p05917,length=698297>
##contig=<ID=COB1p05918,length=1623261>
##contig=<ID=COB1p05919,length=116498>
##contig=<ID=COB1p05920,length=306060>
##contig=<ID=COB1p05921,length=458793>
##contig=<ID=COB1p05922,length=537473>
##contig=<ID=COB1p05923,length=387281>
##contig=<ID=COB1p05924,length=345439>
##contig=<ID=COB1p05925,length=162460>
##contig=<ID=COB1p05926,length=80202>
##contig=<ID=COB1p05927,length=1884485>
##contig=<ID=COB1p05928,length=680141>
##contig=<ID=COB1p05929,length=696623>
##contig=<ID=COB1p05930,length=438752>
##contig=<ID=COB1p05931,length=103650>
##contig=<ID=COB1p05932,length=432437>
##contig=<ID=COB1p05933,length=236944>
##contig=<ID=COB1p05934,length=583680>
##contig=<ID=COB1p05935,length=540336>
##contig=<ID=COB1p05936,length=411481>
##contig=<ID=COB1p05937,length=204196>
##contig=<ID=COB1p05938,length=774883>
##contig=<ID=COB1p05939,length=1630521>
##contig=<ID=COB1p05940,length=599909>
##contig=<ID=COB1p05941,length=2114545>
##contig=<ID=COB1p05942,length=444368>
##contig=<ID=COB1p05943,length=656066>
##contig=<ID=COB1p05944,length=366946>
##contig=<ID=COB1p05945,length=594054>
##contig=<ID=COB1p05946,length=1077707>
##contig=<ID=COB1p05947,length=161535>
##contig=<ID=COB1p05948,length=402125>
##contig=<ID=COB1p05949,length=269713>
##contig=<ID=COB1p05950,length=297582>
##contig=<ID=COB1p05951,length=1335490>
##contig=<ID=COB1p05952,length=1307025>
##contig=<ID=COB1p05953,length=885528>
##contig=<ID=COB1p05954,length=258892>
##contig=<ID=COB1p05955,length=84604>
##contig=<ID=COB1p05956,length=749482>
##contig=<ID=COB1p05957,length=134159>
##contig=<ID=COB1p05958,length=386726>
##contig=<ID=COB1p05959,length=148374>
##contig=<ID=COB1p05960,length=139369>
##contig=<ID=COB1p05961,length=1073367>
##contig=<ID=COB1p05962,length=541597>
##contig=<ID=COB1p05963,length=344270>
##contig=<ID=COB1p05964,length=136347>
##contig=<ID=COB1p05965,length=626133>
##contig=<ID=COB1p05966,length=561733>
##contig=<ID=COB1p05967,length=148980>
##contig=<ID=COB1p05968,length=278063>
##contig=<ID=COB1p05969,length=506813>
##contig=<ID=COB1p05970,length=199411>
##contig=<ID=COB1p05971,length=109855>
##contig=<ID=COB1p05972,length=1147685>
##contig=<ID=COB1p05973,length=698662>
##contig=<ID=COB1p05974,length=323868>
##contig=<ID=COB1p05975,length=2963979>
##contig=<ID=COB1p05976,length=39022>
##contig=<ID=COB1p05977,length=806139>
##contig=<ID=COB1p05978,length=710156>
##contig=<ID=COB1p05979,length=227492>
##contig=<ID=COB1p05980,length=405975>
##contig=<ID=COB1p05981,length=1805441>
##contig=<ID=COB1p05982,length=330770>
##contig=<ID=COB1p05983,length=1016973>
##contig=<ID=COB1p05984,length=714720>
##contig=<ID=COB1p05985,length=903646>
##contig=<ID=COB1p05986,length=723179>
##contig=<ID=COB1p05987,length=499056>
##contig=<ID=COB1p05988,length=343402>
##contig=<ID=COB1p05989,length=140831>
##contig=<ID=COB1p05990,length=941535>
##contig=<ID=COB1p05991,length=306763>
##contig=<ID=COB1p05992,length=790621>
##contig=<ID=COB1p05993,length=1540329>
##contig=<ID=COB1p05994,length=173908>
##contig=<ID=COB1p05995,length=685251>
##contig=<ID=COB1p05996,length=1065113>
##contig=<ID=COB1p05997,length=1632522>
##contig=<ID=COB1p05998,length=317812>
##contig=<ID=COB1p05999,length=475081>
##contig=<ID=COB1p06000,length=235982>
##contig=<ID=COB1p06001,length=646037>
##contig=<ID=COB1p06002,length=984987>
##contig=<ID=COB1p06003,length=595026>
##contig=<ID=COB1p06004,length=82666>
##contig=<ID=COB1p06005,length=409991>
##contig=<ID=COB1p06006,length=818769>
##contig=<ID=COB1p06007,length=71873>
##contig=<ID=COB1p06008,length=597674>
##contig=<ID=COB1p06009,length=216822>
##contig=<ID=COB1p06010,length=468577>
##contig=<ID=COB1p06011,length=523276>
##contig=<ID=COB1p06012,length=666472>
##contig=<ID=COB1p06013,length=221752>
##contig=<ID=COB1p06014,length=226077>
##contig=<ID=COB1p06015,length=621556>
##contig=<ID=COB1p06016,length=236292>
##contig=<ID=COB1p06017,length=280618>
##contig=<ID=COB1p06018,length=463615>
##contig=<ID=COB1p06019,length=162223>
##contig=<ID=COB1p06020,length=833062>
##contig=<ID=COB1p06021,length=2438973>
##contig=<ID=COB1p06022,length=1329381>
##contig=<ID=COB1p06023,length=423216>
##contig=<ID=COB1p06024,length=285822>
##contig=<ID=COB1p06025,length=383130>
##contig=<ID=COB1p06026,length=190208>
##contig=<ID=COB1p06027,length=712665>
##contig=<ID=COB1p06028,length=414816>
##contig=<ID=COB1p06029,length=318920>
##contig=<ID=COB1p06030,length=237222>
##contig=<ID=COB1p06031,length=1102323>
##contig=<ID=COB1p06032,length=118419>
##contig=<ID=COB1p06033,length=217370>
##contig=<ID=COB1p06034,length=100468>
##contig=<ID=COB1p06035,length=492172>
##contig=<ID=COB1p06036,length=335234>
##contig=<ID=COB1p06037,length=283555>
##contig=<ID=COB1p06038,length=219368>
##contig=<ID=COB1p06039,length=995111>
##contig=<ID=COB1p06040,length=1801877>
##contig=<ID=COB1p06041,length=401396>
##contig=<ID=COB1p06042,length=106264>
##contig=<ID=COB1p06043,length=351270>
##contig=<ID=COB1p06044,length=89150>
##contig=<ID=COB1p06045,length=376001>
##contig=<ID=COB1p06046,length=514099>
##contig=<ID=COB1p06047,length=264192>
##contig=<ID=COB1p06048,length=2291890>
##contig=<ID=COB1p06049,length=133168>
##contig=<ID=COB1p06050,length=1118614>
##contig=<ID=COB1p06051,length=366322>
##contig=<ID=COB1p06052,length=468367>
##contig=<ID=COB1p06053,length=440379>
##contig=<ID=COB1p06054,length=208563>
##contig=<ID=COB1p06055,length=628507>
##contig=<ID=COB1p06056,length=414669>
##contig=<ID=COB1p06057,length=240143>
##contig=<ID=COB1p06058,length=396192>
##contig=<ID=COB1p06059,length=643758>
##contig=<ID=COB1p06060,length=224787>
##contig=<ID=COB1p06061,length=63936>
##contig=<ID=COB1p06062,length=1317078>
##contig=<ID=COB1p06063,length=650338>
##contig=<ID=COB1p06064,length=636831>
##contig=<ID=COB1p06065,length=263224>
##contig=<ID=COB1p06066,length=81377>
##contig=<ID=COB1p06067,length=537126>
##contig=<ID=COB1p06068,length=673783>
##contig=<ID=COB1p06069,length=961180>
##contig=<ID=COB1p06070,length=123235>
##contig=<ID=COB1p06071,length=1126427>
##contig=<ID=COB1p06072,length=770541>
##contig=<ID=COB1p06073,length=332369>
##contig=<ID=COB1p06074,length=725158>
##contig=<ID=COB1p06075,length=415969>
##contig=<ID=COB1p06076,length=369259>
##contig=<ID=COB1p06077,length=167400>
##contig=<ID=COB1p06078,length=133039>
##contig=<ID=COB1p06079,length=2147489>
##contig=<ID=COB1p06080,length=1330646>
##contig=<ID=COB1p06081,length=262095>
##contig=<ID=COB1p06082,length=593245>
##contig=<ID=COB1p06083,length=191671>
##contig=<ID=COB1p06084,length=551547>
##contig=<ID=COB1p06085,length=43516>
##contig=<ID=COB1p06086,length=1237882>
##contig=<ID=COB1p06087,length=1724603>
##contig=<ID=COB1p06088,length=312141>
##contig=<ID=COB1p06089,length=393221>
##contig=<ID=COB1p06090,length=693275>
##contig=<ID=COB1p06091,length=1124299>
##contig=<ID=COB1p06092,length=480885>
##contig=<ID=COB1p06093,length=630146>
##contig=<ID=COB1p06094,length=357827>
##contig=<ID=COB1p06095,length=1203053>
##contig=<ID=COB1p06096,length=106721>
##contig=<ID=COB1p06097,length=338856>
##contig=<ID=COB1p06098,length=343850>
##contig=<ID=COB1p06099,length=342047>
##contig=<ID=COB1p06100,length=2723956>
##contig=<ID=COB1p06101,length=1006403>
##contig=<ID=COB1p06102,length=243874>
##contig=<ID=COB1p06103,length=208981>
##contig=<ID=COB1p06104,length=185606>
##contig=<ID=COB1p06105,length=158980>
##contig=<ID=COB1p06106,length=163735>
##contig=<ID=COB1p06107,length=919264>
##contig=<ID=COB1p06108,length=141744>
##contig=<ID=COB1p06109,length=377662>
##contig=<ID=COB1p06110,length=334559>
##contig=<ID=COB1p06111,length=524628>
##contig=<ID=COB1p06112,length=719171>
##contig=<ID=COB1p06113,length=534938>
##contig=<ID=COB1p06114,length=251045>
##contig=<ID=COB1p06115,length=857512>
##contig=<ID=COB1p06116,length=321288>
##contig=<ID=COB1p06117,length=497440>
##contig=<ID=COB1p06118,length=211373>
##contig=<ID=COB1p06119,length=70048>
##contig=<ID=COB1p06120,length=690601>
##contig=<ID=COB1p06121,length=254241>
##contig=<ID=COB1p06122,length=172923>
##contig=<ID=COB1p06123,length=58525>
##contig=<ID=COB1p06124,length=589651>
##contig=<ID=COB1p06125,length=983365>
##contig=<ID=COB1p06126,length=491367>
##contig=<ID=COB1p06127,length=106277>
##contig=<ID=COB1p06128,length=402358>
##contig=<ID=COB1p06129,length=175218>
##contig=<ID=COB1p06130,length=198554>
##contig=<ID=COB1p06131,length=516930>
##contig=<ID=COB1p06132,length=270448>
##contig=<ID=COB1p06133,length=231277>
##contig=<ID=COB1p06134,length=1584940>
##contig=<ID=COB1p06135,length=146027>
##contig=<ID=COB1p06136,length=1885597>
##contig=<ID=COB1p06137,length=63851>
##contig=<ID=COB1p06138,length=1662710>
##contig=<ID=COB1p06139,length=66567>
##contig=<ID=COB1p06140,length=694603>
##contig=<ID=COB1p06141,length=159841>
##contig=<ID=COB1p06142,length=3273431>
##contig=<ID=COB1p06143,length=1521648>
##contig=<ID=COB1p06144,length=373876>
##contig=<ID=COB1p06145,length=141438>
##contig=<ID=COB1p06146,length=349042>
##contig=<ID=COB1p06147,length=1227862>
##contig=<ID=COB1p06148,length=707614>
##contig=<ID=COB1p06149,length=117380>
##contig=<ID=COB1p06150,length=93650>
##contig=<ID=COB1p06151,length=321519>
##contig=<ID=COB1p06152,length=3324214>
##contig=<ID=COB1p06153,length=2784758>
##contig=<ID=COB1p06154,length=966293>
##contig=<ID=COB1p06155,length=293122>
##contig=<ID=COB1p06156,length=1955714>
##contig=<ID=COB1p06157,length=145170>
##contig=<ID=COB1p06158,length=365259>
##contig=<ID=COB1p06159,length=1537753>
##contig=<ID=COB1p06160,length=1064959>
##contig=<ID=COB1p06161,length=253729>
##contig=<ID=COB1p06162,length=826985>
##contig=<ID=COB1p06163,length=771732>
##contig=<ID=COB1p06164,length=1030558>
##contig=<ID=COB1p06165,length=348754>
##contig=<ID=COB1p06166,length=1371385>
##contig=<ID=COB1p06167,length=266256>
##contig=<ID=COB1p06168,length=259807>
##contig=<ID=COB1p06169,length=60657>
##contig=<ID=COB1p06170,length=1364609>
##contig=<ID=COB1p06171,length=267529>
##contig=<ID=COB1p06172,length=547183>
##contig=<ID=COB1p06173,length=409372>
##contig=<ID=COB1p06174,length=325292>
##contig=<ID=COB1p06175,length=647600>
##contig=<ID=COB1p06176,length=1407718>
##contig=<ID=COB1p06177,length=92661>
##contig=<ID=COB1p06178,length=950589>
##contig=<ID=COB1p06179,length=325492>
##contig=<ID=COB1p06180,length=607495>
##contig=<ID=COB1p06181,length=584998>
##contig=<ID=COB1p06182,length=1800691>
##contig=<ID=COB1p06183,length=163054>
##contig=<ID=COB1p06184,length=315790>
##contig=<ID=COB1p06185,length=2534986>
##contig=<ID=COB1p06186,length=127991>
##contig=<ID=COB1p06187,length=429073>
##contig=<ID=COB1p06188,length=148717>
##contig=<ID=COB1p06189,length=453474>
##contig=<ID=COB1p06190,length=261286>
##contig=<ID=COB1p06191,length=829732>
##contig=<ID=COB1p06192,length=503870>
##contig=<ID=COB1p06193,length=1308498>
##contig=<ID=COB1p06194,length=169269>
##contig=<ID=COB1p06195,length=527458>
##contig=<ID=COB1p06196,length=425388>
##contig=<ID=COB1p06197,length=587574>
##contig=<ID=COB1p06198,length=294960>
##contig=<ID=COB1p06199,length=900450>
##contig=<ID=COB1p06200,length=214402>
##contig=<ID=COB1p06201,length=442001>
##contig=<ID=COB1p06202,length=645350>
##contig=<ID=COB1p06203,length=514833>
##contig=<ID=COB1p06204,length=166557>
##contig=<ID=COB1p06205,length=71478>
##contig=<ID=COB1p06206,length=759615>
##contig=<ID=COB1p06207,length=56823>
##contig=<ID=COB1p06208,length=151325>
##contig=<ID=COB1p06209,length=910965>
##contig=<ID=COB1p06210,length=612566>
##contig=<ID=COB1p06211,length=280987>
##contig=<ID=COB1p06212,length=86669>
##contig=<ID=COB1p06213,length=146357>
##contig=<ID=COB1p06214,length=337207>
##contig=<ID=COB1p06215,length=3349777>
##contig=<ID=COB1p06216,length=550208>
##contig=<ID=COB1p06217,length=684215>
##contig=<ID=COB1p06218,length=978663>
##contig=<ID=COB1p06219,length=2325955>
##contig=<ID=COB1p06220,length=293982>
##contig=<ID=COB1p06221,length=170845>
##contig=<ID=COB1p06222,length=607874>
##contig=<ID=COB1p06223,length=283923>
##contig=<ID=COB1p06224,length=467849>
##contig=<ID=COB1p06225,length=383162>
##contig=<ID=COB1p06226,length=1162569>
##contig=<ID=COB1p06227,length=1124683>
##contig=<ID=COB1p06228,length=1023741>
##contig=<ID=COB1p06229,length=374326>
##contig=<ID=COB1p06230,length=320339>
##contig=<ID=COB1p06231,length=1962985>
##contig=<ID=COB1p06232,length=301256>
##contig=<ID=COB1p06233,length=796783>
##contig=<ID=COB1p06234,length=219809>
##contig=<ID=COB1p06235,length=694075>
##contig=<ID=COB1p06236,length=488534>
##contig=<ID=COB1p06237,length=441944>
##contig=<ID=COB1p06238,length=373080>
##contig=<ID=COB1p06239,length=963370>
##contig=<ID=COB1p06240,length=687096>
##contig=<ID=COB1p06241,length=126872>
##contig=<ID=COB1p06242,length=73659>
##contig=<ID=COB1p06243,length=1039326>
##contig=<ID=COB1p06244,length=122812>
##contig=<ID=COB1p06245,length=514562>
##contig=<ID=COB1p06246,length=110997>
##contig=<ID=COB1p06247,length=1454169>
##contig=<ID=COB1p06248,length=330560>
##contig=<ID=COB1p06249,length=268676>
##contig=<ID=COB1p06250,length=542088>
##contig=<ID=COB1p06251,length=67750>
##contig=<ID=COB1p06252,length=807378>
##contig=<ID=COB1p06253,length=472528>
##contig=<ID=COB1p06254,length=118353>
##contig=<ID=COB1p06255,length=878015>
##contig=<ID=COB1p06256,length=230287>
##contig=<ID=COB1p06257,length=379808>
##contig=<ID=COB1p06258,length=180970>
##contig=<ID=COB1p06259,length=571318>
##contig=<ID=COB1p06260,length=384663>
##contig=<ID=COB1p06261,length=1460283>
##contig=<ID=COB1p06262,length=709597>
##contig=<ID=COB1p06263,length=655539>
##contig=<ID=COB1p06264,length=875272>
##contig=<ID=COB1p06265,length=2283317>
##contig=<ID=COB1p06266,length=1126474>
##contig=<ID=COB1p06267,length=1190355>
##contig=<ID=COB1p06268,length=197876>
##contig=<ID=COB1p06269,length=87208>
##contig=<ID=COB1p06270,length=882263>
##contig=<ID=COB1p06271,length=940124>
##contig=<ID=COB1p06272,length=379723>
##contig=<ID=COB1p06273,length=825287>
##contig=<ID=COB1p06274,length=607323>
##contig=<ID=COB1p06275,length=182257>
##contig=<ID=COB1p06276,length=1204550>
##contig=<ID=COB1p06277,length=283274>
##contig=<ID=COB1p06278,length=144640>
##contig=<ID=COB1p06279,length=163372>
##contig=<ID=COB1p06280,length=942763>
##contig=<ID=COB1p06281,length=721133>
##contig=<ID=COB1p06282,length=460878>
##contig=<ID=COB1p06283,length=109724>
##contig=<ID=COB1p06284,length=130430>
##contig=<ID=COB1p06285,length=252172>
##contig=<ID=COB1p06286,length=793670>
##contig=<ID=COB1p06287,length=1950548>
##contig=<ID=COB1p06288,length=450559>
##contig=<ID=COB1p06289,length=694311>
##contig=<ID=COB1p06290,length=52266>
##contig=<ID=COB1p06291,length=187193>
##contig=<ID=COB1p06292,length=503059>
##contig=<ID=COB1p06293,length=363692>
##contig=<ID=COB1p06294,length=1542000>
##contig=<ID=COB1p06295,length=569417>
##contig=<ID=COB1p06296,length=113762>
##contig=<ID=COB1p06297,length=527324>
##contig=<ID=COB1p06298,length=282136>
##contig=<ID=COB1p06299,length=717747>
##contig=<ID=COB1p06300,length=1100619>
##contig=<ID=COB1p06301,length=996126>
##contig=<ID=COB1p06302,length=729450>
##contig=<ID=COB1p06303,length=262280>
##contig=<ID=COB1p06304,length=133279>
##contig=<ID=COB1p06305,length=550403>
##contig=<ID=COB1p06306,length=373064>
##contig=<ID=COB1p06307,length=370522>
##contig=<ID=COB1p06308,length=159562>
##contig=<ID=COB1p06309,length=234451>
##contig=<ID=COB1p06310,length=523074>
##contig=<ID=COB1p06311,length=570569>
##contig=<ID=COB1p06312,length=377490>
##contig=<ID=COB1p06313,length=1408660>
##contig=<ID=COB1p06314,length=338987>
##contig=<ID=COB1p06315,length=228428>
##contig=<ID=COB1p06316,length=1180716>
##contig=<ID=COB1p06317,length=417592>
##contig=<ID=COB1p06318,length=394920>
##contig=<ID=COB1p06319,length=315189>
##contig=<ID=COB1p06320,length=545231>
##contig=<ID=COB1p06321,length=300996>
##contig=<ID=COB1p06322,length=552506>
##contig=<ID=COB1p06323,length=820732>
##contig=<ID=COB1p06324,length=1520672>
##contig=<ID=COB1p06325,length=141266>
##contig=<ID=COB1p06326,length=188941>
##contig=<ID=COB1p06327,length=248396>
##contig=<ID=COB1p06328,length=295077>
##contig=<ID=COB1p06329,length=954862>
##contig=<ID=COB1p06330,length=1094928>
##contig=<ID=COB1p06331,length=630313>
##contig=<ID=COB1p06332,length=344933>
##contig=<ID=COB1p06333,length=529645>
##contig=<ID=COB1p06334,length=1128205>
##contig=<ID=COB1p06335,length=204306>
##contig=<ID=COB1p06336,length=596506>
##contig=<ID=COB1p06337,length=103979>
##contig=<ID=COB1p06338,length=324044>
##contig=<ID=COB1p06339,length=508403>
##contig=<ID=COB1p06340,length=506427>
##contig=<ID=COB1p06341,length=515224>
##contig=<ID=COB1p06342,length=1402902>
##contig=<ID=COB1p06343,length=101082>
##contig=<ID=COB1p06344,length=144979>
##contig=<ID=COB1p06345,length=202185>
##contig=<ID=COB1p06346,length=473455>
##contig=<ID=COB1p06347,length=1356819>
##contig=<ID=COB1p06348,length=864304>
##contig=<ID=COB1p06349,length=146557>
##contig=<ID=COB1p06350,length=235255>
##contig=<ID=COB1p06351,length=168777>
##contig=<ID=COB1p06352,length=542900>
##contig=<ID=COB1p06353,length=242712>
##contig=<ID=COB1p06354,length=513312>
##contig=<ID=COB1p06355,length=315967>
##contig=<ID=COB1p06356,length=549281>
##contig=<ID=COB1p06357,length=2496949>
##contig=<ID=COB1p06358,length=40575>
##contig=<ID=COB1p06359,length=52405>
##contig=<ID=COB1p06360,length=598296>
##contig=<ID=COB1p06361,length=365780>
##contig=<ID=COB1p06362,length=203279>
##contig=<ID=COB1p06363,length=651033>
##contig=<ID=COB1p06364,length=489924>
##contig=<ID=COB1p06365,length=272001>
##contig=<ID=COB1p06366,length=982554>
##contig=<ID=COB1p06367,length=853180>
##contig=<ID=COB1p06368,length=173328>
##contig=<ID=COB1p06369,length=346071>
##contig=<ID=COB1p06370,length=224026>
##contig=<ID=COB1p06371,length=131141>
##contig=<ID=COB1p06372,length=488381>
##contig=<ID=COB1p06373,length=175108>
##contig=<ID=COB1p06374,length=312351>
##contig=<ID=COB1p06375,length=265763>
##contig=<ID=COB1p06376,length=440501>
##contig=<ID=COB1p06377,length=1747059>
##contig=<ID=COB1p06378,length=933379>
##contig=<ID=COB1p06379,length=596214>
##contig=<ID=COB1p06380,length=426413>
##contig=<ID=COB1p06381,length=319610>
##contig=<ID=COB1p06382,length=409469>
##contig=<ID=COB1p06383,length=140193>
##contig=<ID=COB1p06384,length=189779>
##contig=<ID=COB1p06385,length=853609>
##contig=<ID=COB1p06386,length=791452>
##contig=<ID=COB1p06387,length=225160>
##contig=<ID=COB1p06388,length=186043>
##contig=<ID=COB1p06389,length=215735>
##contig=<ID=COB1p06390,length=283182>
##contig=<ID=COB1p06391,length=316103>
##contig=<ID=COB1p06392,length=180674>
##contig=<ID=COB1p06393,length=212089>
##contig=<ID=COB1p06394,length=947750>
##contig=<ID=COB1p06395,length=75319>
##contig=<ID=COB1p06396,length=315321>
##contig=<ID=COB1p06397,length=937892>
##contig=<ID=COB1p06398,length=1084921>
##contig=<ID=COB1p06399,length=591518>
##contig=<ID=COB1p06400,length=612131>
##contig=<ID=COB1p06401,length=670653>
##contig=<ID=COB1p06402,length=772624>
##contig=<ID=COB1p06403,length=221661>
##contig=<ID=COB1p06404,length=91869>
##contig=<ID=COB1p06405,length=152616>
##contig=<ID=COB1p06406,length=712840>
##contig=<ID=COB1p06407,length=627048>
##contig=<ID=COB1p06408,length=176381>
##contig=<ID=COB1p06409,length=625864>
##contig=<ID=COB1p06410,length=241394>
##contig=<ID=COB1p06411,length=655785>
##contig=<ID=COB1p06412,length=295816>
##contig=<ID=COB1p06413,length=590872>
##contig=<ID=COB1p06414,length=522509>
##contig=<ID=COB1p06415,length=264152>
##contig=<ID=COB1p06416,length=120807>
##contig=<ID=COB1p06417,length=299411>
##contig=<ID=COB1p06418,length=299866>
##contig=<ID=COB1p06419,length=80492>
##contig=<ID=COB1p06420,length=184442>
##contig=<ID=COB1p06421,length=534895>
##contig=<ID=COB1p06422,length=539946>
##contig=<ID=COB1p06423,length=261179>
##contig=<ID=COB1p06424,length=811567>
##contig=<ID=COB1p06425,length=1117573>
##contig=<ID=COB1p06426,length=412922>
##contig=<ID=COB1p06427,length=546475>
##contig=<ID=COB1p06428,length=37067>
##contig=<ID=COB1p06429,length=970641>
##contig=<ID=COB1p06430,length=761837>
##contig=<ID=COB1p06431,length=672804>
##contig=<ID=COB1p06432,length=660885>
##contig=<ID=COB1p06433,length=207934>
##contig=<ID=COB1p06434,length=105623>
##contig=<ID=COB1p06435,length=303606>
##contig=<ID=COB1p06436,length=519715>
##contig=<ID=COB1p06437,length=380496>
##contig=<ID=COB1p06438,length=311363>
##contig=<ID=COB1p06439,length=300498>
##contig=<ID=COB1p06440,length=199239>
##contig=<ID=COB1p06441,length=1899878>
##contig=<ID=COB1p06442,length=329071>
##contig=<ID=COB1p06443,length=135578>
##contig=<ID=COB1p06444,length=66421>
##contig=<ID=COB1p06445,length=447813>
##contig=<ID=COB1p06446,length=454324>
##contig=<ID=COB1p06447,length=1451452>
##contig=<ID=COB1p06448,length=1009263>
##contig=<ID=COB1p06449,length=1079525>
##contig=<ID=COB1p06450,length=130823>
##contig=<ID=COB1p06451,length=1428561>
##contig=<ID=COB1p06452,length=839236>
##contig=<ID=COB1p06453,length=67532>
##contig=<ID=COB1p06454,length=348443>
##contig=<ID=COB1p06455,length=197172>
##contig=<ID=COB1p06456,length=132828>
##contig=<ID=COB1p06457,length=474145>
##contig=<ID=COB1p06458,length=610521>
##contig=<ID=COB1p06459,length=852656>
##contig=<ID=COB1p06460,length=164333>
##contig=<ID=COB1p06461,length=352338>
##contig=<ID=COB1p06462,length=687270>
##contig=<ID=COB1p06463,length=274358>
##contig=<ID=COB1p06464,length=602605>
##contig=<ID=COB1p06465,length=694524>
##contig=<ID=COB1p06466,length=195404>
##contig=<ID=COB1p06467,length=644810>
##contig=<ID=COB1p06468,length=106407>
##contig=<ID=COB1p06469,length=353620>
##contig=<ID=COB1p06470,length=316091>
##contig=<ID=COB1p06471,length=583468>
##contig=<ID=COB1p06472,length=42622>
##contig=<ID=COB1p06473,length=398380>
##contig=<ID=COB1p06474,length=2481354>
##contig=<ID=COB1p06475,length=270748>
##contig=<ID=COB1p06476,length=158193>
##contig=<ID=COB1p06477,length=208498>
##contig=<ID=COB1p06478,length=962946>
##contig=<ID=COB1p06479,length=787147>
##contig=<ID=COB1p06480,length=407277>
##contig=<ID=COB1p06481,length=665464>
##contig=<ID=COB1p06482,length=1024987>
##contig=<ID=COB1p06483,length=267483>
##contig=<ID=COB1p06484,length=1977157>
##contig=<ID=COB1p06485,length=456226>
##contig=<ID=COB1p06486,length=1082504>
##contig=<ID=COB1p06487,length=660323>
##contig=<ID=COB1p06488,length=127017>
##contig=<ID=COB1p06489,length=620863>
##contig=<ID=COB1p06490,length=399376>
##contig=<ID=COB1p06491,length=84054>
##contig=<ID=COB1p06492,length=1138552>
##contig=<ID=COB1p06493,length=492432>
##contig=<ID=COB1p06494,length=45178>
##contig=<ID=COB1p06495,length=162225>
##contig=<ID=COB1p06496,length=1081534>
##contig=<ID=COB1p06497,length=382716>
##contig=<ID=COB1p06498,length=670417>
##contig=<ID=COB1p06499,length=386009>
##contig=<ID=COB1p06500,length=52201>
##contig=<ID=COB1p06501,length=1402848>
##contig=<ID=COB1p06502,length=209726>
##contig=<ID=COB1p06503,length=544218>
##contig=<ID=COB1p06504,length=208168>
##contig=<ID=COB1p06505,length=173060>
##contig=<ID=COB1p06506,length=60384>
##contig=<ID=COB1p06507,length=630544>
##contig=<ID=COB1p06508,length=268962>
##contig=<ID=COB1p06509,length=519041>
##contig=<ID=COB1p06510,length=421464>
##contig=<ID=COB1p06511,length=454010>
##contig=<ID=COB1p06512,length=158123>
##contig=<ID=COB1p06513,length=179253>
##contig=<ID=COB1p06514,length=262985>
##contig=<ID=COB1p06515,length=425564>
##contig=<ID=COB1p06516,length=92152>
##contig=<ID=COB1p06517,length=935396>
##contig=<ID=COB1p06518,length=360507>
##contig=<ID=COB1p06519,length=634745>
##contig=<ID=COB1p06520,length=1936371>
##contig=<ID=COB1p06521,length=155130>
##contig=<ID=COB1p06522,length=283629>
##contig=<ID=COB1p06523,length=92477>
##contig=<ID=COB1p06524,length=2130377>
##contig=<ID=COB1p06525,length=537850>
##contig=<ID=COB1p06526,length=118366>
##contig=<ID=COB1p06527,length=266025>
##contig=<ID=COB1p06528,length=271689>
##contig=<ID=COB1p06529,length=928591>
##contig=<ID=COB1p06530,length=99204>
##contig=<ID=COB1p06531,length=270263>
##contig=<ID=COB1p06532,length=547469>
##contig=<ID=COB1p06533,length=202046>
##contig=<ID=COB1p06534,length=689719>
##contig=<ID=COB1p06535,length=615855>
##contig=<ID=COB1p06536,length=559513>
##contig=<ID=COB1p06537,length=407999>
##contig=<ID=COB1p06538,length=414545>
##contig=<ID=COB1p06539,length=1424620>
##contig=<ID=COB1p06540,length=459184>
##contig=<ID=COB1p06541,length=262276>
##contig=<ID=COB1p06542,length=623195>
##contig=<ID=COB1p06543,length=455003>
##contig=<ID=COB1p06544,length=391770>
##contig=<ID=COB1p06545,length=194498>
##contig=<ID=COB1p06546,length=638279>
##contig=<ID=COB1p06547,length=727850>
##contig=<ID=COB1p06548,length=351274>
##contig=<ID=COB1p06549,length=705739>
##contig=<ID=COB1p06550,length=323272>
##contig=<ID=COB1p06551,length=427683>
##contig=<ID=COB1p06552,length=103958>
##contig=<ID=COB1p06553,length=285891>
##contig=<ID=COB1p06554,length=2522209>
##contig=<ID=COB1p06555,length=883008>
##contig=<ID=COB1p06556,length=916515>
##contig=<ID=COB1p06557,length=252298>
##contig=<ID=COB1p06558,length=363359>
##contig=<ID=COB1p06559,length=651191>
##contig=<ID=COB1p06560,length=113614>
##contig=<ID=COB1p06561,length=1805033>
##contig=<ID=COB1p06562,length=712321>
##contig=<ID=COB1p06563,length=610056>
##contig=<ID=COB1p06564,length=266276>
##contig=<ID=COB1p06565,length=951810>
##contig=<ID=COB1p06566,length=1814024>
##contig=<ID=COB1p06567,length=304111>
##contig=<ID=COB1p06568,length=587870>
##contig=<ID=COB1p06569,length=290187>
##contig=<ID=COB1p06570,length=119276>
##contig=<ID=COB1p06571,length=43461>
##contig=<ID=COB1p06572,length=798273>
##contig=<ID=COB1p06573,length=67927>
##contig=<ID=COB1p06574,length=611812>
##contig=<ID=COB1p06575,length=3003326>
##contig=<ID=COB1p06576,length=249332>
##contig=<ID=COB1p06577,length=166363>
##contig=<ID=COB1p06578,length=1067252>
##contig=<ID=COB1p06579,length=1406721>
##contig=<ID=COB1p06580,length=143065>
##contig=<ID=COB1p06581,length=156462>
##contig=<ID=COB1p06582,length=164834>
##contig=<ID=COB1p06583,length=294700>
##contig=<ID=COB1p06584,length=1657050>
##contig=<ID=COB1p06585,length=322967>
##contig=<ID=COB1p06586,length=584309>
##contig=<ID=COB1p06587,length=1042762>
##contig=<ID=COB1p06588,length=969743>
##contig=<ID=COB1p06589,length=1110015>
##contig=<ID=COB1p06590,length=137879>
##contig=<ID=COB1p06591,length=620924>
##contig=<ID=COB1p06592,length=451856>
##contig=<ID=COB1p06593,length=351784>
##contig=<ID=COB1p06594,length=563930>
##contig=<ID=COB1p06595,length=335540>
##contig=<ID=COB1p06596,length=72827>
##contig=<ID=COB1p06597,length=111178>
##contig=<ID=COB1p06598,length=131612>
##contig=<ID=COB1p06599,length=275600>
##contig=<ID=COB1p06600,length=292407>
##contig=<ID=COB1p06601,length=48028>
##contig=<ID=COB1p06602,length=418225>
##contig=<ID=COB1p06603,length=1820762>
##contig=<ID=COB1p06604,length=1426189>
##contig=<ID=COB1p06605,length=331328>
##contig=<ID=COB1p06606,length=1359257>
##contig=<ID=COB1p06607,length=443442>
##contig=<ID=COB1p06608,length=736417>
##contig=<ID=COB1p06609,length=273599>
##contig=<ID=COB1p06610,length=2932388>
##contig=<ID=COB1p06611,length=493530>
##contig=<ID=COB1p06612,length=2207434>
##contig=<ID=COB1p06613,length=284747>
##contig=<ID=COB1p06614,length=205437>
##contig=<ID=COB1p06615,length=389833>
##contig=<ID=COB1p06616,length=98057>
##contig=<ID=COB1p06617,length=512158>
##contig=<ID=COB1p06618,length=246001>
##contig=<ID=COB1p06619,length=503804>
##contig=<ID=COB1p06620,length=1348438>
##contig=<ID=COB1p06621,length=652310>
##contig=<ID=COB1p06622,length=414865>
##contig=<ID=COB1p06623,length=705968>
##contig=<ID=COB1p06624,length=1059121>
##contig=<ID=COB1p06625,length=306939>
##contig=<ID=COB1p06626,length=194943>
##contig=<ID=COB1p06627,length=160924>
##contig=<ID=COB1p06628,length=926075>
##contig=<ID=COB1p06629,length=352732>
##contig=<ID=COB1p06630,length=216798>
##contig=<ID=COB1p06631,length=1099479>
##contig=<ID=COB1p06632,length=209197>
##contig=<ID=COB1p06633,length=246980>
##contig=<ID=COB1p06634,length=1399432>
##contig=<ID=COB1p06635,length=704348>
##contig=<ID=COB1p06636,length=517715>
##contig=<ID=COB1p06637,length=170572>
##contig=<ID=COB1p06638,length=475456>
##contig=<ID=COB1p06639,length=279723>
##contig=<ID=COB1p06640,length=208531>
##contig=<ID=COB1p06641,length=107343>
##contig=<ID=COB1p06642,length=635176>
##contig=<ID=COB1p06643,length=148477>
##contig=<ID=COB1p06644,length=769190>
##contig=<ID=COB1p06645,length=268839>
##contig=<ID=COB1p06646,length=790727>
##contig=<ID=COB1p06647,length=323544>
##contig=<ID=COB1p06648,length=479214>
##contig=<ID=COB1p06649,length=457532>
##contig=<ID=COB1p06650,length=585705>
##contig=<ID=COB1p06651,length=536641>
##contig=<ID=COB1p06652,length=575414>
##contig=<ID=COB1p06653,length=143404>
##contig=<ID=COB1p06654,length=86690>
##contig=<ID=COB1p06655,length=237709>
##contig=<ID=COB1p06656,length=166524>
##contig=<ID=COB1p06657,length=1019909>
##contig=<ID=COB1p06658,length=712314>
##contig=<ID=COB1p06659,length=290831>
##contig=<ID=COB1p06660,length=99792>
##contig=<ID=COB1p06661,length=72445>
##contig=<ID=COB1p06662,length=312295>
##contig=<ID=COB1p06663,length=246747>
##contig=<ID=COB1p06664,length=217328>
##contig=<ID=COB1p06665,length=405588>
##contig=<ID=COB1p06666,length=366657>
##contig=<ID=COB1p06667,length=52532>
##contig=<ID=COB1p06668,length=282652>
##contig=<ID=COB1p06669,length=634107>
##contig=<ID=COB1p06670,length=375702>
##contig=<ID=COB1p06671,length=1903193>
##contig=<ID=COB1p06672,length=99840>
##contig=<ID=COB1p06673,length=801248>
##contig=<ID=COB1p06674,length=178733>
##contig=<ID=COB1p06675,length=1580817>
##contig=<ID=COB1p06676,length=473057>
##contig=<ID=COB1p06677,length=487833>
##contig=<ID=COB1p06678,length=111599>
##contig=<ID=COB1p06679,length=324711>
##contig=<ID=COB1p06680,length=618533>
##contig=<ID=COB1p06681,length=696517>
##contig=<ID=COB1p06682,length=418798>
##contig=<ID=COB1p06683,length=193803>
##contig=<ID=COB1p06684,length=368762>
##contig=<ID=COB1p06685,length=125535>
##contig=<ID=COB1p06686,length=528000>
##contig=<ID=COB1p06687,length=528262>
##contig=<ID=COB1p06688,length=280172>
##contig=<ID=COB1p06689,length=495665>
##contig=<ID=COB1p06690,length=2248857>
##contig=<ID=COB1p06691,length=181316>
##contig=<ID=COB1p06692,length=937754>
##contig=<ID=COB1p06693,length=251952>
##contig=<ID=COB1p06694,length=3372295>
##contig=<ID=COB1p06695,length=1256198>
##contig=<ID=COB1p06696,length=57602>
##contig=<ID=COB1p06697,length=460105>
##contig=<ID=COB1p06698,length=641498>
##contig=<ID=COB1p06699,length=558616>
##contig=<ID=COB1p06700,length=367536>
##contig=<ID=COB1p06701,length=407315>
##contig=<ID=COB1p06702,length=42074>
##contig=<ID=COB1p06703,length=50658>
##contig=<ID=COB1p06704,length=1060684>
##contig=<ID=COB1p06705,length=318423>
##contig=<ID=COB1p06706,length=452168>
##contig=<ID=COB1p06707,length=221182>
##contig=<ID=COB1p06708,length=424727>
##contig=<ID=COB1p06709,length=123171>
##contig=<ID=COB1p06710,length=180055>
##contig=<ID=COB1p06711,length=119859>
##contig=<ID=COB1p06712,length=278652>
##contig=<ID=COB1p06713,length=588247>
##contig=<ID=COB1p06714,length=260045>
##contig=<ID=COB1p06715,length=512772>
##contig=<ID=COB1p06716,length=156268>
##contig=<ID=COB1p06717,length=3218478>
##contig=<ID=COB1p06718,length=902871>
##contig=<ID=COB1p06719,length=469209>
##contig=<ID=COB1p06720,length=137453>
##contig=<ID=COB1p06721,length=1152481>
##contig=<ID=COB1p06722,length=460783>
##contig=<ID=COB1p06723,length=2886396>
##contig=<ID=COB1p06724,length=973026>
##contig=<ID=COB1p06725,length=726015>
##contig=<ID=COB1p06726,length=567317>
##contig=<ID=COB1p06727,length=374049>
##contig=<ID=COB1p06728,length=361151>
##contig=<ID=COB1p06729,length=467657>
##contig=<ID=COB1p06730,length=152066>
##contig=<ID=COB1p06731,length=40074>
##contig=<ID=COB1p06732,length=141995>
##contig=<ID=COB1p06733,length=432481>
##contig=<ID=COB1p06734,length=68767>
##contig=<ID=COB1p06735,length=47853>
##contig=<ID=COB1p06736,length=353289>
##contig=<ID=COB1p06737,length=621546>
##contig=<ID=COB1p06738,length=622281>
##contig=<ID=COB1p06739,length=153201>
##contig=<ID=COB1p06740,length=306119>
##contig=<ID=COB1p06741,length=1021079>
##contig=<ID=COB1p06742,length=146723>
##contig=<ID=COB1p06743,length=451601>
##contig=<ID=COB1p06744,length=430666>
##contig=<ID=COB1p06745,length=166663>
##contig=<ID=COB1p06746,length=272853>
##contig=<ID=COB1p06747,length=161501>
##contig=<ID=COB1p06748,length=349654>
##contig=<ID=COB1p06749,length=800311>
##contig=<ID=COB1p06750,length=750374>
##contig=<ID=COB1p06751,length=1171404>
##contig=<ID=COB1p06752,length=599789>
##contig=<ID=COB1p06753,length=133839>
##contig=<ID=COB1p06754,length=1176634>
##contig=<ID=COB1p06755,length=505565>
##contig=<ID=COB1p06756,length=115381>
##contig=<ID=COB1p06757,length=478229>
##contig=<ID=COB1p06758,length=108197>
##contig=<ID=COB1p06759,length=368590>
##contig=<ID=COB1p06760,length=332365>
##contig=<ID=COB1p06761,length=1032375>
##contig=<ID=COB1p06762,length=296046>
##contig=<ID=COB1p06763,length=716780>
##contig=<ID=COB1p06764,length=1829481>
##contig=<ID=COB1p06765,length=91170>
##contig=<ID=COB1p06766,length=1906143>
##contig=<ID=COB1p06767,length=709449>
##contig=<ID=COB1p06768,length=1013521>
##contig=<ID=COB1p06769,length=498484>
##contig=<ID=COB1p06770,length=990679>
##contig=<ID=COB1p06771,length=5123276>
##contig=<ID=COB1p06772,length=708064>
##contig=<ID=COB1p06773,length=2513664>
##contig=<ID=COB1p06774,length=673014>
##contig=<ID=COB1p06775,length=1216102>
##contig=<ID=COB1p06776,length=461051>
##contig=<ID=COB1p06777,length=108138>
##contig=<ID=COB1p06778,length=305598>
##contig=<ID=COB1p06779,length=1041699>
##contig=<ID=COB1p06780,length=2069988>
##contig=<ID=COB1p06781,length=288305>
##contig=<ID=COB1p06782,length=224710>
##contig=<ID=COB1p06783,length=1275422>
##contig=<ID=COB1p06784,length=1735810>
##contig=<ID=COB1p06785,length=625585>
##contig=<ID=COB1p06786,length=252061>
##contig=<ID=COB1p06787,length=930222>
##contig=<ID=COB1p06788,length=146478>
##contig=<ID=COB1p06789,length=105455>
##contig=<ID=COB1p06790,length=104360>
##contig=<ID=COB1p06791,length=326739>
##contig=<ID=COB1p06792,length=371475>
##contig=<ID=COB1p06793,length=86635>
##contig=<ID=COB1p06794,length=135015>
##contig=<ID=COB1p06795,length=629139>
##contig=<ID=COB1p06796,length=455855>
##contig=<ID=COB1p06797,length=303064>
##contig=<ID=COB1p06798,length=134930>
##contig=<ID=COB1p06799,length=1005633>
##contig=<ID=COB1p06800,length=818700>
##contig=<ID=COB1p06801,length=317340>
##contig=<ID=COB1p06802,length=148708>
##contig=<ID=COB1p06803,length=335278>
##contig=<ID=COB1p06804,length=195330>
##contig=<ID=COB1p06805,length=273689>
##contig=<ID=COB1p06806,length=153226>
##contig=<ID=COB1p06807,length=210245>
##contig=<ID=COB1p06808,length=425510>
##contig=<ID=COB1p06809,length=89301>
##contig=<ID=COB1p06810,length=116553>
##contig=<ID=COB1p06811,length=1136148>
##contig=<ID=COB1p06812,length=1222132>
##contig=<ID=COB1p06813,length=91327>
##contig=<ID=COB1p06814,length=576143>
##contig=<ID=COB1p06815,length=697529>
##contig=<ID=COB1p06816,length=198378>
##contig=<ID=COB1p06817,length=545593>
##contig=<ID=COB1p06818,length=1076626>
##contig=<ID=COB1p06819,length=648570>
##contig=<ID=COB1p06820,length=72832>
##contig=<ID=COB1p06821,length=615738>
##contig=<ID=COB1p06822,length=171656>
##contig=<ID=COB1p06823,length=818884>
##contig=<ID=COB1p06824,length=198461>
##contig=<ID=COB1p06825,length=1891916>
##contig=<ID=COB1p06826,length=121777>
##contig=<ID=COB1p06827,length=991898>
##contig=<ID=COB1p06828,length=241511>
##contig=<ID=COB1p06829,length=507216>
##contig=<ID=COB1p06830,length=216141>
##contig=<ID=COB1p06831,length=179410>
##contig=<ID=COB1p06832,length=954278>
##contig=<ID=COB1p06833,length=92723>
##contig=<ID=COB1p06834,length=1264513>
##contig=<ID=COB1p06835,length=520065>
##contig=<ID=COB1p06836,length=1106550>
##contig=<ID=COB1p06837,length=476962>
##contig=<ID=COB1p06838,length=106585>
##contig=<ID=COB1p06839,length=127766>
##contig=<ID=COB1p06840,length=295684>
##contig=<ID=COB1p06841,length=637063>
##contig=<ID=COB1p06842,length=719518>
##contig=<ID=COB1p06843,length=345146>
##contig=<ID=COB1p06844,length=524944>
##contig=<ID=COB1p06845,length=442870>
##contig=<ID=COB1p06846,length=2198843>
##contig=<ID=COB1p06847,length=428157>
##contig=<ID=COB1p06848,length=6732211>
##contig=<ID=COB1p06849,length=145824>
##contig=<ID=COB1p06850,length=682273>
##contig=<ID=COB1p06851,length=119084>
##contig=<ID=COB1p06852,length=1371365>
##contig=<ID=COB1p06853,length=57048>
##contig=<ID=COB1p06854,length=849339>
##contig=<ID=COB1p06855,length=761812>
##contig=<ID=COB1p06856,length=611395>
##contig=<ID=COB1p06857,length=115248>
##contig=<ID=COB1p06858,length=1385369>
##contig=<ID=COB1p06859,length=167178>
##contig=<ID=COB1p06860,length=957536>
##contig=<ID=COB1p06861,length=228046>
##contig=<ID=COB1p06862,length=388653>
##contig=<ID=COB1p06863,length=657321>
##contig=<ID=COB1p06864,length=916732>
##contig=<ID=COB1p06865,length=478776>
##contig=<ID=COB1p06866,length=412690>
##contig=<ID=COB1p06867,length=479239>
##contig=<ID=COB1p06868,length=324278>
##contig=<ID=COB1p06869,length=153741>
##contig=<ID=COB1p06870,length=1812384>
##contig=<ID=COB1p06871,length=71675>
##contig=<ID=COB1p06872,length=843200>
##contig=<ID=COB1p06873,length=158693>
##contig=<ID=COB1p06874,length=265705>
##contig=<ID=COB1p06875,length=474955>
##contig=<ID=COB1p06876,length=161288>
##contig=<ID=COB1p06877,length=604140>
##contig=<ID=COB1p06878,length=483657>
##contig=<ID=COB1p06879,length=358006>
##contig=<ID=COB1p06880,length=742370>
##contig=<ID=COB1p06881,length=398455>
##contig=<ID=COB1p06882,length=895247>
##contig=<ID=COB1p06883,length=660189>
##contig=<ID=COB1p06884,length=120457>
##contig=<ID=COB1p06885,length=1078980>
##contig=<ID=COB1p06886,length=217754>
##contig=<ID=COB1p06887,length=312968>
##contig=<ID=COB1p06888,length=3166077>
##contig=<ID=COB1p06889,length=42256>
##contig=<ID=COB1p06890,length=509816>
##contig=<ID=COB1p06891,length=551552>
##contig=<ID=COB1p06892,length=418985>
##contig=<ID=COB1p06893,length=504609>
##contig=<ID=COB1p06894,length=564147>
##contig=<ID=COB1p06895,length=423869>
##contig=<ID=COB1p06896,length=260239>
##contig=<ID=COB1p06897,length=454043>
##contig=<ID=COB1p06898,length=87455>
##contig=<ID=COB1p06899,length=304965>
##contig=<ID=COB1p06900,length=217284>
##contig=<ID=COB1p06901,length=316734>
##contig=<ID=COB1p06902,length=1312720>
##contig=<ID=COB1p06903,length=326565>
##contig=<ID=COB1p06904,length=554207>
##contig=<ID=COB1p06905,length=1832185>
##contig=<ID=COB1p06906,length=3868519>
##contig=<ID=COB1p06907,length=447171>
##contig=<ID=COB1p06908,length=65756>
##contig=<ID=COB1p06909,length=320116>
##contig=<ID=COB1p06910,length=221246>
##contig=<ID=COB1p06911,length=457229>
##contig=<ID=COB1p06912,length=393255>
##contig=<ID=COB1p06913,length=211590>
##contig=<ID=COB1p06914,length=443679>
##contig=<ID=COB1p06915,length=84842>
##contig=<ID=COB1p06916,length=136452>
##contig=<ID=COB1p06917,length=371326>
##contig=<ID=COB1p06918,length=1029735>
##contig=<ID=COB1p06919,length=287083>
##contig=<ID=COB1p06920,length=710907>
##contig=<ID=COB1p06921,length=246200>
##contig=<ID=COB1p06922,length=402185>
##contig=<ID=COB1p06923,length=649261>
##contig=<ID=COB1p06924,length=243823>
##contig=<ID=COB1p06925,length=179284>
##contig=<ID=COB1p06926,length=636138>
##contig=<ID=COB1p06927,length=218208>
##contig=<ID=COB1p06928,length=378076>
##contig=<ID=COB1p06929,length=338783>
##contig=<ID=COB1p06930,length=396778>
##contig=<ID=COB1p06931,length=134832>
##contig=<ID=COB1p06932,length=505063>
##contig=<ID=COB1p06933,length=1013926>
##contig=<ID=COB1p06934,length=900975>
##contig=<ID=COB1p06935,length=387785>
##contig=<ID=COB1p06936,length=179495>
##contig=<ID=COB1p06937,length=1061138>
##contig=<ID=COB1p06938,length=259988>
##contig=<ID=COB1p06939,length=688334>
##contig=<ID=COB1p06940,length=878250>
##contig=<ID=COB1p06941,length=672175>
##contig=<ID=COB1p06942,length=1744246>
##contig=<ID=COB1p06943,length=249707>
##contig=<ID=COB1p06944,length=2248389>
##contig=<ID=COB1p06945,length=147839>
##contig=<ID=COB1p06946,length=237193>
##contig=<ID=COB1p06947,length=207662>
##contig=<ID=COB1p06948,length=829488>
##contig=<ID=COB1p06949,length=442060>
##contig=<ID=COB1p06950,length=481750>
##contig=<ID=COB1p06951,length=313672>
##contig=<ID=COB1p06952,length=414766>
##contig=<ID=COB1p06953,length=698314>
##contig=<ID=COB1p06954,length=666213>
##contig=<ID=COB1p06955,length=1207933>
##contig=<ID=COB1p06956,length=280188>
##contig=<ID=COB1p06957,length=378825>
##contig=<ID=COB1p06958,length=1913002>
##contig=<ID=COB1p06959,length=68534>
##contig=<ID=COB1p06960,length=304607>
##contig=<ID=COB1p06961,length=522494>
##contig=<ID=COB1p06962,length=336122>
##contig=<ID=COB1p06963,length=196106>
##contig=<ID=COB1p06964,length=532740>
##contig=<ID=COB1p06965,length=173900>
##contig=<ID=COB1p06966,length=103189>
##contig=<ID=COB1p06967,length=2516504>
##contig=<ID=COB1p06968,length=809171>
##contig=<ID=COB1p06969,length=120162>
##contig=<ID=COB1p06970,length=75091>
##contig=<ID=COB1p06971,length=376817>
##contig=<ID=COB1p06972,length=452501>
##contig=<ID=COB1p06973,length=316200>
##contig=<ID=COB1p06974,length=184971>
##contig=<ID=COB1p06975,length=383692>
##contig=<ID=COB1p06976,length=254024>
##contig=<ID=COB1p06977,length=294511>
##contig=<ID=COB1p06978,length=568514>
##contig=<ID=COB1p06979,length=366476>
##contig=<ID=COB1p06980,length=348153>
##contig=<ID=COB1p06981,length=228321>
##contig=<ID=COB1p06982,length=33630>
##contig=<ID=COB1p06983,length=870468>
##contig=<ID=COB1p06984,length=576037>
##contig=<ID=COB1p06985,length=3198211>
##contig=<ID=COB1p06986,length=68480>
##contig=<ID=COB1p06987,length=105274>
##contig=<ID=COB1p06988,length=202855>
##contig=<ID=COB1p06989,length=200697>
##contig=<ID=COB1p06990,length=217738>
##contig=<ID=COB1p06991,length=722100>
##contig=<ID=COB1p06992,length=561007>
##contig=<ID=COB1p06993,length=301135>
##contig=<ID=COB1p06994,length=1067136>
##contig=<ID=COB1p06995,length=210965>
##contig=<ID=COB1p06996,length=1083289>
##contig=<ID=COB1p06997,length=1152731>
##contig=<ID=COB1p06998,length=99708>
##contig=<ID=COB1p06999,length=409746>
##contig=<ID=COB1p07000,length=456944>
##contig=<ID=COB1p07001,length=1135113>
##contig=<ID=COB1p07002,length=150025>
##contig=<ID=COB1p07003,length=74313>
##contig=<ID=COB1p07004,length=693745>
##contig=<ID=COB1p07005,length=494321>
##contig=<ID=COB1p07006,length=1038663>
##contig=<ID=COB1p07007,length=1164144>
##contig=<ID=COB1p07008,length=565775>
##contig=<ID=COB1p07009,length=327636>
##contig=<ID=COB1p07010,length=166381>
##contig=<ID=COB1p07011,length=203783>
##contig=<ID=COB1p07012,length=433631>
##contig=<ID=COB1p07013,length=3879879>
##contig=<ID=COB1p07014,length=992749>
##contig=<ID=COB1p07015,length=1758967>
##contig=<ID=COB1p07016,length=198160>
##contig=<ID=COB1p07017,length=365055>
##contig=<ID=COB1p07018,length=287571>
##contig=<ID=COB1p07019,length=416925>
##contig=<ID=COB1p07020,length=583636>
##contig=<ID=COB1p07021,length=442364>
##contig=<ID=COB1p07022,length=467769>
##contig=<ID=COB1p07023,length=576317>
##contig=<ID=COB1p07024,length=88269>
##contig=<ID=COB1p07025,length=229592>
##contig=<ID=COB1p07026,length=518236>
##contig=<ID=COB1p07027,length=153515>
##contig=<ID=COB1p07028,length=118425>
##contig=<ID=COB1p07029,length=1862605>
##contig=<ID=COB1p07030,length=566845>
##contig=<ID=COB1p07031,length=298538>
##contig=<ID=COB1p07032,length=913122>
##contig=<ID=COB1p07033,length=130740>
##contig=<ID=COB1p07034,length=382309>
##contig=<ID=COB1p07035,length=1083942>
##contig=<ID=COB1p07036,length=110854>
##contig=<ID=COB1p07037,length=1750843>
##contig=<ID=COB1p07038,length=847130>
##contig=<ID=COB1p07039,length=343939>
##contig=<ID=COB1p07040,length=405931>
##contig=<ID=COB1p07041,length=363722>
##contig=<ID=COB1p07042,length=115186>
##contig=<ID=COB1p07043,length=208657>
##contig=<ID=COB1p07044,length=154780>
##contig=<ID=COB1p07045,length=803617>
##contig=<ID=COB1p07046,length=435128>
##contig=<ID=COB1p07047,length=477099>
##contig=<ID=COB1p07048,length=239094>
##contig=<ID=COB1p07049,length=555289>
##contig=<ID=COB1p07050,length=156736>
##contig=<ID=COB1p07051,length=173466>
##contig=<ID=COB1p07052,length=411460>
##contig=<ID=COB1p07053,length=83654>
##contig=<ID=COB1p07054,length=801085>
##contig=<ID=COB1p07055,length=107138>
##contig=<ID=COB1p07056,length=176444>
##contig=<ID=COB1p07057,length=723430>
##contig=<ID=COB1p07058,length=140165>
##contig=<ID=COB1p07059,length=782565>
##contig=<ID=COB1p07060,length=273557>
##contig=<ID=COB1p07061,length=952209>
##contig=<ID=COB1p07062,length=1359563>
##contig=<ID=COB1p07063,length=588391>
##contig=<ID=COB1p07064,length=409529>
##contig=<ID=COB1p07065,length=322142>
##contig=<ID=COB1p07066,length=115184>
##contig=<ID=COB1p07067,length=94759>
##contig=<ID=COB1p07068,length=110207>
##contig=<ID=COB1p07069,length=358749>
##contig=<ID=COB1p07070,length=36840>
##contig=<ID=COB1p07071,length=53324>
##contig=<ID=COB1p07072,length=928501>
##contig=<ID=COB1p07073,length=1232530>
##contig=<ID=COB1p07074,length=792432>
##contig=<ID=COB1p07075,length=417357>
##contig=<ID=COB1p07076,length=55760>
##contig=<ID=COB1p07077,length=113908>
##contig=<ID=COB1p07078,length=205045>
##contig=<ID=COB1p07079,length=1265234>
##contig=<ID=COB1p07080,length=25263>
##contig=<ID=COB1p07081,length=428755>
##contig=<ID=COB1p07082,length=117395>
##contig=<ID=COB1p07083,length=1124694>
##contig=<ID=COB1p07084,length=1576060>
##contig=<ID=COB1p07085,length=533634>
##contig=<ID=COB1p07086,length=609507>
##contig=<ID=COB1p07087,length=309927>
##contig=<ID=COB1p07088,length=948018>
##contig=<ID=COB1p07089,length=312913>
##contig=<ID=COB1p07090,length=81518>
##contig=<ID=COB1p07091,length=1459702>
##contig=<ID=COB1p07092,length=760052>
##contig=<ID=COB1p07093,length=260390>
##contig=<ID=COB1p07094,length=290242>
##contig=<ID=COB1p07095,length=231166>
##contig=<ID=COB1p07096,length=760395>
##contig=<ID=COB1p07097,length=205124>
##contig=<ID=COB1p07098,length=530301>
##contig=<ID=COB1p07099,length=770617>
##contig=<ID=COB1p07100,length=254991>
##contig=<ID=COB1p07101,length=177316>
##contig=<ID=COB1p07102,length=666169>
##contig=<ID=COB1p07103,length=48073>
##contig=<ID=COB1p07104,length=223054>
##contig=<ID=COB1p07105,length=356863>
##contig=<ID=COB1p07106,length=643400>
##contig=<ID=COB1p07107,length=609306>
##contig=<ID=COB1p07108,length=341024>
##contig=<ID=COB1p07109,length=57320>
##contig=<ID=COB1p07110,length=67568>
##contig=<ID=COB1p07111,length=502503>
##contig=<ID=COB1p07112,length=673124>
##contig=<ID=COB1p07113,length=643595>
##contig=<ID=COB1p07114,length=83299>
##contig=<ID=COB1p07115,length=89768>
##contig=<ID=COB1p07116,length=260039>
##contig=<ID=COB1p07117,length=137835>
##contig=<ID=COB1p07118,length=259182>
##contig=<ID=COB1p07119,length=1289811>
##contig=<ID=COB1p07120,length=1188479>
##contig=<ID=COB1p07121,length=593148>
##contig=<ID=COB1p07122,length=71944>
##contig=<ID=COB1p07123,length=767707>
##contig=<ID=COB1p07124,length=461734>
##contig=<ID=COB1p07125,length=1620363>
##contig=<ID=COB1p07126,length=426054>
##contig=<ID=COB1p07127,length=1859187>
##contig=<ID=COB1p07128,length=213903>
##contig=<ID=COB1p07129,length=256627>
##contig=<ID=COB1p07130,length=395926>
##contig=<ID=COB1p07131,length=2793775>
##contig=<ID=COB1p07132,length=383257>
##contig=<ID=COB1p07133,length=39494>
##contig=<ID=COB1p07134,length=97783>
##contig=<ID=COB1p07135,length=48931>
##contig=<ID=COB1p07136,length=248946>
##contig=<ID=COB1p07137,length=335843>
##contig=<ID=COB1p07138,length=978085>
##contig=<ID=COB1p07139,length=801198>
##contig=<ID=COB1p07140,length=244613>
##contig=<ID=COB1p07141,length=502617>
##contig=<ID=COB1p07142,length=230441>
##contig=<ID=COB1p07143,length=361024>
##contig=<ID=COB1p07144,length=544248>
##contig=<ID=COB1p07145,length=334391>
##contig=<ID=COB1p07146,length=875423>
##contig=<ID=COB1p07147,length=664972>
##contig=<ID=COB1p07148,length=154144>
##contig=<ID=COB1p07149,length=181711>
##contig=<ID=COB1p07150,length=921981>
##contig=<ID=COB1p07151,length=143353>
##contig=<ID=COB1p07152,length=121086>
##contig=<ID=COB1p07153,length=322590>
##contig=<ID=COB1p07154,length=732958>
##contig=<ID=COB1p07155,length=300889>
##contig=<ID=COB1p07156,length=1205399>
##contig=<ID=COB1p07157,length=672780>
##contig=<ID=COB1p07158,length=113960>
##contig=<ID=COB1p07159,length=517169>
##contig=<ID=COB1p07160,length=749777>
##contig=<ID=COB1p07161,length=820950>
##contig=<ID=COB1p07162,length=37526>
##contig=<ID=COB1p07163,length=676466>
##contig=<ID=COB1p07164,length=722560>
##contig=<ID=COB1p07165,length=1453977>
##contig=<ID=COB1p07166,length=151269>
##contig=<ID=COB1p07167,length=181461>
##contig=<ID=COB1p07168,length=223699>
##contig=<ID=COB1p07169,length=128792>
##contig=<ID=COB1p07170,length=303011>
##contig=<ID=COB1p07171,length=205546>
##contig=<ID=COB1p07172,length=501385>
##contig=<ID=COB1p07173,length=426647>
##contig=<ID=COB1p07174,length=149958>
##contig=<ID=COB1p07175,length=1192259>
##contig=<ID=COB1p07176,length=164550>
##contig=<ID=COB1p07177,length=811148>
##contig=<ID=COB1p07178,length=131524>
##contig=<ID=COB1p07179,length=100342>
##contig=<ID=COB1p07180,length=538451>
##contig=<ID=COB1p07181,length=199232>
##contig=<ID=COB1p07182,length=61404>
##contig=<ID=COB1p07183,length=272000>
##contig=<ID=COB1p07184,length=702996>
##contig=<ID=COB1p07185,length=971427>
##contig=<ID=COB1p07186,length=465871>
##contig=<ID=COB1p07187,length=277272>
##contig=<ID=COB1p07188,length=59322>
##contig=<ID=COB1p07189,length=283540>
##contig=<ID=COB1p07190,length=183807>
##contig=<ID=COB1p07191,length=330670>
##contig=<ID=COB1p07192,length=372339>
##contig=<ID=COB1p07193,length=863337>
##contig=<ID=COB1p07194,length=247778>
##contig=<ID=COB1p07195,length=130554>
##contig=<ID=COB1p07196,length=186084>
##contig=<ID=COB1p07197,length=99984>
##contig=<ID=COB1p07198,length=242951>
##contig=<ID=COB1p07199,length=115307>
##contig=<ID=COB1p07200,length=290289>
##contig=<ID=COB1p07201,length=611749>
##contig=<ID=COB1p07202,length=1056114>
##contig=<ID=COB1p07203,length=225297>
##contig=<ID=COB1p07204,length=382179>
##contig=<ID=COB1p07205,length=81671>
##contig=<ID=COB1p07206,length=476808>
##contig=<ID=COB1p07207,length=453087>
##contig=<ID=COB1p07208,length=741500>
##contig=<ID=COB1p07209,length=536222>
##contig=<ID=COB1p07210,length=112586>
##contig=<ID=COB1p07211,length=624711>
##contig=<ID=COB1p07212,length=354855>
##contig=<ID=COB1p07213,length=909257>
##contig=<ID=COB1p07214,length=91276>
##contig=<ID=COB1p07215,length=110597>
##contig=<ID=COB1p07216,length=363436>
##contig=<ID=COB1p07217,length=265933>
##contig=<ID=COB1p07218,length=664232>
##contig=<ID=COB1p07219,length=141117>
##contig=<ID=COB1p07220,length=434188>
##contig=<ID=COB1p07221,length=233822>
##contig=<ID=COB1p07222,length=521859>
##contig=<ID=COB1p07223,length=253106>
##contig=<ID=COB1p07224,length=512965>
##contig=<ID=COB1p07225,length=69135>
##contig=<ID=COB1p07226,length=541931>
##contig=<ID=COB1p07227,length=210349>
##contig=<ID=COB1p07228,length=266001>
##contig=<ID=COB1p07229,length=761887>
##contig=<ID=COB1p07230,length=265555>
##contig=<ID=COB1p07231,length=1588092>
##contig=<ID=COB1p07232,length=96450>
##contig=<ID=COB1p07233,length=275662>
##contig=<ID=COB1p07234,length=581814>
##contig=<ID=COB1p07235,length=307865>
##contig=<ID=COB1p07236,length=370262>
##contig=<ID=COB1p07237,length=943869>
##contig=<ID=COB1p07238,length=925052>
##contig=<ID=COB1p07239,length=571824>
##contig=<ID=COB1p07240,length=225980>
##contig=<ID=COB1p07241,length=398243>
##contig=<ID=COB1p07242,length=442292>
##contig=<ID=COB1p07243,length=289138>
##contig=<ID=COB1p07244,length=242357>
##contig=<ID=COB1p07245,length=237035>
##contig=<ID=COB1p07246,length=347587>
##contig=<ID=COB1p07247,length=739398>
##contig=<ID=COB1p07248,length=275727>
##contig=<ID=COB1p07249,length=233956>
##contig=<ID=COB1p07250,length=106077>
##contig=<ID=COB1p07251,length=335991>
##contig=<ID=COB1p07252,length=550008>
##contig=<ID=COB1p07253,length=647094>
##contig=<ID=COB1p07254,length=226664>
##contig=<ID=COB1p07255,length=126744>
##contig=<ID=COB1p07256,length=599942>
##contig=<ID=COB1p07257,length=273196>
##contig=<ID=COB1p07258,length=1798781>
##contig=<ID=COB1p07259,length=1203757>
##contig=<ID=COB1p07260,length=1811944>
##contig=<ID=COB1p07261,length=175239>
##contig=<ID=COB1p07262,length=1544658>
##contig=<ID=COB1p07263,length=725907>
##contig=<ID=COB1p07264,length=385985>
##contig=<ID=COB1p07265,length=349686>
##contig=<ID=COB1p07266,length=705906>
##contig=<ID=COB1p07267,length=700180>
##contig=<ID=COB1p07268,length=533659>
##contig=<ID=COB1p07269,length=308939>
##contig=<ID=COB1p07270,length=118348>
##contig=<ID=COB1p07271,length=764678>
##contig=<ID=COB1p07272,length=1138194>
##contig=<ID=COB1p07273,length=300129>
##contig=<ID=COB1p07274,length=258218>
##contig=<ID=COB1p07275,length=104448>
##contig=<ID=COB1p07276,length=781460>
##contig=<ID=COB1p07277,length=537362>
##contig=<ID=COB1p07278,length=2033612>
##contig=<ID=COB1p07279,length=291929>
##contig=<ID=COB1p07280,length=148256>
##contig=<ID=COB1p07281,length=697313>
##contig=<ID=COB1p07282,length=846228>
##contig=<ID=COB1p07283,length=1200904>
##contig=<ID=COB1p07284,length=73480>
##contig=<ID=COB1p07285,length=324741>
##contig=<ID=COB1p07286,length=228264>
##contig=<ID=COB1p07287,length=658878>
##contig=<ID=COB1p07288,length=278490>
##contig=<ID=COB1p07289,length=284450>
##contig=<ID=COB1p07290,length=1152070>
##contig=<ID=COB1p07291,length=36676>
##contig=<ID=COB1p07292,length=119432>
##contig=<ID=COB1p07293,length=215211>
##contig=<ID=COB1p07294,length=117359>
##contig=<ID=COB1p07295,length=209456>
##contig=<ID=COB1p07296,length=543814>
##contig=<ID=COB1p07297,length=200141>
##contig=<ID=COB1p07298,length=568388>
##contig=<ID=COB1p07299,length=348077>
##contig=<ID=COB1p07300,length=948130>
##contig=<ID=COB1p07301,length=203988>
##contig=<ID=COB1p07302,length=259582>
##contig=<ID=COB1p07303,length=284557>
##contig=<ID=COB1p07304,length=670995>
##contig=<ID=COB1p07305,length=171972>
##contig=<ID=COB1p07306,length=1243323>
##contig=<ID=COB1p07307,length=601319>
##contig=<ID=COB1p07308,length=81451>
##contig=<ID=COB1p07309,length=657553>
##contig=<ID=COB1p07310,length=450439>
##contig=<ID=COB1p07311,length=2141862>
##contig=<ID=COB1p07312,length=1564016>
##contig=<ID=COB1p07313,length=251330>
##contig=<ID=COB1p07314,length=1125012>
##contig=<ID=COB1p07315,length=1950613>
##contig=<ID=COB1p07316,length=100538>
##contig=<ID=COB1p07317,length=372905>
##contig=<ID=COB1p07318,length=633887>
##contig=<ID=COB1p07319,length=74338>
##contig=<ID=COB1p07320,length=1364312>
##contig=<ID=COB1p07321,length=390008>
##contig=<ID=COB1p07322,length=509348>
##contig=<ID=COB1p07323,length=40950>
##contig=<ID=COB1p07324,length=479897>
##contig=<ID=COB1p07325,length=575522>
##contig=<ID=COB1p07326,length=1876954>
##contig=<ID=COB1p07327,length=501995>
##contig=<ID=COB1p07328,length=358348>
##contig=<ID=COB1p07329,length=330204>
##contig=<ID=COB1p07330,length=59833>
##contig=<ID=COB1p07331,length=55947>
##contig=<ID=COB1p07332,length=1358730>
##contig=<ID=COB1p07333,length=489018>
##contig=<ID=COB1p07334,length=429289>
##contig=<ID=COB1p07335,length=92169>
##contig=<ID=COB1p07336,length=654848>
##contig=<ID=COB1p07337,length=471938>
##contig=<ID=COB1p07338,length=332817>
##contig=<ID=COB1p07339,length=132213>
##contig=<ID=COB1p07340,length=403416>
##contig=<ID=COB1p07341,length=905231>
##contig=<ID=COB1p07342,length=63650>
##contig=<ID=COB1p07343,length=274847>
##contig=<ID=COB1p07344,length=164952>
##contig=<ID=COB1p07345,length=120490>
##contig=<ID=COB1p07346,length=181205>
##contig=<ID=COB1p07347,length=134429>
##contig=<ID=COB1p07348,length=569523>
##contig=<ID=COB1p07349,length=50829>
##contig=<ID=COB1p07350,length=133390>
##contig=<ID=COB1p07351,length=111190>
##contig=<ID=COB1p07352,length=39874>
##contig=<ID=COB1p07353,length=780953>
##contig=<ID=COB1p07354,length=1411276>
##contig=<ID=COB1p07355,length=273677>
##contig=<ID=COB1p07356,length=1207382>
##contig=<ID=COB1p07357,length=691894>
##contig=<ID=COB1p07358,length=642273>
##contig=<ID=COB1p07359,length=1151519>
##contig=<ID=COB1p07360,length=400566>
##contig=<ID=COB1p07361,length=544585>
##contig=<ID=COB1p07362,length=2451843>
##contig=<ID=COB1p07363,length=196458>
##contig=<ID=COB1p07364,length=275333>
##contig=<ID=COB1p07365,length=1182553>
##contig=<ID=COB1p07366,length=1066473>
##contig=<ID=COB1p07367,length=1970463>
##contig=<ID=COB1p07368,length=112829>
##contig=<ID=COB1p07369,length=846547>
##contig=<ID=COB1p07370,length=344564>
##contig=<ID=COB1p07371,length=93772>
##contig=<ID=COB1p07372,length=398079>
##contig=<ID=COB1p07373,length=133075>
##contig=<ID=COB1p07374,length=280080>
##contig=<ID=COB1p07375,length=510333>
##contig=<ID=COB1p07376,length=175598>
##contig=<ID=COB1p07377,length=1081057>
##contig=<ID=COB1p07378,length=271213>
##contig=<ID=COB1p07379,length=186494>
##contig=<ID=COB1p07380,length=139193>
##contig=<ID=COB1p07381,length=110207>
##contig=<ID=COB1p07382,length=974231>
##contig=<ID=COB1p07383,length=427734>
##contig=<ID=COB1p07384,length=335015>
##contig=<ID=COB1p07385,length=98187>
##contig=<ID=COB1p07386,length=129553>
##contig=<ID=COB1p07387,length=413844>
##contig=<ID=COB1p07388,length=472811>
##contig=<ID=COB1p07389,length=629349>
##contig=<ID=COB1p07390,length=263067>
##contig=<ID=COB1p07391,length=109260>
##contig=<ID=COB1p07392,length=141271>
##contig=<ID=COB1p07393,length=217179>
##contig=<ID=COB1p07394,length=551373>
##contig=<ID=COB1p07395,length=857753>
##contig=<ID=COB1p07396,length=77382>
##contig=<ID=COB1p07397,length=3019188>
##contig=<ID=COB1p07398,length=465043>
##contig=<ID=COB1p07399,length=442241>
##contig=<ID=COB1p07400,length=364290>
##contig=<ID=COB1p07401,length=185624>
##contig=<ID=COB1p07402,length=1516197>
##contig=<ID=COB1p07403,length=618863>
##contig=<ID=COB1p07404,length=42873>
##contig=<ID=COB1p07405,length=485518>
##contig=<ID=COB1p07406,length=378086>
##contig=<ID=COB1p07407,length=200058>
##contig=<ID=COB1p07408,length=850737>
##contig=<ID=COB1p07409,length=132088>
##contig=<ID=COB1p07410,length=585674>
##contig=<ID=COB1p07411,length=110774>
##contig=<ID=COB1p07412,length=164753>
##contig=<ID=COB1p07413,length=1253791>
##contig=<ID=COB1p07414,length=839138>
##contig=<ID=COB1p07415,length=474556>
##contig=<ID=COB1p07416,length=89680>
##contig=<ID=COB1p07417,length=773123>
##contig=<ID=COB1p07418,length=255222>
##contig=<ID=COB1p07419,length=538826>
##contig=<ID=COB1p07420,length=392472>
##contig=<ID=COB1p07421,length=1697384>
##contig=<ID=COB1p07422,length=473893>
##contig=<ID=COB1p07423,length=406529>
##contig=<ID=COB1p07424,length=581852>
##contig=<ID=COB1p07425,length=197371>
##contig=<ID=COB1p07426,length=157126>
##contig=<ID=COB1p07427,length=325784>
##contig=<ID=COB1p07428,length=968741>
##contig=<ID=COB1p07429,length=364266>
##contig=<ID=COB1p07430,length=572844>
##contig=<ID=COB1p07431,length=1385820>
##contig=<ID=COB1p07432,length=781162>
##contig=<ID=COB1p07433,length=519962>
##contig=<ID=COB1p07434,length=102980>
##contig=<ID=COB1p07435,length=346837>
##contig=<ID=COB1p07436,length=1135614>
##contig=<ID=COB1p07437,length=393933>
##contig=<ID=COB1p07438,length=1227159>
##contig=<ID=COB1p07439,length=382105>
##contig=<ID=COB1p07440,length=277436>
##contig=<ID=COB1p07441,length=251211>
##contig=<ID=COB1p07442,length=1976705>
##contig=<ID=COB1p07443,length=501579>
##contig=<ID=COB1p07444,length=769861>
##contig=<ID=COB1p07445,length=256743>
##contig=<ID=COB1p07446,length=191681>
##contig=<ID=COB1p07447,length=562983>
##contig=<ID=COB1p07448,length=297304>
##contig=<ID=COB1p07449,length=187461>
##contig=<ID=COB1p07450,length=126174>
##contig=<ID=COB1p07451,length=112038>
##contig=<ID=COB1p07452,length=1197444>
##contig=<ID=COB1p07453,length=191254>
##contig=<ID=COB1p07454,length=88666>
##contig=<ID=COB1p07455,length=484078>
##contig=<ID=COB1p07456,length=368518>
##contig=<ID=COB1p07457,length=520550>
##contig=<ID=COB1p07458,length=521693>
##contig=<ID=COB1p07459,length=83344>
##contig=<ID=COB1p07460,length=188133>
##contig=<ID=COB1p07461,length=351860>
##contig=<ID=COB1p07462,length=154817>
##contig=<ID=COB1p07463,length=225637>
##contig=<ID=COB1p07464,length=312159>
##contig=<ID=COB1p07465,length=852000>
##contig=<ID=COB1p07466,length=195518>
##contig=<ID=COB1p07467,length=217645>
##contig=<ID=COB1p07468,length=389333>
##contig=<ID=COB1p07469,length=84398>
##contig=<ID=COB1p07470,length=586874>
##contig=<ID=COB1p07471,length=198131>
##contig=<ID=COB1p07472,length=578552>
##contig=<ID=COB1p07473,length=168362>
##contig=<ID=COB1p07474,length=205943>
##contig=<ID=COB1p07475,length=495418>
##contig=<ID=COB1p07476,length=3227146>
##contig=<ID=COB1p07477,length=142806>
##contig=<ID=COB1p07478,length=906916>
##contig=<ID=COB1p07479,length=202226>
##contig=<ID=COB1p07480,length=117510>
##contig=<ID=COB1p07481,length=203891>
##contig=<ID=COB1p07482,length=487764>
##contig=<ID=COB1p07483,length=115742>
##contig=<ID=COB1p07484,length=250416>
##contig=<ID=COB1p07485,length=292387>
##contig=<ID=COB1p07486,length=1473920>
##contig=<ID=COB1p07487,length=282805>
##contig=<ID=COB1p07488,length=489715>
##contig=<ID=COB1p07489,length=1835056>
##contig=<ID=COB1p07490,length=543126>
##contig=<ID=COB1p07491,length=441655>
##contig=<ID=COB1p07492,length=727508>
##contig=<ID=COB1p07493,length=121973>
##contig=<ID=COB1p07494,length=50370>
##contig=<ID=COB1p07495,length=210294>
##contig=<ID=COB1p07496,length=208760>
##contig=<ID=COB1p07497,length=857530>
##contig=<ID=COB1p07498,length=633675>
##contig=<ID=COB1p07499,length=287377>
##contig=<ID=COB1p07500,length=655986>
##contig=<ID=COB1p07501,length=910733>
##contig=<ID=COB1p07502,length=160805>
##contig=<ID=COB1p07503,length=649864>
##contig=<ID=COB1p07504,length=757885>
##contig=<ID=COB1p07505,length=691727>
##contig=<ID=COB1p07506,length=205853>
##contig=<ID=COB1p07507,length=165838>
##contig=<ID=COB1p07508,length=96764>
##contig=<ID=COB1p07509,length=233777>
##contig=<ID=COB1p07510,length=559622>
##contig=<ID=COB1p07511,length=435242>
##contig=<ID=COB1p07512,length=3228990>
##contig=<ID=COB1p07513,length=221424>
##contig=<ID=COB1p07514,length=330007>
##contig=<ID=COB1p07515,length=528296>
##contig=<ID=COB1p07516,length=90714>
##contig=<ID=COB1p07517,length=499387>
##contig=<ID=COB1p07518,length=165517>
##contig=<ID=COB1p07519,length=1099634>
##contig=<ID=COB1p07520,length=42429>
##contig=<ID=COB1p07521,length=460606>
##contig=<ID=COB1p07522,length=129027>
##contig=<ID=COB1p07523,length=2396713>
##contig=<ID=COB1p07524,length=56311>
##contig=<ID=COB1p07525,length=209051>
##contig=<ID=COB1p07526,length=301457>
##contig=<ID=COB1p07527,length=209787>
##contig=<ID=COB1p07528,length=697017>
##contig=<ID=COB1p07529,length=310374>
##contig=<ID=COB1p07530,length=433610>
##contig=<ID=COB1p07531,length=639601>
##contig=<ID=COB1p07532,length=138828>
##contig=<ID=COB1p07533,length=251646>
##contig=<ID=COB1p07534,length=536655>
##contig=<ID=COB1p07535,length=139601>
##contig=<ID=COB1p07536,length=414878>
##contig=<ID=COB1p07537,length=95022>
##contig=<ID=COB1p07538,length=1540153>
##contig=<ID=COB1p07539,length=162592>
##contig=<ID=COB1p07540,length=623502>
##contig=<ID=COB1p07541,length=228924>
##contig=<ID=COB1p07542,length=1122805>
##contig=<ID=COB1p07543,length=246476>
##contig=<ID=COB1p07544,length=224760>
##contig=<ID=COB1p07545,length=76816>
##contig=<ID=COB1p07546,length=124195>
##contig=<ID=COB1p07547,length=617098>
##contig=<ID=COB1p07548,length=355562>
##contig=<ID=COB1p07549,length=679129>
##contig=<ID=COB1p07550,length=612064>
##contig=<ID=COB1p07551,length=278767>
##contig=<ID=COB1p07552,length=386395>
##contig=<ID=COB1p07553,length=263121>
##contig=<ID=COB1p07554,length=438438>
##contig=<ID=COB1p07555,length=313594>
##contig=<ID=COB1p07556,length=1050063>
##contig=<ID=COB1p07557,length=266026>
##contig=<ID=COB1p07558,length=592575>
##contig=<ID=COB1p07559,length=914146>
##contig=<ID=COB1p07560,length=205602>
##contig=<ID=COB1p07561,length=873092>
##contig=<ID=COB1p07562,length=858594>
##contig=<ID=COB1p07563,length=552428>
##contig=<ID=COB1p07564,length=170810>
##contig=<ID=COB1p07565,length=170078>
##contig=<ID=COB1p07566,length=88158>
##contig=<ID=COB1p07567,length=1016262>
##contig=<ID=COB1p07568,length=600825>
##contig=<ID=COB1p07569,length=711781>
##contig=<ID=COB1p07570,length=677311>
##contig=<ID=COB1p07571,length=1136813>
##contig=<ID=COB1p07572,length=347076>
##contig=<ID=COB1p07573,length=440388>
##contig=<ID=COB1p07574,length=216641>
##contig=<ID=COB1p07575,length=378076>
##contig=<ID=COB1p07576,length=233032>
##contig=<ID=COB1p07577,length=994683>
##contig=<ID=COB1p07578,length=74231>
##contig=<ID=COB1p07579,length=61030>
##contig=<ID=COB1p07580,length=191826>
##contig=<ID=COB1p07581,length=299101>
##contig=<ID=COB1p07582,length=809069>
##contig=<ID=COB1p07583,length=366017>
##contig=<ID=COB1p07584,length=230025>
##contig=<ID=COB1p07585,length=524533>
##contig=<ID=COB1p07586,length=156933>
##contig=<ID=COB1p07587,length=113228>
##contig=<ID=COB1p07588,length=100059>
##contig=<ID=COB1p07589,length=826431>
##contig=<ID=COB1p07590,length=1097909>
##contig=<ID=COB1p07591,length=976434>
##contig=<ID=COB1p07592,length=579161>
##contig=<ID=COB1p07593,length=578987>
##contig=<ID=COB1p07594,length=805348>
##contig=<ID=COB1p07595,length=105217>
##contig=<ID=COB1p07596,length=91454>
##contig=<ID=COB1p07597,length=614713>
##contig=<ID=COB1p07598,length=254372>
##contig=<ID=COB1p07599,length=231416>
##contig=<ID=COB1p07600,length=259577>
##contig=<ID=COB1p07601,length=287634>
##contig=<ID=COB1p07602,length=256885>
##contig=<ID=COB1p07603,length=2178387>
##contig=<ID=COB1p07604,length=536553>
##contig=<ID=COB1p07605,length=458141>
##contig=<ID=COB1p07606,length=290703>
##contig=<ID=COB1p07607,length=818263>
##contig=<ID=COB1p07608,length=226969>
##contig=<ID=COB1p07609,length=199282>
##contig=<ID=COB1p07610,length=669178>
##contig=<ID=COB1p07611,length=472312>
##contig=<ID=COB1p07612,length=187496>
##contig=<ID=COB1p07613,length=207416>
##contig=<ID=COB1p07614,length=552548>
##contig=<ID=COB1p07615,length=765774>
##contig=<ID=COB1p07616,length=1370330>
##contig=<ID=COB1p07617,length=779314>
##contig=<ID=COB1p07618,length=211860>
##contig=<ID=COB1p07619,length=257929>
##contig=<ID=COB1p07620,length=765225>
##contig=<ID=COB1p07621,length=142644>
##contig=<ID=COB1p07622,length=1221175>
##contig=<ID=COB1p07623,length=1247564>
##contig=<ID=COB1p07624,length=335464>
##contig=<ID=COB1p07625,length=619718>
##contig=<ID=COB1p07626,length=318505>
##contig=<ID=COB1p07627,length=135056>
##contig=<ID=COB1p07628,length=937106>
##contig=<ID=COB1p07629,length=432106>
##contig=<ID=COB1p07630,length=796443>
##contig=<ID=COB1p07631,length=120426>
##contig=<ID=COB1p07632,length=1337502>
##contig=<ID=COB1p07633,length=175250>
##contig=<ID=COB1p07634,length=199039>
##contig=<ID=COB1p07635,length=200050>
##contig=<ID=COB1p07636,length=1263211>
##contig=<ID=COB1p07637,length=353864>
##contig=<ID=COB1p07638,length=180522>
##contig=<ID=COB1p07639,length=235107>
##contig=<ID=COB1p07640,length=305627>
##contig=<ID=COB1p07641,length=296819>
##contig=<ID=COB1p07642,length=110110>
##contig=<ID=COB1p07643,length=185084>
##contig=<ID=COB1p07644,length=181708>
##contig=<ID=COB1p07645,length=780444>
##contig=<ID=COB1p07646,length=180871>
##contig=<ID=COB1p07647,length=363766>
##contig=<ID=COB1p07648,length=935499>
##contig=<ID=COB1p07649,length=274135>
##contig=<ID=COB1p07650,length=436712>
##contig=<ID=COB1p07651,length=387298>
##contig=<ID=COB1p07652,length=338009>
##contig=<ID=COB1p07653,length=208318>
##contig=<ID=COB1p07654,length=689106>
##contig=<ID=COB1p07655,length=446040>
##contig=<ID=COB1p07656,length=324627>
##contig=<ID=COB1p07657,length=473975>
##contig=<ID=COB1p07658,length=310461>
##contig=<ID=COB1p07659,length=218153>
##contig=<ID=COB1p07660,length=1095491>
##contig=<ID=COB1p07661,length=461726>
##contig=<ID=COB1p07662,length=200547>
##contig=<ID=COB1p07663,length=549498>
##contig=<ID=COB1p07664,length=163195>
##contig=<ID=COB1p07665,length=36247>
##contig=<ID=COB1p07666,length=321575>
##contig=<ID=COB1p07667,length=307239>
##contig=<ID=COB1p07668,length=40982>
##contig=<ID=COB1p07669,length=477394>
##contig=<ID=COB1p07670,length=1125342>
##contig=<ID=COB1p07671,length=57770>
##contig=<ID=COB1p07672,length=530696>
##contig=<ID=COB1p07673,length=185769>
##contig=<ID=COB1p07674,length=208163>
##contig=<ID=COB1p07675,length=829372>
##contig=<ID=COB1p07676,length=740622>
##contig=<ID=COB1p07677,length=431085>
##contig=<ID=COB1p07678,length=241753>
##contig=<ID=COB1p07679,length=617086>
##contig=<ID=COB1p07680,length=387004>
##contig=<ID=COB1p07681,length=934279>
##contig=<ID=COB1p07682,length=357611>
##contig=<ID=COB1p07683,length=145090>
##contig=<ID=COB1p07684,length=414165>
##contig=<ID=COB1p07685,length=30528>
##contig=<ID=COB1p07686,length=404116>
##contig=<ID=COB1p07687,length=121516>
##contig=<ID=COB1p07688,length=80625>
##contig=<ID=COB1p07689,length=879382>
##contig=<ID=COB1p07690,length=489765>
##contig=<ID=COB1p07691,length=181182>
##contig=<ID=COB1p07692,length=286275>
##contig=<ID=COB1p07693,length=273836>
##contig=<ID=COB1p07694,length=376575>
##contig=<ID=COB1p07695,length=262678>
##contig=<ID=COB1p07696,length=204278>
##contig=<ID=COB1p07697,length=635886>
##contig=<ID=COB1p07698,length=357392>
##contig=<ID=COB1p07699,length=105697>
##contig=<ID=COB1p07700,length=1217191>
##contig=<ID=COB1p07701,length=247340>
##contig=<ID=COB1p07702,length=382873>
##contig=<ID=COB1p07703,length=140640>
##contig=<ID=COB1p07704,length=337353>
##contig=<ID=COB1p07705,length=619057>
##contig=<ID=COB1p07706,length=135552>
##contig=<ID=COB1p07707,length=401852>
##contig=<ID=COB1p07708,length=567124>
##contig=<ID=COB1p07709,length=1489806>
##contig=<ID=COB1p07710,length=275279>
##contig=<ID=COB1p07711,length=1016659>
##contig=<ID=COB1p07712,length=1211508>
##contig=<ID=COB1p07713,length=445169>
##contig=<ID=COB1p07714,length=290811>
##contig=<ID=COB1p07715,length=873959>
##contig=<ID=COB1p07716,length=131608>
##contig=<ID=COB1p07717,length=251857>
##contig=<ID=COB1p07718,length=308882>
##contig=<ID=COB1p07719,length=27688>
##contig=<ID=COB1p07720,length=125566>
##contig=<ID=COB1p07721,length=88363>
##contig=<ID=COB1p07722,length=125392>
##contig=<ID=COB1p07723,length=889208>
##contig=<ID=COB1p07724,length=793637>
##contig=<ID=COB1p07725,length=181858>
##contig=<ID=COB1p07726,length=539476>
##contig=<ID=COB1p07727,length=761683>
##contig=<ID=COB1p07728,length=135921>
##contig=<ID=COB1p07729,length=725932>
##contig=<ID=COB1p07730,length=94393>
##contig=<ID=COB1p07731,length=190955>
##contig=<ID=COB1p07732,length=145500>
##contig=<ID=COB1p07733,length=263644>
##contig=<ID=COB1p07734,length=438551>
##contig=<ID=COB1p07735,length=244531>
##contig=<ID=COB1p07736,length=302105>
##contig=<ID=COB1p07737,length=510088>
##contig=<ID=COB1p07738,length=379470>
##contig=<ID=COB1p07739,length=335666>
##contig=<ID=COB1p07740,length=387139>
##contig=<ID=COB1p07741,length=1643968>
##contig=<ID=COB1p07742,length=952777>
##contig=<ID=COB1p07743,length=209363>
##contig=<ID=COB1p07744,length=336081>
##contig=<ID=COB1p07745,length=113724>
##contig=<ID=COB1p07746,length=235987>
##contig=<ID=COB1p07747,length=224522>
##contig=<ID=COB1p07748,length=293464>
##contig=<ID=COB1p07749,length=224196>
##contig=<ID=COB1p07750,length=1134396>
##contig=<ID=COB1p07751,length=310388>
##contig=<ID=COB1p07752,length=47675>
##contig=<ID=COB1p07753,length=1105824>
##contig=<ID=COB1p07754,length=792955>
##contig=<ID=COB1p07755,length=800846>
##contig=<ID=COB1p07756,length=88793>
##contig=<ID=COB1p07757,length=1004758>
##contig=<ID=COB1p07758,length=481996>
##contig=<ID=COB1p07759,length=224508>
##contig=<ID=COB1p07760,length=361774>
##contig=<ID=COB1p07761,length=537304>
##contig=<ID=COB1p07762,length=570080>
##contig=<ID=COB1p07763,length=176388>
##contig=<ID=COB1p07764,length=1230801>
##contig=<ID=COB1p07765,length=541624>
##contig=<ID=COB1p07766,length=313895>
##contig=<ID=COB1p07767,length=151868>
##contig=<ID=COB1p07768,length=400938>
##contig=<ID=COB1p07769,length=482814>
##contig=<ID=COB1p07770,length=630733>
##contig=<ID=COB1p07771,length=379023>
##contig=<ID=COB1p07772,length=303849>
##contig=<ID=COB1p07773,length=1263634>
##contig=<ID=COB1p07774,length=198977>
##contig=<ID=COB1p07775,length=1707539>
##contig=<ID=COB1p07776,length=605380>
##contig=<ID=COB1p07777,length=307129>
##contig=<ID=COB1p07778,length=79180>
##contig=<ID=COB1p07779,length=798347>
##contig=<ID=COB1p07780,length=514122>
##contig=<ID=COB1p07781,length=352952>
##contig=<ID=COB1p07782,length=280610>
##contig=<ID=COB1p07783,length=952843>
##contig=<ID=COB1p07784,length=915120>
##contig=<ID=COB1p07785,length=79085>
##contig=<ID=COB1p07786,length=832798>
##contig=<ID=COB1p07787,length=134937>
##contig=<ID=COB1p07788,length=308358>
##contig=<ID=COB1p07789,length=1038174>
##contig=<ID=COB1p07790,length=1017844>
##contig=<ID=COB1p07791,length=173008>
##contig=<ID=COB1p07792,length=136946>
##contig=<ID=COB1p07793,length=231498>
##contig=<ID=COB1p07794,length=231241>
##contig=<ID=COB1p07795,length=258833>
##contig=<ID=COB1p07796,length=84736>
##contig=<ID=COB1p07797,length=997543>
##contig=<ID=COB1p07798,length=105897>
##contig=<ID=COB1p07799,length=382940>
##contig=<ID=COB1p07800,length=353663>
##contig=<ID=COB1p07801,length=1382781>
##contig=<ID=COB1p07802,length=99511>
##contig=<ID=COB1p07803,length=182184>
##contig=<ID=COB1p07804,length=413889>
##contig=<ID=COB1p07805,length=208094>
##contig=<ID=COB1p07806,length=172987>
##contig=<ID=COB1p07807,length=448690>
##contig=<ID=COB1p07808,length=1347176>
##contig=<ID=COB1p07809,length=699804>
##contig=<ID=COB1p07810,length=466179>
##contig=<ID=COB1p07811,length=240071>
##contig=<ID=COB1p07812,length=186240>
##contig=<ID=COB1p07813,length=601953>
##contig=<ID=COB1p07814,length=108022>
##contig=<ID=COB1p07815,length=2199394>
##contig=<ID=COB1p07816,length=1297860>
##contig=<ID=COB1p07817,length=52019>
##contig=<ID=COB1p07818,length=541790>
##contig=<ID=COB1p07819,length=201606>
##contig=<ID=COB1p07820,length=876651>
##contig=<ID=COB1p07821,length=127972>
##contig=<ID=COB1p07822,length=491906>
##contig=<ID=COB1p07823,length=127321>
##contig=<ID=COB1p07824,length=192941>
##contig=<ID=COB1p07825,length=159128>
##contig=<ID=COB1p07826,length=137134>
##contig=<ID=COB1p07827,length=179077>
##contig=<ID=COB1p07828,length=471857>
##contig=<ID=COB1p07829,length=281131>
##contig=<ID=COB1p07830,length=408235>
##contig=<ID=COB1p07831,length=173304>
##contig=<ID=COB1p07832,length=1387073>
##contig=<ID=COB1p07833,length=736454>
##contig=<ID=COB1p07834,length=198298>
##contig=<ID=COB1p07835,length=41333>
##contig=<ID=COB1p07836,length=715590>
##contig=<ID=COB1p07837,length=513295>
##contig=<ID=COB1p07838,length=668878>
##contig=<ID=COB1p07839,length=455897>
##contig=<ID=COB1p07840,length=128759>
##contig=<ID=COB1p07841,length=419279>
##contig=<ID=COB1p07842,length=1510797>
##contig=<ID=COB1p07843,length=265581>
##contig=<ID=COB1p07844,length=901492>
##contig=<ID=COB1p07845,length=811802>
##contig=<ID=COB1p07846,length=156841>
##contig=<ID=COB1p07847,length=291627>
##contig=<ID=COB1p07848,length=392954>
##contig=<ID=COB1p07849,length=446705>
##contig=<ID=COB1p07850,length=474901>
##contig=<ID=COB1p07851,length=331564>
##contig=<ID=COB1p07852,length=242406>
##contig=<ID=COB1p07853,length=301873>
##contig=<ID=COB1p07854,length=410926>
##contig=<ID=COB1p07855,length=1046660>
##contig=<ID=COB1p07856,length=677762>
##contig=<ID=COB1p07857,length=692495>
##contig=<ID=COB1p07858,length=918814>
##contig=<ID=COB1p07859,length=837641>
##contig=<ID=COB1p07860,length=740214>
##contig=<ID=COB1p07861,length=73119>
##contig=<ID=COB1p07862,length=122426>
##contig=<ID=COB1p07863,length=181237>
##contig=<ID=COB1p07864,length=1511419>
##contig=<ID=COB1p07865,length=86569>
##contig=<ID=COB1p07866,length=768867>
##contig=<ID=COB1p07867,length=75412>
##contig=<ID=COB1p07868,length=1682765>
##contig=<ID=COB1p07869,length=121039>
##contig=<ID=COB1p07870,length=302767>
##contig=<ID=COB1p07871,length=244488>
##contig=<ID=COB1p07872,length=1767034>
##contig=<ID=COB1p07873,length=656721>
##contig=<ID=COB1p07874,length=476275>
##contig=<ID=COB1p07875,length=312045>
##contig=<ID=COB1p07876,length=308187>
##contig=<ID=COB1p07877,length=907956>
##contig=<ID=COB1p07878,length=301432>
##contig=<ID=COB1p07879,length=763426>
##contig=<ID=COB1p07880,length=353563>
##contig=<ID=COB1p07881,length=409388>
##contig=<ID=COB1p07882,length=453211>
##contig=<ID=COB1p07883,length=109645>
##contig=<ID=COB1p07884,length=751223>
##contig=<ID=COB1p07885,length=178020>
##contig=<ID=COB1p07886,length=208596>
##contig=<ID=COB1p07887,length=834832>
##contig=<ID=COB1p07888,length=247671>
##contig=<ID=COB1p07889,length=107804>
##contig=<ID=COB1p07890,length=303997>
##contig=<ID=COB1p07891,length=2112361>
##contig=<ID=COB1p07892,length=587670>
##contig=<ID=COB1p07893,length=269145>
##contig=<ID=COB1p07894,length=1025190>
##contig=<ID=COB1p07895,length=334971>
##contig=<ID=COB1p07896,length=133307>
##contig=<ID=COB1p07897,length=280686>
##contig=<ID=COB1p07898,length=452389>
##contig=<ID=COB1p07899,length=502632>
##contig=<ID=COB1p07900,length=309408>
##contig=<ID=COB1p07901,length=356522>
##contig=<ID=COB1p07902,length=573791>
##contig=<ID=COB1p07903,length=357289>
##contig=<ID=COB1p07904,length=338945>
##contig=<ID=COB1p07905,length=310578>
##contig=<ID=COB1p07906,length=135563>
##contig=<ID=COB1p07907,length=343846>
##contig=<ID=COB1p07908,length=101612>
##contig=<ID=COB1p07909,length=1436868>
##contig=<ID=COB1p07910,length=93111>
##contig=<ID=COB1p07911,length=350416>
##contig=<ID=COB1p07912,length=194001>
##contig=<ID=COB1p07913,length=176461>
##contig=<ID=COB1p07914,length=416701>
##contig=<ID=COB1p07915,length=50568>
##contig=<ID=COB1p07916,length=553230>
##contig=<ID=COB1p07917,length=277764>
##contig=<ID=COB1p07918,length=284820>
##contig=<ID=COB1p07919,length=235880>
##contig=<ID=COB1p07920,length=490078>
##contig=<ID=COB1p07921,length=450723>
##contig=<ID=COB1p07922,length=142229>
##contig=<ID=COB1p07923,length=142639>
##contig=<ID=COB1p07924,length=56807>
##contig=<ID=COB1p07925,length=1420526>
##contig=<ID=COB1p07926,length=45812>
##contig=<ID=COB1p07927,length=470687>
##contig=<ID=COB1p07928,length=39801>
##contig=<ID=COB1p07929,length=65459>
##contig=<ID=COB1p07930,length=100190>
##contig=<ID=COB1p07931,length=168642>
##contig=<ID=COB1p07932,length=551417>
##contig=<ID=COB1p07933,length=300999>
##contig=<ID=COB1p07934,length=160868>
##contig=<ID=COB1p07935,length=1090363>
##contig=<ID=COB1p07936,length=501309>
##contig=<ID=COB1p07937,length=238003>
##contig=<ID=COB1p07938,length=206312>
##contig=<ID=COB1p07939,length=1163281>
##contig=<ID=COB1p07940,length=448417>
##contig=<ID=COB1p07941,length=539042>
##contig=<ID=COB1p07942,length=1394124>
##contig=<ID=COB1p07943,length=152162>
##contig=<ID=COB1p07944,length=3601138>
##contig=<ID=COB1p07945,length=146764>
##contig=<ID=COB1p07946,length=272542>
##contig=<ID=COB1p07947,length=175657>
##contig=<ID=COB1p07948,length=165698>
##contig=<ID=COB1p07949,length=579891>
##contig=<ID=COB1p07950,length=220810>
##contig=<ID=COB1p07951,length=91188>
##contig=<ID=COB1p07952,length=84712>
##contig=<ID=COB1p07953,length=286557>
##contig=<ID=COB1p07954,length=517308>
##contig=<ID=COB1p07955,length=596988>
##contig=<ID=COB1p07956,length=578765>
##contig=<ID=COB1p07957,length=727235>
##contig=<ID=COB1p07958,length=157084>
##contig=<ID=COB1p07959,length=736602>
##contig=<ID=COB1p07960,length=547740>
##contig=<ID=COB1p07961,length=279069>
##contig=<ID=COB1p07962,length=241474>
##contig=<ID=COB1p07963,length=1013752>
##contig=<ID=COB1p07964,length=736605>
##contig=<ID=COB1p07965,length=37584>
##contig=<ID=COB1p07966,length=1287033>
##contig=<ID=COB1p07967,length=1113290>
##contig=<ID=COB1p07968,length=55196>
##contig=<ID=COB1p07969,length=856262>
##contig=<ID=COB1p07970,length=542931>
##contig=<ID=COB1p07971,length=462586>
##contig=<ID=COB1p07972,length=177716>
##contig=<ID=COB1p07973,length=456449>
##contig=<ID=COB1p07974,length=309769>
##contig=<ID=COB1p07975,length=242625>
##contig=<ID=COB1p07976,length=243003>
##contig=<ID=COB1p07977,length=441140>
##contig=<ID=COB1p07978,length=124142>
##contig=<ID=COB1p07979,length=221170>
##contig=<ID=COB1p07980,length=120735>
##contig=<ID=COB1p07981,length=316176>
##contig=<ID=COB1p07982,length=160037>
##contig=<ID=COB1p07983,length=87656>
##contig=<ID=COB1p07984,length=1236933>
##contig=<ID=COB1p07985,length=757946>
##contig=<ID=COB1p07986,length=36069>
##contig=<ID=COB1p07987,length=1157831>
##contig=<ID=COB1p07988,length=86413>
##contig=<ID=COB1p07989,length=264448>
##contig=<ID=COB1p07990,length=476613>
##contig=<ID=COB1p07991,length=829144>
##contig=<ID=COB1p07992,length=1290074>
##contig=<ID=COB1p07993,length=834817>
##contig=<ID=COB1p07994,length=45360>
##contig=<ID=COB1p07995,length=307636>
##contig=<ID=COB1p07996,length=281249>
##contig=<ID=COB1p07997,length=290391>
##contig=<ID=COB1p07998,length=615899>
##contig=<ID=COB1p07999,length=1393322>
##contig=<ID=COB1p08000,length=1274142>
##contig=<ID=COB1p08001,length=92944>
##contig=<ID=COB1p08002,length=529913>
##contig=<ID=COB1p08003,length=533149>
##contig=<ID=COB1p08004,length=194470>
##contig=<ID=COB1p08005,length=565431>
##contig=<ID=COB1p08006,length=118480>
##contig=<ID=COB1p08007,length=60031>
##contig=<ID=COB1p08008,length=1095884>
##contig=<ID=COB1p08009,length=206759>
##contig=<ID=COB1p08010,length=518993>
##contig=<ID=COB1p08011,length=598008>
##contig=<ID=COB1p08012,length=262106>
##contig=<ID=COB1p08013,length=131892>
##contig=<ID=COB1p08014,length=1862613>
##contig=<ID=COB1p08015,length=875899>
##contig=<ID=COB1p08016,length=1360042>
##contig=<ID=COB1p08017,length=283239>
##contig=<ID=COB1p08018,length=203229>
##contig=<ID=COB1p08019,length=361132>
##contig=<ID=COB1p08020,length=229651>
##contig=<ID=COB1p08021,length=95380>
##contig=<ID=COB1p08022,length=212760>
##contig=<ID=COB1p08023,length=638276>
##contig=<ID=COB1p08024,length=267336>
##contig=<ID=COB1p08025,length=191370>
##contig=<ID=COB1p08026,length=469325>
##contig=<ID=COB1p08027,length=91030>
##contig=<ID=COB1p08028,length=43425>
##contig=<ID=COB1p08029,length=193064>
##contig=<ID=COB1p08030,length=168872>
##contig=<ID=COB1p08031,length=719535>
##contig=<ID=COB1p08032,length=154761>
##contig=<ID=COB1p08033,length=532326>
##contig=<ID=COB1p08034,length=1976726>
##contig=<ID=COB1p08035,length=419003>
##contig=<ID=COB1p08036,length=254394>
##contig=<ID=COB1p08037,length=689791>
##contig=<ID=COB1p08038,length=2607226>
##contig=<ID=COB1p08039,length=3282998>
##contig=<ID=COB1p08040,length=314384>
##contig=<ID=COB1p08041,length=179840>
##contig=<ID=COB1p08042,length=537965>
##contig=<ID=COB1p08043,length=201442>
##contig=<ID=COB1p08044,length=860988>
##contig=<ID=COB1p08045,length=226244>
##contig=<ID=COB1p08046,length=38460>
##contig=<ID=COB1p08047,length=116849>
##contig=<ID=COB1p08048,length=305828>
##contig=<ID=COB1p08049,length=417735>
##contig=<ID=COB1p08050,length=178280>
##contig=<ID=COB1p08051,length=123647>
##contig=<ID=COB1p08052,length=288199>
##contig=<ID=COB1p08053,length=344125>
##contig=<ID=COB1p08054,length=590628>
##contig=<ID=COB1p08055,length=207370>
##contig=<ID=COB1p08056,length=194439>
##contig=<ID=COB1p08057,length=376817>
##contig=<ID=COB1p08058,length=198229>
##contig=<ID=COB1p08059,length=1182405>
##contig=<ID=COB1p08060,length=125227>
##contig=<ID=COB1p08061,length=171201>
##contig=<ID=COB1p08062,length=446073>
##contig=<ID=COB1p08063,length=273119>
##contig=<ID=COB1p08064,length=170315>
##contig=<ID=COB1p08065,length=651194>
##contig=<ID=COB1p08066,length=76897>
##contig=<ID=COB1p08067,length=148032>
##contig=<ID=COB1p08068,length=180789>
##contig=<ID=COB1p08069,length=88600>
##contig=<ID=COB1p08070,length=124407>
##contig=<ID=COB1p08071,length=190656>
##contig=<ID=COB1p08072,length=84156>
##contig=<ID=COB1p08073,length=87778>
##contig=<ID=COB1p08074,length=311431>
##contig=<ID=COB1p08075,length=511856>
##contig=<ID=COB1p08076,length=150875>
##contig=<ID=COB1p08077,length=154788>
##contig=<ID=COB1p08078,length=460615>
##contig=<ID=COB1p08079,length=42517>
##contig=<ID=COB1p08080,length=687569>
##contig=<ID=COB1p08081,length=891127>
##contig=<ID=COB1p08082,length=173207>
##contig=<ID=COB1p08083,length=772964>
##contig=<ID=COB1p08084,length=485967>
##contig=<ID=COB1p08085,length=202704>
##contig=<ID=COB1p08086,length=1117979>
##contig=<ID=COB1p08087,length=86544>
##contig=<ID=COB1p08088,length=348638>
##contig=<ID=COB1p08089,length=530978>
##contig=<ID=COB1p08090,length=159002>
##contig=<ID=COB1p08091,length=180349>
##contig=<ID=COB1p08092,length=220560>
##contig=<ID=COB1p08093,length=1127137>
##contig=<ID=COB1p08094,length=61905>
##contig=<ID=COB1p08095,length=123036>
##contig=<ID=COB1p08096,length=1379063>
##contig=<ID=COB1p08097,length=134772>
##contig=<ID=COB1p08098,length=33383>
##contig=<ID=COB1p08099,length=1029597>
##contig=<ID=COB1p08100,length=502593>
##contig=<ID=COB1p08101,length=566918>
##contig=<ID=COB1p08102,length=784032>
##contig=<ID=COB1p08103,length=250915>
##contig=<ID=COB1p08104,length=604971>
##contig=<ID=COB1p08105,length=1296286>
##contig=<ID=COB1p08106,length=126357>
##contig=<ID=COB1p08107,length=665641>
##contig=<ID=COB1p08108,length=259689>
##contig=<ID=COB1p08109,length=1257722>
##contig=<ID=COB1p08110,length=477906>
##contig=<ID=COB1p08111,length=787840>
##contig=<ID=COB1p08112,length=398619>
##contig=<ID=COB1p08113,length=328048>
##contig=<ID=COB1p08114,length=164199>
##contig=<ID=COB1p08115,length=207667>
##contig=<ID=COB1p08116,length=113274>
##contig=<ID=COB1p08117,length=317427>
##contig=<ID=COB1p08118,length=1129121>
##contig=<ID=COB1p08119,length=309469>
##contig=<ID=COB1p08120,length=616656>
##contig=<ID=COB1p08121,length=191911>
##contig=<ID=COB1p08122,length=315811>
##contig=<ID=COB1p08123,length=568008>
##contig=<ID=COB1p08124,length=177332>
##contig=<ID=COB1p08125,length=506713>
##contig=<ID=COB1p08126,length=128617>
##contig=<ID=COB1p08127,length=306389>
##contig=<ID=COB1p08128,length=170974>
##contig=<ID=COB1p08129,length=681610>
##contig=<ID=COB1p08130,length=168785>
##contig=<ID=COB1p08131,length=1649522>
##contig=<ID=COB1p08132,length=209461>
##contig=<ID=COB1p08133,length=171509>
##contig=<ID=COB1p08134,length=188411>
##contig=<ID=COB1p08135,length=318571>
##contig=<ID=COB1p08136,length=631187>
##contig=<ID=COB1p08137,length=77276>
##contig=<ID=COB1p08138,length=300322>
##contig=<ID=COB1p08139,length=882129>
##contig=<ID=COB1p08140,length=144306>
##contig=<ID=COB1p08141,length=129463>
##contig=<ID=COB1p08142,length=427068>
##contig=<ID=COB1p08143,length=284924>
##contig=<ID=COB1p08144,length=190183>
##contig=<ID=COB1p08145,length=582812>
##contig=<ID=COB1p08146,length=172951>
##contig=<ID=COB1p08147,length=708745>
##contig=<ID=COB1p08148,length=87114>
##contig=<ID=COB1p08149,length=360924>
##contig=<ID=COB1p08150,length=559757>
##contig=<ID=COB1p08151,length=223987>
##contig=<ID=COB1p08152,length=312800>
##contig=<ID=COB1p08153,length=78011>
##contig=<ID=COB1p08154,length=381483>
##contig=<ID=COB1p08155,length=521311>
##contig=<ID=COB1p08156,length=479737>
##contig=<ID=COB1p08157,length=482415>
##contig=<ID=COB1p08158,length=477697>
##contig=<ID=COB1p08159,length=665293>
##contig=<ID=COB1p08160,length=928027>
##contig=<ID=COB1p08161,length=120485>
##contig=<ID=COB1p08162,length=108723>
##contig=<ID=COB1p08163,length=359077>
##contig=<ID=COB1p08164,length=189431>
##contig=<ID=COB1p08165,length=568398>
##contig=<ID=COB1p08166,length=532531>
##contig=<ID=COB1p08167,length=423419>
##contig=<ID=COB1p08168,length=457710>
##contig=<ID=COB1p08169,length=121134>
##contig=<ID=COB1p08170,length=77550>
##contig=<ID=COB1p08171,length=411850>
##contig=<ID=COB1p08172,length=68750>
##contig=<ID=COB1p08173,length=138927>
##contig=<ID=COB1p08174,length=407662>
##contig=<ID=COB1p08175,length=48124>
##contig=<ID=COB1p08176,length=319168>
##contig=<ID=COB1p08177,length=194917>
##contig=<ID=COB1p08178,length=189207>
##contig=<ID=COB1p08179,length=108988>
##contig=<ID=COB1p08180,length=598509>
##contig=<ID=COB1p08181,length=451989>
##contig=<ID=COB1p08182,length=143252>
##contig=<ID=COB1p08183,length=87185>
##contig=<ID=COB1p08184,length=497684>
##contig=<ID=COB1p08185,length=489403>
##contig=<ID=COB1p08186,length=397000>
##contig=<ID=COB1p08187,length=141799>
##contig=<ID=COB1p08188,length=1688761>
##contig=<ID=COB1p08189,length=111195>
##contig=<ID=COB1p08190,length=119864>
##contig=<ID=COB1p08191,length=226302>
##contig=<ID=COB1p08192,length=541877>
##contig=<ID=COB1p08193,length=259773>
##contig=<ID=COB1p08194,length=108225>
##contig=<ID=COB1p08195,length=572056>
##contig=<ID=COB1p08196,length=271367>
##contig=<ID=COB1p08197,length=1331125>
##contig=<ID=COB1p08198,length=949057>
##contig=<ID=COB1p08199,length=263282>
##contig=<ID=COB1p08200,length=349678>
##contig=<ID=COB1p08201,length=159113>
##contig=<ID=COB1p08202,length=318861>
##contig=<ID=COB1p08203,length=114064>
##contig=<ID=COB1p08204,length=275364>
##contig=<ID=COB1p08205,length=99637>
##contig=<ID=COB1p08206,length=835224>
##contig=<ID=COB1p08207,length=318804>
##contig=<ID=COB1p08208,length=78214>
##contig=<ID=COB1p08209,length=406022>
##contig=<ID=COB1p08210,length=740011>
##contig=<ID=COB1p08211,length=1199598>
##contig=<ID=COB1p08212,length=70747>
##contig=<ID=COB1p08213,length=169837>
##contig=<ID=COB1p08214,length=150234>
##contig=<ID=COB1p08215,length=602196>
##contig=<ID=COB1p08216,length=369831>
##contig=<ID=COB1p08217,length=585698>
##contig=<ID=COB1p08218,length=399945>
##contig=<ID=COB1p08219,length=308597>
##contig=<ID=COB1p08220,length=396519>
##contig=<ID=COB1p08221,length=219570>
##contig=<ID=COB1p08222,length=89055>
##contig=<ID=COB1p08223,length=72658>
##contig=<ID=COB1p08224,length=395879>
##contig=<ID=COB1p08225,length=329661>
##contig=<ID=COB1p08226,length=703045>
##contig=<ID=COB1p08227,length=263734>
##contig=<ID=COB1p08228,length=369493>
##contig=<ID=COB1p08229,length=589838>
##contig=<ID=COB1p08230,length=388987>
##contig=<ID=COB1p08231,length=917982>
##contig=<ID=COB1p08232,length=331826>
##contig=<ID=COB1p08233,length=219961>
##contig=<ID=COB1p08234,length=685765>
##contig=<ID=COB1p08235,length=193815>
##contig=<ID=COB1p08236,length=534415>
##contig=<ID=COB1p08237,length=327736>
##contig=<ID=COB1p08238,length=767501>
##contig=<ID=COB1p08239,length=1586857>
##contig=<ID=COB1p08240,length=88342>
##contig=<ID=COB1p08241,length=1744695>
##contig=<ID=COB1p08242,length=345085>
##contig=<ID=COB1p08243,length=221787>
##contig=<ID=COB1p08244,length=237479>
##contig=<ID=COB1p08245,length=279555>
##contig=<ID=COB1p08246,length=727916>
##contig=<ID=COB1p08247,length=542117>
##contig=<ID=COB1p08248,length=630336>
##contig=<ID=COB1p08249,length=199647>
##contig=<ID=COB1p08250,length=1096488>
##contig=<ID=COB1p08251,length=248255>
##contig=<ID=COB1p08252,length=1006195>
##contig=<ID=COB1p08253,length=77633>
##contig=<ID=COB1p08254,length=436613>
##contig=<ID=COB1p08255,length=108255>
##contig=<ID=COB1p08256,length=154222>
##contig=<ID=COB1p08257,length=666746>
##contig=<ID=COB1p08258,length=137325>
##contig=<ID=COB1p08259,length=191347>
##contig=<ID=COB1p08260,length=313809>
##contig=<ID=COB1p08261,length=223727>
##contig=<ID=COB1p08262,length=224349>
##contig=<ID=COB1p08263,length=154390>
##contig=<ID=COB1p08264,length=104150>
##contig=<ID=COB1p08265,length=995443>
##contig=<ID=COB1p08266,length=183643>
##contig=<ID=COB1p08267,length=287014>
##contig=<ID=COB1p08268,length=184529>
##contig=<ID=COB1p08269,length=617465>
##contig=<ID=COB1p08270,length=215017>
##contig=<ID=COB1p08271,length=331660>
##contig=<ID=COB1p08272,length=101543>
##contig=<ID=COB1p08273,length=1183303>
##contig=<ID=COB1p08274,length=432337>
##contig=<ID=COB1p08275,length=315882>
##contig=<ID=COB1p08276,length=86505>
##contig=<ID=COB1p08277,length=96835>
##contig=<ID=COB1p08278,length=115242>
##contig=<ID=COB1p08279,length=52839>
##contig=<ID=COB1p08280,length=335724>
##contig=<ID=COB1p08281,length=331577>
##contig=<ID=COB1p08282,length=282072>
##contig=<ID=COB1p08283,length=99014>
##contig=<ID=COB1p08284,length=637366>
##contig=<ID=COB1p08285,length=102877>
##contig=<ID=COB1p08286,length=596567>
##contig=<ID=COB1p08287,length=201261>
##contig=<ID=COB1p08288,length=339770>
##contig=<ID=COB1p08289,length=519482>
##contig=<ID=COB1p08290,length=579236>
##contig=<ID=COB1p08291,length=120268>
##contig=<ID=COB1p08292,length=50421>
##contig=<ID=COB1p08293,length=272366>
##contig=<ID=COB1p08294,length=418135>
##contig=<ID=COB1p08295,length=286350>
##contig=<ID=COB1p08296,length=281429>
##contig=<ID=COB1p08297,length=265309>
##contig=<ID=COB1p08298,length=312134>
##contig=<ID=COB1p08299,length=114129>
##contig=<ID=COB1p08300,length=290318>
##contig=<ID=COB1p08301,length=70246>
##contig=<ID=COB1p08302,length=288867>
##contig=<ID=COB1p08303,length=556005>
##contig=<ID=COB1p08304,length=58586>
##contig=<ID=COB1p08305,length=445085>
##contig=<ID=COB1p08306,length=453278>
##contig=<ID=COB1p08307,length=1145431>
##contig=<ID=COB1p08308,length=1793119>
##contig=<ID=COB1p08309,length=358416>
##contig=<ID=COB1p08310,length=786469>
##contig=<ID=COB1p08311,length=143284>
##contig=<ID=COB1p08312,length=94897>
##contig=<ID=COB1p08313,length=236273>
##contig=<ID=COB1p08314,length=430594>
##contig=<ID=COB1p08315,length=550991>
##contig=<ID=COB1p08316,length=220825>
##contig=<ID=COB1p08317,length=239673>
##contig=<ID=COB1p08318,length=280768>
##contig=<ID=COB1p08319,length=78287>
##contig=<ID=COB1p08320,length=1387073>
##contig=<ID=COB1p08321,length=266155>
##contig=<ID=COB1p08322,length=50634>
##contig=<ID=COB1p08323,length=697553>
##contig=<ID=COB1p08324,length=81538>
##contig=<ID=COB1p08325,length=694636>
##contig=<ID=COB1p08326,length=534205>
##contig=<ID=COB1p08327,length=391420>
##contig=<ID=COB1p08328,length=510516>
##contig=<ID=COB1p08329,length=256943>
##contig=<ID=COB1p08330,length=1775707>
##contig=<ID=COB1p08331,length=1603264>
##contig=<ID=COB1p08332,length=1935237>
##contig=<ID=COB1p08333,length=261076>
##contig=<ID=COB1p08334,length=995391>
##contig=<ID=COB1p08335,length=98440>
##contig=<ID=COB1p08336,length=224411>
##contig=<ID=COB1p08337,length=234216>
##contig=<ID=COB1p08338,length=347396>
##contig=<ID=COB1p08339,length=180750>
##contig=<ID=COB1p08340,length=362883>
##contig=<ID=COB1p08341,length=738738>
##contig=<ID=COB1p08342,length=362504>
##contig=<ID=COB1p08343,length=164385>
##contig=<ID=COB1p08344,length=215635>
##contig=<ID=COB1p08345,length=173791>
##contig=<ID=COB1p08346,length=355576>
##contig=<ID=COB1p08347,length=36695>
##contig=<ID=COB1p08348,length=183128>
##contig=<ID=COB1p08349,length=476472>
##contig=<ID=COB1p08350,length=154912>
##contig=<ID=COB1p08351,length=446415>
##contig=<ID=COB1p08352,length=378618>
##contig=<ID=COB1p08353,length=143317>
##contig=<ID=COB1p08354,length=436082>
##contig=<ID=COB1p08355,length=234150>
##contig=<ID=COB1p08356,length=66559>
##contig=<ID=COB1p08357,length=903455>
##contig=<ID=COB1p08358,length=90904>
##contig=<ID=COB1p08359,length=678180>
##contig=<ID=COB1p08360,length=213750>
##contig=<ID=COB1p08361,length=693778>
##contig=<ID=COB1p08362,length=201489>
##contig=<ID=COB1p08363,length=571708>
##contig=<ID=COB1p08364,length=380483>
##contig=<ID=COB1p08365,length=564568>
##contig=<ID=COB1p08366,length=163227>
##contig=<ID=COB1p08367,length=237192>
##contig=<ID=COB1p08368,length=64918>
##contig=<ID=COB1p08369,length=214533>
##contig=<ID=COB1p08370,length=892744>
##contig=<ID=COB1p08371,length=485803>
##contig=<ID=COB1p08372,length=654609>
##contig=<ID=COB1p08373,length=612522>
##contig=<ID=COB1p08374,length=625928>
##contig=<ID=COB1p08375,length=97682>
##contig=<ID=COB1p08376,length=557323>
##contig=<ID=COB1p08377,length=306925>
##contig=<ID=COB1p08378,length=206773>
##contig=<ID=COB1p08379,length=270435>
##contig=<ID=COB1p08380,length=301074>
##contig=<ID=COB1p08381,length=365306>
##contig=<ID=COB1p08382,length=147219>
##contig=<ID=COB1p08383,length=157467>
##contig=<ID=COB1p08384,length=337284>
##contig=<ID=COB1p08385,length=420261>
##contig=<ID=COB1p08386,length=381750>
##contig=<ID=COB1p08387,length=190401>
##contig=<ID=COB1p08388,length=298316>
##contig=<ID=COB1p08389,length=241317>
##contig=<ID=COB1p08390,length=66101>
##contig=<ID=COB1p08391,length=372256>
##contig=<ID=COB1p08392,length=140233>
##contig=<ID=COB1p08393,length=101605>
##contig=<ID=COB1p08394,length=533235>
##contig=<ID=COB1p08395,length=192367>
##contig=<ID=COB1p08396,length=67439>
##contig=<ID=COB1p08397,length=471706>
##contig=<ID=COB1p08398,length=509971>
##contig=<ID=COB1p08399,length=239082>
##contig=<ID=COB1p08400,length=314170>
##contig=<ID=COB1p08401,length=446773>
##contig=<ID=COB1p08402,length=160233>
##contig=<ID=COB1p08403,length=106950>
##contig=<ID=COB1p08404,length=73658>
##contig=<ID=COB1p08405,length=1043531>
##contig=<ID=COB1p08406,length=218989>
##contig=<ID=COB1p08407,length=777282>
##contig=<ID=COB1p08408,length=523567>
##contig=<ID=COB1p08409,length=739778>
##contig=<ID=COB1p08410,length=201566>
##contig=<ID=COB1p08411,length=337180>
##contig=<ID=COB1p08412,length=443374>
##contig=<ID=COB1p08413,length=392743>
##contig=<ID=COB1p08414,length=84972>
##contig=<ID=COB1p08415,length=148092>
##contig=<ID=COB1p08416,length=177164>
##contig=<ID=COB1p08417,length=305684>
##contig=<ID=COB1p08418,length=103641>
##contig=<ID=COB1p08419,length=161896>
##contig=<ID=COB1p08420,length=262920>
##contig=<ID=COB1p08421,length=101443>
##contig=<ID=COB1p08422,length=98239>
##contig=<ID=COB1p08423,length=404840>
##contig=<ID=COB1p08424,length=527901>
##contig=<ID=COB1p08425,length=812889>
##contig=<ID=COB1p08426,length=168927>
##contig=<ID=COB1p08427,length=331153>
##contig=<ID=COB1p08428,length=1299558>
##contig=<ID=COB1p08429,length=327788>
##contig=<ID=COB1p08430,length=84363>
##contig=<ID=COB1p08431,length=586754>
##contig=<ID=COB1p08432,length=314038>
##contig=<ID=COB1p08433,length=48303>
##contig=<ID=COB1p08434,length=191702>
##contig=<ID=COB1p08435,length=909673>
##contig=<ID=COB1p08436,length=745766>
##contig=<ID=COB1p08437,length=211716>
##contig=<ID=COB1p08438,length=281899>
##contig=<ID=COB1p08439,length=773492>
##contig=<ID=COB1p08440,length=109998>
##contig=<ID=COB1p08441,length=556855>
##contig=<ID=COB1p08442,length=90793>
##contig=<ID=COB1p08443,length=247372>
##contig=<ID=COB1p08444,length=109718>
##contig=<ID=COB1p08445,length=182861>
##contig=<ID=COB1p08446,length=103649>
##contig=<ID=COB1p08447,length=52311>
##contig=<ID=COB1p08448,length=851628>
##contig=<ID=COB1p08449,length=444089>
##contig=<ID=COB1p08450,length=283000>
##contig=<ID=COB1p08451,length=184233>
##contig=<ID=COB1p08452,length=356113>
##contig=<ID=COB1p08453,length=128456>
##contig=<ID=COB1p08454,length=1626660>
##contig=<ID=COB1p08455,length=342209>
##contig=<ID=COB1p08456,length=146720>
##contig=<ID=COB1p08457,length=166461>
##contig=<ID=COB1p08458,length=229899>
##contig=<ID=COB1p08459,length=1439585>
##contig=<ID=COB1p08460,length=311913>
##contig=<ID=COB1p08461,length=156320>
##contig=<ID=COB1p08462,length=173583>
##contig=<ID=COB1p08463,length=248750>
##contig=<ID=COB1p08464,length=64086>
##contig=<ID=COB1p08465,length=192299>
##contig=<ID=COB1p08466,length=455025>
##contig=<ID=COB1p08467,length=265110>
##contig=<ID=COB1p08468,length=179795>
##contig=<ID=COB1p08469,length=55985>
##contig=<ID=COB1p08470,length=87486>
##contig=<ID=COB1p08471,length=207807>
##contig=<ID=COB1p08472,length=115486>
##contig=<ID=COB1p08473,length=172058>
##contig=<ID=COB1p08474,length=3182038>
##contig=<ID=COB1p08475,length=178452>
##contig=<ID=COB1p08476,length=275951>
##contig=<ID=COB1p08477,length=44162>
##contig=<ID=COB1p08478,length=149861>
##contig=<ID=COB1p08479,length=92799>
##contig=<ID=COB1p08480,length=142409>
##contig=<ID=COB1p08481,length=197057>
##contig=<ID=COB1p08482,length=425968>
##contig=<ID=COB1p08483,length=148319>
##contig=<ID=COB1p08484,length=353958>
##contig=<ID=COB1p08485,length=241265>
##contig=<ID=COB1p08486,length=103722>
##contig=<ID=COB1p08487,length=181706>
##contig=<ID=COB1p08488,length=133566>
##contig=<ID=COB1p08489,length=223355>
##contig=<ID=COB1p08490,length=172309>
##contig=<ID=COB1p08491,length=405733>
##contig=<ID=COB1p08492,length=292353>
##contig=<ID=COB1p08493,length=370511>
##contig=<ID=COB1p08494,length=294873>
##contig=<ID=COB1p08495,length=209829>
##contig=<ID=COB1p08496,length=231372>
##contig=<ID=COB1p08497,length=358749>
##contig=<ID=COB1p08498,length=121398>
##contig=<ID=COB1p08499,length=239012>
##contig=<ID=COB1p08500,length=741881>
##contig=<ID=COB1p08501,length=349261>
##contig=<ID=COB1p08502,length=186649>
##contig=<ID=COB1p08503,length=96668>
##contig=<ID=COB1p08504,length=172141>
##contig=<ID=COB1p08505,length=1729529>
##contig=<ID=COB1p08506,length=758153>
##contig=<ID=COB1p08507,length=257803>
##contig=<ID=COB1p08508,length=391271>
##contig=<ID=COB1p08509,length=1252241>
##contig=<ID=COB1p08510,length=515746>
##contig=<ID=COB1p08511,length=234528>
##contig=<ID=COB1p08512,length=204731>
##contig=<ID=COB1p08513,length=270007>
##contig=<ID=COB1p08514,length=969248>
##contig=<ID=COB1p08515,length=581949>
##contig=<ID=COB1p08516,length=139064>
##contig=<ID=COB1p08517,length=313421>
##contig=<ID=COB1p08518,length=384403>
##contig=<ID=COB1p08519,length=554035>
##contig=<ID=COB1p08520,length=450206>
##contig=<ID=COB1p08521,length=173078>
##contig=<ID=COB1p08522,length=191985>
##contig=<ID=COB1p08523,length=340456>
##contig=<ID=COB1p08524,length=48572>
##contig=<ID=COB1p08525,length=1295212>
##contig=<ID=COB1p08526,length=652743>
##contig=<ID=COB1p08527,length=56975>
##contig=<ID=COB1p08528,length=238554>
##contig=<ID=COB1p08529,length=369586>
##contig=<ID=COB1p08530,length=943903>
##contig=<ID=COB1p08531,length=126003>
##contig=<ID=COB1p08532,length=102321>
##contig=<ID=COB1p08533,length=130575>
##contig=<ID=COB1p08534,length=76722>
##contig=<ID=COB1p08535,length=554661>
##contig=<ID=COB1p08536,length=32267>
##contig=<ID=COB1p08537,length=325228>
##contig=<ID=COB1p08538,length=785482>
##contig=<ID=COB1p08539,length=498117>
##contig=<ID=COB1p08540,length=1051834>
##contig=<ID=COB1p08541,length=78864>
##contig=<ID=COB1p08542,length=930982>
##contig=<ID=COB1p08543,length=346301>
##contig=<ID=COB1p08544,length=41439>
##contig=<ID=COB1p08545,length=756237>
##contig=<ID=COB1p08546,length=1217503>
##contig=<ID=COB1p08547,length=337134>
##contig=<ID=COB1p08548,length=246166>
##contig=<ID=COB1p08549,length=206289>
##contig=<ID=COB1p08550,length=205328>
##contig=<ID=COB1p08551,length=238417>
##contig=<ID=COB1p08552,length=112459>
##contig=<ID=COB1p08553,length=387146>
##contig=<ID=COB1p08554,length=68737>
##contig=<ID=COB1p08555,length=420702>
##contig=<ID=COB1p08556,length=103846>
##contig=<ID=COB1p08557,length=714910>
##contig=<ID=COB1p08558,length=343536>
##contig=<ID=COB1p08559,length=335980>
##contig=<ID=COB1p08560,length=404699>
##contig=<ID=COB1p08561,length=223805>
##contig=<ID=COB1p08562,length=459098>
##contig=<ID=COB1p08563,length=273845>
##contig=<ID=COB1p08564,length=287813>
##contig=<ID=COB1p08565,length=420649>
##contig=<ID=COB1p08566,length=252028>
##contig=<ID=COB1p08567,length=198555>
##contig=<ID=COB1p08568,length=56442>
##contig=<ID=COB1p08569,length=147704>
##contig=<ID=COB1p08570,length=434169>
##contig=<ID=COB1p08571,length=631575>
##contig=<ID=COB1p08572,length=198864>
##contig=<ID=COB1p08573,length=484577>
##contig=<ID=COB1p08574,length=945102>
##contig=<ID=COB1p08575,length=448365>
##contig=<ID=COB1p08576,length=101063>
##contig=<ID=COB1p08577,length=82681>
##contig=<ID=COB1p08578,length=646167>
##contig=<ID=COB1p08579,length=319490>
##contig=<ID=COB1p08580,length=185919>
##contig=<ID=COB1p08581,length=127112>
##contig=<ID=COB1p08582,length=158035>
##contig=<ID=COB1p08583,length=352096>
##contig=<ID=COB1p08584,length=670039>
##contig=<ID=COB1p08585,length=94796>
##contig=<ID=COB1p08586,length=113230>
##contig=<ID=COB1p08587,length=668537>
##contig=<ID=COB1p08588,length=1187075>
##contig=<ID=COB1p08589,length=346314>
##contig=<ID=COB1p08590,length=211398>
##contig=<ID=COB1p08591,length=111086>
##contig=<ID=COB1p08592,length=215738>
##contig=<ID=COB1p08593,length=208225>
##contig=<ID=COB1p08594,length=99737>
##contig=<ID=COB1p08595,length=286679>
##contig=<ID=COB1p08596,length=211331>
##contig=<ID=COB1p08597,length=91455>
##contig=<ID=COB1p08598,length=274488>
##contig=<ID=COB1p08599,length=216725>
##contig=<ID=COB1p08600,length=78482>
##contig=<ID=COB1p08601,length=327069>
##contig=<ID=COB1p08602,length=342867>
##contig=<ID=COB1p08603,length=107191>
##contig=<ID=COB1p08604,length=419129>
##contig=<ID=COB1p08605,length=630417>
##contig=<ID=COB1p08606,length=158845>
##contig=<ID=COB1p08607,length=616297>
##contig=<ID=COB1p08608,length=266022>
##contig=<ID=COB1p08609,length=689819>
##contig=<ID=COB1p08610,length=180905>
##contig=<ID=COB1p08611,length=1183350>
##contig=<ID=COB1p08612,length=157506>
##contig=<ID=COB1p08613,length=535255>
##contig=<ID=COB1p08614,length=82967>
##contig=<ID=COB1p08615,length=877386>
##contig=<ID=COB1p08616,length=1408747>
##contig=<ID=COB1p08617,length=1259518>
##contig=<ID=COB1p08618,length=223817>
##contig=<ID=COB1p08619,length=530281>
##contig=<ID=COB1p08620,length=167632>
##contig=<ID=COB1p08621,length=262335>
##contig=<ID=COB1p08622,length=121435>
##contig=<ID=COB1p08623,length=434513>
##contig=<ID=COB1p08624,length=785420>
##contig=<ID=COB1p08625,length=370837>
##contig=<ID=COB1p08626,length=1336888>
##contig=<ID=COB1p08627,length=479241>
##contig=<ID=COB1p08628,length=293538>
##contig=<ID=COB1p08629,length=105663>
##contig=<ID=COB1p08630,length=149964>
##contig=<ID=COB1p08631,length=212207>
##contig=<ID=COB1p08632,length=501460>
##contig=<ID=COB1p08633,length=428263>
##contig=<ID=COB1p08634,length=1035967>
##contig=<ID=COB1p08635,length=360854>
##contig=<ID=COB1p08636,length=2326706>
##contig=<ID=COB1p08637,length=201327>
##contig=<ID=COB1p08638,length=879887>
##contig=<ID=COB1p08639,length=289324>
##contig=<ID=COB1p08640,length=300053>
##contig=<ID=COB1p08641,length=268318>
##contig=<ID=COB1p08642,length=252957>
##contig=<ID=COB1p08643,length=642444>
##contig=<ID=COB1p08644,length=222167>
##contig=<ID=COB1p08645,length=480233>
##contig=<ID=COB1p08646,length=1077537>
##contig=<ID=COB1p08647,length=778805>
##contig=<ID=COB1p08648,length=199843>
##contig=<ID=COB1p08649,length=309117>
##contig=<ID=COB1p08650,length=155892>
##contig=<ID=COB1p08651,length=387657>
##contig=<ID=COB1p08652,length=523114>
##contig=<ID=COB1p08653,length=2562567>
##contig=<ID=COB1p08654,length=1205415>
##contig=<ID=COB1p08655,length=315519>
##contig=<ID=COB1p08656,length=118422>
##contig=<ID=COB1p08657,length=496482>
##contig=<ID=COB1p08658,length=655580>
##contig=<ID=COB1p08659,length=312289>
##contig=<ID=COB1p08660,length=100926>
##contig=<ID=COB1p08661,length=69035>
##contig=<ID=COB1p08662,length=512383>
##contig=<ID=COB1p08663,length=43588>
##contig=<ID=COB1p08664,length=86132>
##contig=<ID=COB1p08665,length=480479>
##contig=<ID=COB1p08666,length=34476>
##contig=<ID=COB1p08667,length=243356>
##contig=<ID=COB1p08668,length=454991>
##contig=<ID=COB1p08669,length=235325>
##contig=<ID=COB1p08670,length=85018>
##contig=<ID=COB1p08671,length=129970>
##contig=<ID=COB1p08672,length=202918>
##contig=<ID=COB1p08673,length=844936>
##contig=<ID=COB1p08674,length=1018210>
##contig=<ID=COB1p08675,length=128996>
##contig=<ID=COB1p08676,length=1535266>
##contig=<ID=COB1p08677,length=335539>
##contig=<ID=COB1p08678,length=290715>
##contig=<ID=COB1p08679,length=128989>
##contig=<ID=COB1p08680,length=440289>
##contig=<ID=COB1p08681,length=671825>
##contig=<ID=COB1p08682,length=127667>
##contig=<ID=COB1p08683,length=249223>
##contig=<ID=COB1p08684,length=502864>
##contig=<ID=COB1p08685,length=180419>
##contig=<ID=COB1p08686,length=894610>
##contig=<ID=COB1p08687,length=333433>
##contig=<ID=COB1p08688,length=431539>
##contig=<ID=COB1p08689,length=107689>
##contig=<ID=COB1p08690,length=188265>
##contig=<ID=COB1p08691,length=160180>
##contig=<ID=COB1p08692,length=181149>
##contig=<ID=COB1p08693,length=83497>
##contig=<ID=COB1p08694,length=198483>
##contig=<ID=COB1p08695,length=65354>
##contig=<ID=COB1p08696,length=147898>
##contig=<ID=COB1p08697,length=442546>
##contig=<ID=COB1p08698,length=199801>
##contig=<ID=COB1p08699,length=583839>
##contig=<ID=COB1p08700,length=295712>
##contig=<ID=COB1p08701,length=214937>
##contig=<ID=COB1p08702,length=761616>
##contig=<ID=COB1p08703,length=357847>
##contig=<ID=COB1p08704,length=56677>
##contig=<ID=COB1p08705,length=424664>
##contig=<ID=COB1p08706,length=121070>
##contig=<ID=COB1p08707,length=580655>
##contig=<ID=COB1p08708,length=642939>
##contig=<ID=COB1p08709,length=406029>
##contig=<ID=COB1p08710,length=201373>
##contig=<ID=COB1p08711,length=423876>
##contig=<ID=COB1p08712,length=2182363>
##contig=<ID=COB1p08713,length=305051>
##contig=<ID=COB1p08714,length=1058293>
##contig=<ID=COB1p08715,length=882406>
##contig=<ID=COB1p08716,length=258041>
##contig=<ID=COB1p08717,length=314175>
##contig=<ID=COB1p08718,length=277927>
##contig=<ID=COB1p08719,length=133355>
##contig=<ID=COB1p08720,length=123228>
##contig=<ID=COB1p08721,length=244058>
##contig=<ID=COB1p08722,length=565850>
##contig=<ID=COB1p08723,length=392655>
##contig=<ID=COB1p08724,length=201727>
##contig=<ID=COB1p08725,length=572456>
##contig=<ID=COB1p08726,length=406085>
##contig=<ID=COB1p08727,length=130311>
##contig=<ID=COB1p08728,length=105631>
##contig=<ID=COB1p08729,length=375612>
##contig=<ID=COB1p08730,length=172627>
##contig=<ID=COB1p08731,length=823812>
##contig=<ID=COB1p08732,length=539215>
##contig=<ID=COB1p08733,length=211157>
##contig=<ID=COB1p08734,length=595350>
##contig=<ID=COB1p08735,length=322783>
##contig=<ID=COB1p08736,length=160758>
##contig=<ID=COB1p08737,length=438473>
##contig=<ID=COB1p08738,length=552502>
##contig=<ID=COB1p08739,length=226191>
##contig=<ID=COB1p08740,length=1022567>
##contig=<ID=COB1p08741,length=992537>
##contig=<ID=COB1p08742,length=60324>
##contig=<ID=COB1p08743,length=226839>
##contig=<ID=COB1p08744,length=106870>
##contig=<ID=COB1p08745,length=38528>
##contig=<ID=COB1p08746,length=71964>
##contig=<ID=COB1p08747,length=461562>
##contig=<ID=COB1p08748,length=827820>
##contig=<ID=COB1p08749,length=83573>
##contig=<ID=COB1p08750,length=506758>
##contig=<ID=COB1p08751,length=2144369>
##contig=<ID=COB1p08752,length=217805>
##contig=<ID=COB1p08753,length=3577869>
##contig=<ID=COB1p08754,length=311097>
##contig=<ID=COB1p08755,length=305337>
##contig=<ID=COB1p08756,length=434542>
##contig=<ID=COB1p08757,length=75486>
##contig=<ID=COB1p08758,length=238580>
##contig=<ID=COB1p08759,length=44032>
##contig=<ID=COB1p08760,length=509430>
##contig=<ID=COB1p08761,length=607587>
##contig=<ID=COB1p08762,length=368259>
##contig=<ID=COB1p08763,length=938998>
##contig=<ID=COB1p08764,length=174333>
##contig=<ID=COB1p08765,length=1087038>
##contig=<ID=COB1p08766,length=984524>
##contig=<ID=COB1p08767,length=290222>
##contig=<ID=COB1p08768,length=382277>
##contig=<ID=COB1p08769,length=44654>
##contig=<ID=COB1p08770,length=95538>
##contig=<ID=COB1p08771,length=108217>
##contig=<ID=COB1p08772,length=169006>
##contig=<ID=COB1p08773,length=79158>
##contig=<ID=COB1p08774,length=285782>
##contig=<ID=COB1p08775,length=148377>
##contig=<ID=COB1p08776,length=582750>
##contig=<ID=COB1p08777,length=163726>
##contig=<ID=COB1p08778,length=88062>
##contig=<ID=COB1p08779,length=71152>
##contig=<ID=COB1p08780,length=88721>
##contig=<ID=COB1p08781,length=863694>
##contig=<ID=COB1p08782,length=139471>
##contig=<ID=COB1p08783,length=155624>
##contig=<ID=COB1p08784,length=145060>
##contig=<ID=COB1p08785,length=1120510>
##contig=<ID=COB1p08786,length=1086287>
##contig=<ID=COB1p08787,length=1449586>
##contig=<ID=COB1p08788,length=172339>
##contig=<ID=COB1p08789,length=1304622>
##contig=<ID=COB1p08790,length=306424>
##contig=<ID=COB1p08791,length=1084488>
##contig=<ID=COB1p08792,length=99236>
##contig=<ID=COB1p08793,length=1170930>
##contig=<ID=COB1p08794,length=142713>
##contig=<ID=COB1p08795,length=536611>
##contig=<ID=COB1p08796,length=154250>
##contig=<ID=COB1p08797,length=367459>
##contig=<ID=COB1p08798,length=140586>
##contig=<ID=COB1p08799,length=265097>
##contig=<ID=COB1p08800,length=181802>
##contig=<ID=COB1p08801,length=36920>
##contig=<ID=COB1p08802,length=153710>
##contig=<ID=COB1p08803,length=291690>
##contig=<ID=COB1p08804,length=454476>
##contig=<ID=COB1p08805,length=710700>
##contig=<ID=COB1p08806,length=249559>
##contig=<ID=COB1p08807,length=97192>
##contig=<ID=COB1p08808,length=117447>
##contig=<ID=COB1p08809,length=467620>
##contig=<ID=COB1p08810,length=329213>
##contig=<ID=COB1p08811,length=445565>
##contig=<ID=COB1p08812,length=207191>
##contig=<ID=COB1p08813,length=204290>
##contig=<ID=COB1p08814,length=133343>
##contig=<ID=COB1p08815,length=194974>
##contig=<ID=COB1p08816,length=477720>
##contig=<ID=COB1p08817,length=200550>
##contig=<ID=COB1p08818,length=57785>
##contig=<ID=COB1p08819,length=132901>
##contig=<ID=COB1p08820,length=200600>
##contig=<ID=COB1p08821,length=698107>
##contig=<ID=COB1p08822,length=213909>
##contig=<ID=COB1p08823,length=209388>
##contig=<ID=COB1p08824,length=183176>
##contig=<ID=COB1p08825,length=613876>
##contig=<ID=COB1p08826,length=185681>
##contig=<ID=COB1p08827,length=309794>
##contig=<ID=COB1p08828,length=49666>
##contig=<ID=COB1p08829,length=632549>
##contig=<ID=COB1p08830,length=490953>
##contig=<ID=COB1p08831,length=233261>
##contig=<ID=COB1p08832,length=158004>
##contig=<ID=COB1p08833,length=485415>
##contig=<ID=COB1p08834,length=183123>
##contig=<ID=COB1p08835,length=137000>
##contig=<ID=COB1p08836,length=1606172>
##contig=<ID=COB1p08837,length=288279>
##contig=<ID=COB1p08838,length=393413>
##contig=<ID=COB1p08839,length=316363>
##contig=<ID=COB1p08840,length=64244>
##contig=<ID=COB1p08841,length=318321>
##contig=<ID=COB1p08842,length=113329>
##contig=<ID=COB1p08843,length=298028>
##contig=<ID=COB1p08844,length=453459>
##contig=<ID=COB1p08845,length=108927>
##contig=<ID=COB1p08846,length=163898>
##contig=<ID=COB1p08847,length=773156>
##contig=<ID=COB1p08848,length=65453>
##contig=<ID=COB1p08849,length=466222>
##contig=<ID=COB1p08850,length=264753>
##contig=<ID=COB1p08851,length=48518>
##contig=<ID=COB1p08852,length=239076>
##contig=<ID=COB1p08853,length=465746>
##contig=<ID=COB1p08854,length=446015>
##contig=<ID=COB1p08855,length=310598>
##contig=<ID=COB1p08856,length=739354>
##contig=<ID=COB1p08857,length=98685>
##contig=<ID=COB1p08858,length=494920>
##contig=<ID=COB1p08859,length=56884>
##contig=<ID=COB1p08860,length=37385>
##contig=<ID=COB1p08861,length=159919>
##contig=<ID=COB1p08862,length=396095>
##contig=<ID=COB1p08863,length=1205356>
##contig=<ID=COB1p08864,length=261131>
##contig=<ID=COB1p08865,length=55277>
##contig=<ID=COB1p08866,length=72326>
##contig=<ID=COB1p08867,length=439905>
##contig=<ID=COB1p08868,length=213357>
##contig=<ID=COB1p08869,length=1067083>
##contig=<ID=COB1p08870,length=341532>
##contig=<ID=COB1p08871,length=229206>
##contig=<ID=COB1p08872,length=356429>
##contig=<ID=COB1p08873,length=201751>
##contig=<ID=COB1p08874,length=158246>
##contig=<ID=COB1p08875,length=194773>
##contig=<ID=COB1p08876,length=166671>
##contig=<ID=COB1p08877,length=490826>
##contig=<ID=COB1p08878,length=71437>
##contig=<ID=COB1p08879,length=752598>
##contig=<ID=COB1p08880,length=97063>
##contig=<ID=COB1p08881,length=187489>
##contig=<ID=COB1p08882,length=4558273>
##contig=<ID=COB1p08883,length=349843>
##contig=<ID=COB1p08884,length=166406>
##contig=<ID=COB1p08885,length=723493>
##contig=<ID=COB1p08886,length=192685>
##contig=<ID=COB1p08887,length=55301>
##contig=<ID=COB1p08888,length=937212>
##contig=<ID=COB1p08889,length=433523>
##contig=<ID=COB1p08890,length=175583>
##contig=<ID=COB1p08891,length=106560>
##contig=<ID=COB1p08892,length=61300>
##contig=<ID=COB1p08893,length=145404>
##contig=<ID=COB1p08894,length=185455>
##contig=<ID=COB1p08895,length=173511>
##contig=<ID=COB1p08896,length=320928>
##contig=<ID=COB1p08897,length=537398>
##contig=<ID=COB1p08898,length=219089>
##contig=<ID=COB1p08899,length=2115123>
##contig=<ID=COB1p08900,length=1180502>
##contig=<ID=COB1p08901,length=113182>
##contig=<ID=COB1p08902,length=570594>
##contig=<ID=COB1p08903,length=215730>
##contig=<ID=COB1p08904,length=60107>
##contig=<ID=COB1p08905,length=142660>
##contig=<ID=COB1p08906,length=557953>
##contig=<ID=COB1p08907,length=124374>
##contig=<ID=COB1p08908,length=224904>
##contig=<ID=COB1p08909,length=889655>
##contig=<ID=COB1p08910,length=455240>
##contig=<ID=COB1p08911,length=411474>
##contig=<ID=COB1p08912,length=355703>
##contig=<ID=COB1p08913,length=144636>
##contig=<ID=COB1p08914,length=596184>
##contig=<ID=COB1p08915,length=409536>
##contig=<ID=COB1p08916,length=412570>
##contig=<ID=COB1p08917,length=284479>
##contig=<ID=COB1p08918,length=209015>
##contig=<ID=COB1p08919,length=277548>
##contig=<ID=COB1p08920,length=171209>
##contig=<ID=COB1p08921,length=351214>
##contig=<ID=COB1p08922,length=178570>
##contig=<ID=COB1p08923,length=234608>
##contig=<ID=COB1p08924,length=390131>
##contig=<ID=COB1p08925,length=264449>
##contig=<ID=COB1p08926,length=357982>
##contig=<ID=COB1p08927,length=149563>
##contig=<ID=COB1p08928,length=163973>
##contig=<ID=COB1p08929,length=90179>
##contig=<ID=COB1p08930,length=1242072>
##contig=<ID=COB1p08931,length=553514>
##contig=<ID=COB1p08932,length=209687>
##contig=<ID=COB1p08933,length=87569>
##contig=<ID=COB1p08934,length=293797>
##contig=<ID=COB1p08935,length=268357>
##contig=<ID=COB1p08936,length=146651>
##contig=<ID=COB1p08937,length=620236>
##contig=<ID=COB1p08938,length=167592>
##contig=<ID=COB1p08939,length=105599>
##contig=<ID=COB1p08940,length=159318>
##contig=<ID=COB1p08941,length=71932>
##contig=<ID=COB1p08942,length=305500>
##contig=<ID=COB1p08943,length=224265>
##contig=<ID=COB1p08944,length=181250>
##contig=<ID=COB1p08945,length=230246>
##contig=<ID=COB1p08946,length=152063>
##contig=<ID=COB1p08947,length=193928>
##contig=<ID=COB1p08948,length=165194>
##contig=<ID=COB1p08949,length=40337>
##contig=<ID=COB1p08950,length=308602>
##contig=<ID=COB1p08951,length=83950>
##contig=<ID=COB1p08952,length=147880>
##contig=<ID=COB1p08953,length=48798>
##contig=<ID=COB1p08954,length=97707>
##contig=<ID=COB1p08955,length=159934>
##contig=<ID=COB1p08956,length=314775>
##contig=<ID=COB1p08957,length=432835>
##contig=<ID=COB1p08958,length=322813>
##contig=<ID=COB1p08959,length=286312>
##contig=<ID=COB1p08960,length=85419>
##contig=<ID=COB1p08961,length=320808>
##contig=<ID=COB1p08962,length=936553>
##contig=<ID=COB1p08963,length=240223>
##contig=<ID=COB1p08964,length=693646>
##contig=<ID=COB1p08965,length=268663>
##contig=<ID=COB1p08966,length=359731>
##contig=<ID=COB1p08967,length=268898>
##contig=<ID=COB1p08968,length=62546>
##contig=<ID=COB1p08969,length=133321>
##contig=<ID=COB1p08970,length=190878>
##contig=<ID=COB1p08971,length=767695>
##contig=<ID=COB1p08972,length=198180>
##contig=<ID=COB1p08973,length=79687>
##contig=<ID=COB1p08974,length=442921>
##contig=<ID=COB1p08975,length=243438>
##contig=<ID=COB1p08976,length=870457>
##contig=<ID=COB1p08977,length=115535>
##contig=<ID=COB1p08978,length=788630>
##contig=<ID=COB1p08979,length=51398>
##contig=<ID=COB1p08980,length=180401>
##contig=<ID=COB1p08981,length=353868>
##contig=<ID=COB1p08982,length=232065>
##contig=<ID=COB1p08983,length=72574>
##contig=<ID=COB1p08984,length=360449>
##contig=<ID=COB1p08985,length=449219>
##contig=<ID=COB1p08986,length=426167>
##contig=<ID=COB1p08987,length=361490>
##contig=<ID=COB1p08988,length=482404>
##contig=<ID=COB1p08989,length=182920>
##contig=<ID=COB1p08990,length=1020385>
##contig=<ID=COB1p08991,length=495224>
##contig=<ID=COB1p08992,length=331781>
##contig=<ID=COB1p08993,length=243681>
##contig=<ID=COB1p08994,length=481594>
##contig=<ID=COB1p08995,length=344881>
##contig=<ID=COB1p08996,length=200030>
##contig=<ID=COB1p08997,length=121263>
##contig=<ID=COB1p08998,length=225988>
##contig=<ID=COB1p08999,length=112481>
##contig=<ID=COB1p09000,length=319885>
##contig=<ID=COB1p09001,length=426524>
##contig=<ID=COB1p09002,length=93379>
##contig=<ID=COB1p09003,length=459549>
##contig=<ID=COB1p09004,length=84644>
##contig=<ID=COB1p09005,length=325917>
##contig=<ID=COB1p09006,length=1758286>
##contig=<ID=COB1p09007,length=200702>
##contig=<ID=COB1p09008,length=145443>
##contig=<ID=COB1p09009,length=217442>
##contig=<ID=COB1p09010,length=148372>
##contig=<ID=COB1p09011,length=406530>
##contig=<ID=COB1p09012,length=412142>
##contig=<ID=COB1p09013,length=302928>
##contig=<ID=COB1p09014,length=166313>
##contig=<ID=COB1p09015,length=255284>
##contig=<ID=COB1p09016,length=80574>
##contig=<ID=COB1p09017,length=305647>
##contig=<ID=COB1p09018,length=234885>
##contig=<ID=COB1p09019,length=73901>
##contig=<ID=COB1p09020,length=158529>
##contig=<ID=COB1p09021,length=639912>
##contig=<ID=COB1p09022,length=406372>
##contig=<ID=COB1p09023,length=156062>
##contig=<ID=COB1p09024,length=826872>
##contig=<ID=COB1p09025,length=1356626>
##contig=<ID=COB1p09026,length=106720>
##contig=<ID=COB1p09027,length=95598>
##contig=<ID=COB1p09028,length=147230>
##contig=<ID=COB1p09029,length=246894>
##contig=<ID=COB1p09030,length=144641>
##contig=<ID=COB1p09031,length=442018>
##contig=<ID=COB1p09032,length=729974>
##contig=<ID=COB1p09033,length=901502>
##contig=<ID=COB1p09034,length=188923>
##contig=<ID=COB1p09035,length=132076>
##contig=<ID=COB1p09036,length=360974>
##contig=<ID=COB1p09037,length=142314>
##contig=<ID=COB1p09038,length=227209>
##contig=<ID=COB1p09039,length=50054>
##contig=<ID=COB1p09040,length=430430>
##contig=<ID=COB1p09041,length=274838>
##contig=<ID=COB1p09042,length=81093>
##contig=<ID=COB1p09043,length=110797>
##contig=<ID=COB1p09044,length=244268>
##contig=<ID=COB1p09045,length=139642>
##contig=<ID=COB1p09046,length=332091>
##contig=<ID=COB1p09047,length=177095>
##contig=<ID=COB1p09048,length=624519>
##contig=<ID=COB1p09049,length=537240>
##contig=<ID=COB1p09050,length=398913>
##contig=<ID=COB1p09051,length=1199074>
##contig=<ID=COB1p09052,length=668937>
##contig=<ID=COB1p09053,length=37188>
##contig=<ID=COB1p09054,length=678182>
##contig=<ID=COB1p09055,length=208075>
##contig=<ID=COB1p09056,length=255293>
##contig=<ID=COB1p09057,length=298170>
##contig=<ID=COB1p09058,length=512360>
##contig=<ID=COB1p09059,length=236353>
##contig=<ID=COB1p09060,length=96792>
##contig=<ID=COB1p09061,length=393085>
##contig=<ID=COB1p09062,length=393927>
##contig=<ID=COB1p09063,length=170453>
##contig=<ID=COB1p09064,length=290000>
##contig=<ID=COB1p09065,length=771280>
##contig=<ID=COB1p09066,length=252799>
##contig=<ID=COB1p09067,length=49541>
##contig=<ID=COB1p09068,length=361252>
##contig=<ID=COB1p09069,length=142151>
##contig=<ID=COB1p09070,length=156489>
##contig=<ID=COB1p09071,length=545824>
##contig=<ID=COB1p09072,length=433626>
##contig=<ID=COB1p09073,length=113790>
##contig=<ID=COB1p09074,length=247524>
##contig=<ID=COB1p09075,length=128852>
##contig=<ID=COB1p09076,length=253980>
##contig=<ID=COB1p09077,length=321769>
##contig=<ID=COB1p09078,length=179868>
##contig=<ID=COB1p09079,length=341884>
##contig=<ID=COB1p09080,length=353219>
##contig=<ID=COB1p09081,length=697462>
##contig=<ID=COB1p09082,length=794032>
##contig=<ID=COB1p09083,length=91955>
##contig=<ID=COB1p09084,length=54016>
##contig=<ID=COB1p09085,length=123086>
##contig=<ID=COB1p09086,length=316711>
##contig=<ID=COB1p09087,length=97817>
##contig=<ID=COB1p09088,length=62150>
##contig=<ID=COB1p09089,length=223667>
##contig=<ID=COB1p09090,length=108586>
##contig=<ID=COB1p09091,length=209345>
##contig=<ID=COB1p09092,length=239837>
##contig=<ID=COB1p09093,length=152117>
##contig=<ID=COB1p09094,length=261989>
##contig=<ID=COB1p09095,length=952143>
##contig=<ID=COB1p09096,length=96007>
##contig=<ID=COB1p09097,length=632409>
##contig=<ID=COB1p09098,length=244193>
##contig=<ID=COB1p09099,length=83877>
##contig=<ID=COB1p09100,length=565121>
##contig=<ID=COB1p09101,length=385078>
##contig=<ID=COB1p09102,length=80316>
##contig=<ID=COB1p09103,length=600178>
##contig=<ID=COB1p09104,length=402812>
##contig=<ID=COB1p09105,length=65976>
##contig=<ID=COB1p09106,length=827293>
##contig=<ID=COB1p09107,length=268289>
##contig=<ID=COB1p09108,length=141431>
##contig=<ID=COB1p09109,length=147650>
##contig=<ID=COB1p09110,length=104986>
##contig=<ID=COB1p09111,length=281821>
##contig=<ID=COB1p09112,length=467299>
##contig=<ID=COB1p09113,length=520136>
##contig=<ID=COB1p09114,length=443680>
##contig=<ID=COB1p09115,length=856574>
##contig=<ID=COB1p09116,length=1003885>
##contig=<ID=COB1p09117,length=667568>
##contig=<ID=COB1p09118,length=649879>
##contig=<ID=COB1p09119,length=282010>
##contig=<ID=COB1p09120,length=711121>
##contig=<ID=COB1p09121,length=564036>
##contig=<ID=COB1p09122,length=42041>
##contig=<ID=COB1p09123,length=424338>
##contig=<ID=COB1p09124,length=166486>
##contig=<ID=COB1p09125,length=454212>
##contig=<ID=COB1p09126,length=97977>
##contig=<ID=COB1p09127,length=306958>
##contig=<ID=COB1p09128,length=551619>
##contig=<ID=COB1p09129,length=283588>
##contig=<ID=COB1p09130,length=157899>
##contig=<ID=COB1p09131,length=301298>
##contig=<ID=COB1p09132,length=134506>
##contig=<ID=COB1p09133,length=559734>
##contig=<ID=COB1p09134,length=80453>
##contig=<ID=COB1p09135,length=161305>
##contig=<ID=COB1p09136,length=408158>
##contig=<ID=COB1p09137,length=100486>
##contig=<ID=COB1p09138,length=258534>
##contig=<ID=COB1p09139,length=111603>
##contig=<ID=COB1p09140,length=446896>
##contig=<ID=COB1p09141,length=154273>
##contig=<ID=COB1p09142,length=106705>
##contig=<ID=COB1p09143,length=241483>
##contig=<ID=COB1p09144,length=2207902>
##contig=<ID=COB1p09145,length=204683>
##contig=<ID=COB1p09146,length=860821>
##contig=<ID=COB1p09147,length=977984>
##contig=<ID=COB1p09148,length=429518>
##contig=<ID=COB1p09149,length=851809>
##contig=<ID=COB1p09150,length=178553>
##contig=<ID=COB1p09151,length=511801>
##contig=<ID=COB1p09152,length=203624>
##contig=<ID=COB1p09153,length=573570>
##contig=<ID=COB1p09154,length=319745>
##contig=<ID=COB1p09155,length=509495>
##contig=<ID=COB1p09156,length=131123>
##contig=<ID=COB1p09157,length=961304>
##contig=<ID=COB1p09158,length=477098>
##contig=<ID=COB1p09159,length=276977>
##contig=<ID=COB1p09160,length=106462>
##contig=<ID=COB1p09161,length=622906>
##contig=<ID=COB1p09162,length=409167>
##contig=<ID=COB1p09163,length=294577>
##contig=<ID=COB1p09164,length=236041>
##contig=<ID=COB1p09165,length=145342>
##contig=<ID=COB1p09166,length=172149>
##contig=<ID=COB1p09167,length=529914>
##contig=<ID=COB1p09168,length=575530>
##contig=<ID=COB1p09169,length=135795>
##contig=<ID=COB1p09170,length=72701>
##contig=<ID=COB1p09171,length=164364>
##contig=<ID=COB1p09172,length=518810>
##contig=<ID=COB1p09173,length=202335>
##contig=<ID=COB1p09174,length=143587>
##contig=<ID=COB1p09175,length=109938>
##contig=<ID=COB1p09176,length=347163>
##contig=<ID=COB1p09177,length=739482>
##contig=<ID=COB1p09178,length=116384>
##contig=<ID=COB1p09179,length=299209>
##contig=<ID=COB1p09180,length=431830>
##contig=<ID=COB1p09181,length=92185>
##contig=<ID=COB1p09182,length=176135>
##contig=<ID=COB1p09183,length=297722>
##contig=<ID=COB1p09184,length=321571>
##contig=<ID=COB1p09185,length=203919>
##contig=<ID=COB1p09186,length=358507>
##contig=<ID=COB1p09187,length=207448>
##contig=<ID=COB1p09188,length=1844325>
##contig=<ID=COB1p09189,length=314172>
##contig=<ID=COB1p09190,length=63462>
##contig=<ID=COB1p09191,length=308913>
##contig=<ID=COB1p09192,length=50965>
##contig=<ID=COB1p09193,length=336937>
##contig=<ID=COB1p09194,length=171360>
##contig=<ID=COB1p09195,length=341513>
##contig=<ID=COB1p09196,length=196339>
##contig=<ID=COB1p09197,length=212759>
##contig=<ID=COB1p09198,length=446717>
##contig=<ID=COB1p09199,length=362444>
##contig=<ID=COB1p09200,length=347758>
##contig=<ID=COB1p09201,length=41550>
##contig=<ID=COB1p09202,length=142318>
##contig=<ID=COB1p09203,length=392397>
##contig=<ID=COB1p09204,length=183174>
##contig=<ID=COB1p09205,length=71260>
##contig=<ID=COB1p09206,length=1236858>
##contig=<ID=COB1p09207,length=269112>
##contig=<ID=COB1p09208,length=625239>
##contig=<ID=COB1p09209,length=289511>
##contig=<ID=COB1p09210,length=255727>
##contig=<ID=COB1p09211,length=279568>
##contig=<ID=COB1p09212,length=119300>
##contig=<ID=COB1p09213,length=67080>
##contig=<ID=COB1p09214,length=412683>
##contig=<ID=COB1p09215,length=477429>
##contig=<ID=COB1p09216,length=155539>
##contig=<ID=COB1p09217,length=141861>
##contig=<ID=COB1p09218,length=661013>
##contig=<ID=COB1p09219,length=56571>
##contig=<ID=COB1p09220,length=232588>
##contig=<ID=COB1p09221,length=457566>
##contig=<ID=COB1p09222,length=282137>
##contig=<ID=COB1p09223,length=438782>
##contig=<ID=COB1p09224,length=93633>
##contig=<ID=COB1p09225,length=870399>
##contig=<ID=COB1p09226,length=115936>
##contig=<ID=COB1p09227,length=247794>
##contig=<ID=COB1p09228,length=308910>
##contig=<ID=COB1p09229,length=70854>
##contig=<ID=COB1p09230,length=78024>
##contig=<ID=COB1p09231,length=1087825>
##contig=<ID=COB1p09232,length=125343>
##contig=<ID=COB1p09233,length=333639>
##contig=<ID=COB1p09234,length=171210>
##contig=<ID=COB1p09235,length=128263>
##contig=<ID=COB1p09236,length=343994>
##contig=<ID=COB1p09237,length=304670>
##contig=<ID=COB1p09238,length=73045>
##contig=<ID=COB1p09239,length=807217>
##contig=<ID=COB1p09240,length=227773>
##contig=<ID=COB1p09241,length=217250>
##contig=<ID=COB1p09242,length=244570>
##contig=<ID=COB1p09243,length=212700>
##contig=<ID=COB1p09244,length=451279>
##contig=<ID=COB1p09245,length=179915>
##contig=<ID=COB1p09246,length=225101>
##contig=<ID=COB1p09247,length=281573>
##contig=<ID=COB1p09248,length=179530>
##contig=<ID=COB1p09249,length=571738>
##contig=<ID=COB1p09250,length=188303>
##contig=<ID=COB1p09251,length=733482>
##contig=<ID=COB1p09252,length=918584>
##contig=<ID=COB1p09253,length=275401>
##contig=<ID=COB1p09254,length=607658>
##contig=<ID=COB1p09255,length=247473>
##contig=<ID=COB1p09256,length=121765>
##contig=<ID=COB1p09257,length=615409>
##contig=<ID=COB1p09258,length=116412>
##contig=<ID=COB1p09259,length=46261>
##contig=<ID=COB1p09260,length=37187>
##contig=<ID=COB1p09261,length=176709>
##contig=<ID=COB1p09262,length=342573>
##contig=<ID=COB1p09263,length=419495>
##contig=<ID=COB1p09264,length=262627>
##contig=<ID=COB1p09265,length=317314>
##contig=<ID=COB1p09266,length=236934>
##contig=<ID=COB1p09267,length=1177334>
##contig=<ID=COB1p09268,length=710833>
##contig=<ID=COB1p09269,length=821962>
##contig=<ID=COB1p09270,length=342541>
##contig=<ID=COB1p09271,length=66558>
##contig=<ID=COB1p09272,length=376363>
##contig=<ID=COB1p09273,length=2293901>
##contig=<ID=COB1p09274,length=257338>
##contig=<ID=COB1p09275,length=343216>
##contig=<ID=COB1p09276,length=761036>
##contig=<ID=COB1p09277,length=175721>
##contig=<ID=COB1p09278,length=121508>
##contig=<ID=COB1p09279,length=383245>
##contig=<ID=COB1p09280,length=130733>
##contig=<ID=COB1p09281,length=506847>
##contig=<ID=COB1p09282,length=854791>
##contig=<ID=COB1p09283,length=37663>
##contig=<ID=COB1p09284,length=734210>
##contig=<ID=COB1p09285,length=306375>
##contig=<ID=COB1p09286,length=51076>
##contig=<ID=COB1p09287,length=186762>
##contig=<ID=COB1p09288,length=126662>
##contig=<ID=COB1p09289,length=329918>
##contig=<ID=COB1p09290,length=329389>
##contig=<ID=COB1p09291,length=136375>
##contig=<ID=COB1p09292,length=234264>
##contig=<ID=COB1p09293,length=141121>
##contig=<ID=COB1p09294,length=430432>
##contig=<ID=COB1p09295,length=231604>
##contig=<ID=COB1p09296,length=169532>
##contig=<ID=COB1p09297,length=108893>
##contig=<ID=COB1p09298,length=254268>
##contig=<ID=COB1p09299,length=73166>
##contig=<ID=COB1p09300,length=135325>
##contig=<ID=COB1p09301,length=182327>
##contig=<ID=COB1p09302,length=265592>
##contig=<ID=COB1p09303,length=129133>
##contig=<ID=COB1p09304,length=106047>
##contig=<ID=COB1p09305,length=654102>
##contig=<ID=COB1p09306,length=1370767>
##contig=<ID=COB1p09307,length=343876>
##contig=<ID=COB1p09308,length=232553>
##contig=<ID=COB1p09309,length=257656>
##contig=<ID=COB1p09310,length=576081>
##contig=<ID=COB1p09311,length=466651>
##contig=<ID=COB1p09312,length=301077>
##contig=<ID=COB1p09313,length=346970>
##contig=<ID=COB1p09314,length=160106>
##contig=<ID=COB1p09315,length=3001889>
##contig=<ID=COB1p09316,length=1031908>
##contig=<ID=COB1p09317,length=161758>
##contig=<ID=COB1p09318,length=80488>
##contig=<ID=COB1p09319,length=110910>
##contig=<ID=COB1p09320,length=431650>
##contig=<ID=COB1p09321,length=58747>
##contig=<ID=COB1p09322,length=215680>
##contig=<ID=COB1p09323,length=324362>
##contig=<ID=COB1p09324,length=151808>
##contig=<ID=COB1p09325,length=307101>
##contig=<ID=COB1p09326,length=156353>
##contig=<ID=COB1p09327,length=91409>
##contig=<ID=COB1p09328,length=305602>
##contig=<ID=COB1p09329,length=280475>
##contig=<ID=COB1p09330,length=32229>
##contig=<ID=COB1p09331,length=203613>
##contig=<ID=COB1p09332,length=96345>
##contig=<ID=COB1p09333,length=200455>
##contig=<ID=COB1p09334,length=244329>
##contig=<ID=COB1p09335,length=230513>
##contig=<ID=COB1p09336,length=409305>
##contig=<ID=COB1p09337,length=224541>
##contig=<ID=COB1p09338,length=622219>
##contig=<ID=COB1p09339,length=604868>
##contig=<ID=COB1p09340,length=123920>
##contig=<ID=COB1p09341,length=152574>
##contig=<ID=COB1p09342,length=119062>
##contig=<ID=COB1p09343,length=253424>
##contig=<ID=COB1p09344,length=46509>
##contig=<ID=COB1p09345,length=155752>
##contig=<ID=COB1p09346,length=55958>
##contig=<ID=COB1p09347,length=658319>
##contig=<ID=COB1p09348,length=98968>
##contig=<ID=COB1p09349,length=357450>
##contig=<ID=COB1p09350,length=49934>
##contig=<ID=COB1p09351,length=520124>
##contig=<ID=COB1p09352,length=195955>
##contig=<ID=COB1p09353,length=65617>
##contig=<ID=COB1p09354,length=408737>
##contig=<ID=COB1p09355,length=253220>
##contig=<ID=COB1p09356,length=305255>
##contig=<ID=COB1p09357,length=205593>
##contig=<ID=COB1p09358,length=425277>
##contig=<ID=COB1p09359,length=404637>
##contig=<ID=COB1p09360,length=289993>
##contig=<ID=COB1p09361,length=299872>
##contig=<ID=COB1p09362,length=718384>
##contig=<ID=COB1p09363,length=624641>
##contig=<ID=COB1p09364,length=259231>
##contig=<ID=COB1p09365,length=106647>
##contig=<ID=COB1p09366,length=385976>
##contig=<ID=COB1p09367,length=182559>
##contig=<ID=COB1p09368,length=590648>
##contig=<ID=COB1p09369,length=178869>
##contig=<ID=COB1p09370,length=204409>
##contig=<ID=COB1p09371,length=239323>
##contig=<ID=COB1p09372,length=41897>
##contig=<ID=COB1p09373,length=234796>
##contig=<ID=COB1p09374,length=609553>
##contig=<ID=COB1p09375,length=118228>
##contig=<ID=COB1p09376,length=157491>
##contig=<ID=COB1p09377,length=196225>
##contig=<ID=COB1p09378,length=390039>
##contig=<ID=COB1p09379,length=906578>
##contig=<ID=COB1p09380,length=77253>
##contig=<ID=COB1p09381,length=521304>
##contig=<ID=COB1p09382,length=33775>
##contig=<ID=COB1p09383,length=151685>
##contig=<ID=COB1p09384,length=151709>
##contig=<ID=COB1p09385,length=128704>
##contig=<ID=COB1p09386,length=49363>
##contig=<ID=COB1p09387,length=423822>
##contig=<ID=COB1p09388,length=627874>
##contig=<ID=COB1p09389,length=57070>
##contig=<ID=COB1p09390,length=346784>
##contig=<ID=COB1p09391,length=89665>
##contig=<ID=COB1p09392,length=264364>
##contig=<ID=COB1p09393,length=222636>
##contig=<ID=COB1p09394,length=397457>
##contig=<ID=COB1p09395,length=284717>
##contig=<ID=COB1p09396,length=143795>
##contig=<ID=COB1p09397,length=158434>
##contig=<ID=COB1p09398,length=168268>
##contig=<ID=COB1p09399,length=331182>
##contig=<ID=COB1p09400,length=66835>
##contig=<ID=COB1p09401,length=545971>
##contig=<ID=COB1p09402,length=228232>
##contig=<ID=COB1p09403,length=58624>
##contig=<ID=COB1p09404,length=411816>
##contig=<ID=COB1p09405,length=140325>
##contig=<ID=COB1p09406,length=303077>
##contig=<ID=COB1p09407,length=66137>
##contig=<ID=COB1p09408,length=334240>
##contig=<ID=COB1p09409,length=507895>
##contig=<ID=COB1p09410,length=79681>
##contig=<ID=COB1p09411,length=121380>
##contig=<ID=COB1p09412,length=109386>
##contig=<ID=COB1p09413,length=216706>
##contig=<ID=COB1p09414,length=70657>
##contig=<ID=COB1p09415,length=355295>
##contig=<ID=COB1p09416,length=479007>
##contig=<ID=COB1p09417,length=509789>
##contig=<ID=COB1p09418,length=82182>
##contig=<ID=COB1p09419,length=87853>
##contig=<ID=COB1p09420,length=84977>
##contig=<ID=COB1p09421,length=349303>
##contig=<ID=COB1p09422,length=82476>
##contig=<ID=COB1p09423,length=186451>
##contig=<ID=COB1p09424,length=137801>
##contig=<ID=COB1p09425,length=103751>
##contig=<ID=COB1p09426,length=146218>
##contig=<ID=COB1p09427,length=106961>
##contig=<ID=COB1p09428,length=1215197>
##contig=<ID=COB1p09429,length=252455>
##contig=<ID=COB1p09430,length=286753>
##contig=<ID=COB1p09431,length=289594>
##contig=<ID=COB1p09432,length=189886>
##contig=<ID=COB1p09433,length=88784>
##contig=<ID=COB1p09434,length=533707>
##contig=<ID=COB1p09435,length=135784>
##contig=<ID=COB1p09436,length=156994>
##contig=<ID=COB1p09437,length=361256>
##contig=<ID=COB1p09438,length=35513>
##contig=<ID=COB1p09439,length=759510>
##contig=<ID=COB1p09440,length=374991>
##contig=<ID=COB1p09441,length=217030>
##contig=<ID=COB1p09442,length=98510>
##contig=<ID=COB1p09443,length=240600>
##contig=<ID=COB1p09444,length=838680>
##contig=<ID=COB1p09445,length=1361544>
##contig=<ID=COB1p09446,length=180143>
##contig=<ID=COB1p09447,length=567768>
##contig=<ID=COB1p09448,length=172700>
##contig=<ID=COB1p09449,length=701602>
##contig=<ID=COB1p09450,length=57820>
##contig=<ID=COB1p09451,length=40742>
##contig=<ID=COB1p09452,length=87077>
##contig=<ID=COB1p09453,length=76922>
##contig=<ID=COB1p09454,length=457710>
##contig=<ID=COB1p09455,length=234508>
##contig=<ID=COB1p09456,length=130618>
##contig=<ID=COB1p09457,length=1312106>
##contig=<ID=COB1p09458,length=448816>
##contig=<ID=COB1p09459,length=95602>
##contig=<ID=COB1p09460,length=46485>
##contig=<ID=COB1p09461,length=793544>
##contig=<ID=COB1p09462,length=369432>
##contig=<ID=COB1p09463,length=298608>
##contig=<ID=COB1p09464,length=302291>
##contig=<ID=COB1p09465,length=197801>
##contig=<ID=COB1p09466,length=161571>
##contig=<ID=COB1p09467,length=255008>
##contig=<ID=COB1p09468,length=249886>
##contig=<ID=COB1p09469,length=718339>
##contig=<ID=COB1p09470,length=856984>
##contig=<ID=COB1p09471,length=378845>
##contig=<ID=COB1p09472,length=221912>
##contig=<ID=COB1p09473,length=238126>
##contig=<ID=COB1p09474,length=811538>
##contig=<ID=COB1p09475,length=720567>
##contig=<ID=COB1p09476,length=201840>
##contig=<ID=COB1p09477,length=523706>
##contig=<ID=COB1p09478,length=419199>
##contig=<ID=COB1p09479,length=134751>
##contig=<ID=COB1p09480,length=98058>
##contig=<ID=COB1p09481,length=386840>
##contig=<ID=COB1p09482,length=179660>
##contig=<ID=COB1p09483,length=111486>
##contig=<ID=COB1p09484,length=73865>
##contig=<ID=COB1p09485,length=624358>
##contig=<ID=COB1p09486,length=94499>
##contig=<ID=COB1p09487,length=461865>
##contig=<ID=COB1p09488,length=188803>
##contig=<ID=COB1p09489,length=299912>
##contig=<ID=COB1p09490,length=140809>
##contig=<ID=COB1p09491,length=145318>
##contig=<ID=COB1p09492,length=134247>
##contig=<ID=COB1p09493,length=534770>
##contig=<ID=COB1p09494,length=131691>
##contig=<ID=COB1p09495,length=63606>
##contig=<ID=COB1p09496,length=430927>
##contig=<ID=COB1p09497,length=522988>
##contig=<ID=COB1p09498,length=357145>
##contig=<ID=COB1p09499,length=922274>
##contig=<ID=COB1p09500,length=82473>
##contig=<ID=COB1p09501,length=911234>
##contig=<ID=COB1p09502,length=114670>
##contig=<ID=COB1p09503,length=158857>
##contig=<ID=COB1p09504,length=107065>
##contig=<ID=COB1p09505,length=63155>
##contig=<ID=COB1p09506,length=86212>
##contig=<ID=COB1p09507,length=174512>
##contig=<ID=COB1p09508,length=581487>
##contig=<ID=COB1p09509,length=413721>
##contig=<ID=COB1p09510,length=419940>
##contig=<ID=COB1p09511,length=628477>
##contig=<ID=COB1p09512,length=255479>
##contig=<ID=COB1p09513,length=165846>
##contig=<ID=COB1p09514,length=480773>
##contig=<ID=COB1p09515,length=169471>
##contig=<ID=COB1p09516,length=223709>
##contig=<ID=COB1p09517,length=113798>
##contig=<ID=COB1p09518,length=111869>
##contig=<ID=COB1p09519,length=435532>
##contig=<ID=COB1p09520,length=87673>
##contig=<ID=COB1p09521,length=60726>
##contig=<ID=COB1p09522,length=700921>
##contig=<ID=COB1p09523,length=72625>
##contig=<ID=COB1p09524,length=270168>
##contig=<ID=COB1p09525,length=198746>
##contig=<ID=COB1p09526,length=378517>
##contig=<ID=COB1p09527,length=156107>
##contig=<ID=COB1p09528,length=284154>
##contig=<ID=COB1p09529,length=1002440>
##contig=<ID=COB1p09530,length=47704>
##contig=<ID=COB1p09531,length=617744>
##contig=<ID=COB1p09532,length=452805>
##contig=<ID=COB1p09533,length=460140>
##contig=<ID=COB1p09534,length=195158>
##contig=<ID=COB1p09535,length=894959>
##contig=<ID=COB1p09536,length=226004>
##contig=<ID=COB1p09537,length=37596>
##contig=<ID=COB1p09538,length=495585>
##contig=<ID=COB1p09539,length=1482232>
##contig=<ID=COB1p09540,length=74578>
##contig=<ID=COB1p09541,length=110504>
##contig=<ID=COB1p09542,length=246832>
##contig=<ID=COB1p09543,length=607071>
##contig=<ID=COB1p09544,length=1675804>
##contig=<ID=COB1p09545,length=384629>
##contig=<ID=COB1p09546,length=503334>
##contig=<ID=COB1p09547,length=136542>
##contig=<ID=COB1p09548,length=195300>
##contig=<ID=COB1p09549,length=1547961>
##contig=<ID=COB1p09550,length=481939>
##contig=<ID=COB1p09551,length=377712>
##contig=<ID=COB1p09552,length=195432>
##contig=<ID=COB1p09553,length=201162>
##contig=<ID=COB1p09554,length=557986>
##contig=<ID=COB1p09555,length=105454>
##contig=<ID=COB1p09556,length=256082>
##contig=<ID=COB1p09557,length=109333>
##contig=<ID=COB1p09558,length=92250>
##contig=<ID=COB1p09559,length=171233>
##contig=<ID=COB1p09560,length=349419>
##contig=<ID=COB1p09561,length=72948>
##contig=<ID=COB1p09562,length=109972>
##contig=<ID=COB1p09563,length=107080>
##contig=<ID=COB1p09564,length=691572>
##contig=<ID=COB1p09565,length=150790>
##contig=<ID=COB1p09566,length=57588>
##contig=<ID=COB1p09567,length=459111>
##contig=<ID=COB1p09568,length=573032>
##contig=<ID=COB1p09569,length=140118>
##contig=<ID=COB1p09570,length=68446>
##contig=<ID=COB1p09571,length=243559>
##contig=<ID=COB1p09572,length=203358>
##contig=<ID=COB1p09573,length=535696>
##contig=<ID=COB1p09574,length=254925>
##contig=<ID=COB1p09575,length=558131>
##contig=<ID=COB1p09576,length=542016>
##contig=<ID=COB1p09577,length=92224>
##contig=<ID=COB1p09578,length=160869>
##contig=<ID=COB1p09579,length=269933>
##contig=<ID=COB1p09580,length=364627>
##contig=<ID=COB1p09581,length=63862>
##contig=<ID=COB1p09582,length=84954>
##contig=<ID=COB1p09583,length=366540>
##contig=<ID=COB1p09584,length=207059>
##contig=<ID=COB1p09585,length=270960>
##contig=<ID=COB1p09586,length=345969>
##contig=<ID=COB1p09587,length=540969>
##contig=<ID=COB1p09588,length=217393>
##contig=<ID=COB1p09589,length=38039>
##contig=<ID=COB1p09590,length=218716>
##contig=<ID=COB1p09591,length=253615>
##contig=<ID=COB1p09592,length=442146>
##contig=<ID=COB1p09593,length=78199>
##contig=<ID=COB1p09594,length=125916>
##contig=<ID=COB1p09595,length=158479>
##contig=<ID=COB1p09596,length=210519>
##contig=<ID=COB1p09597,length=95996>
##contig=<ID=COB1p09598,length=102364>
##contig=<ID=COB1p09599,length=270061>
##contig=<ID=COB1p09600,length=77096>
##contig=<ID=COB1p09601,length=258296>
##contig=<ID=COB1p09602,length=675348>
##contig=<ID=COB1p09603,length=105463>
##contig=<ID=COB1p09604,length=100322>
##contig=<ID=COB1p09605,length=266420>
##contig=<ID=COB1p09606,length=410570>
##contig=<ID=COB1p09607,length=523280>
##contig=<ID=COB1p09608,length=145876>
##contig=<ID=COB1p09609,length=300976>
##contig=<ID=COB1p09610,length=125116>
##contig=<ID=COB1p09611,length=117267>
##contig=<ID=COB1p09612,length=172031>
##contig=<ID=COB1p09613,length=472489>
##contig=<ID=COB1p09614,length=90784>
##contig=<ID=COB1p09615,length=417460>
##contig=<ID=COB1p09616,length=267446>
##contig=<ID=COB1p09617,length=431708>
##contig=<ID=COB1p09618,length=581062>
##contig=<ID=COB1p09619,length=541774>
##contig=<ID=COB1p09620,length=606761>
##contig=<ID=COB1p09621,length=249798>
##contig=<ID=COB1p09622,length=216526>
##contig=<ID=COB1p09623,length=225192>
##contig=<ID=COB1p09624,length=332151>
##contig=<ID=COB1p09625,length=109029>
##contig=<ID=COB1p09626,length=103569>
##contig=<ID=COB1p09627,length=221000>
##contig=<ID=COB1p09628,length=252135>
##contig=<ID=COB1p09629,length=542911>
##contig=<ID=COB1p09630,length=54056>
##contig=<ID=COB1p09631,length=300465>
##contig=<ID=COB1p09632,length=1090354>
##contig=<ID=COB1p09633,length=1170173>
##contig=<ID=COB1p09634,length=38968>
##contig=<ID=COB1p09635,length=74563>
##contig=<ID=COB1p09636,length=28004>
##contig=<ID=COB1p09637,length=257968>
##contig=<ID=COB1p09638,length=84774>
##contig=<ID=COB1p09639,length=129569>
##contig=<ID=COB1p09640,length=206650>
##contig=<ID=COB1p09641,length=64928>
##contig=<ID=COB1p09642,length=366260>
##contig=<ID=COB1p09643,length=198763>
##contig=<ID=COB1p09644,length=205243>
##contig=<ID=COB1p09645,length=156819>
##contig=<ID=COB1p09646,length=161862>
##contig=<ID=COB1p09647,length=216689>
##contig=<ID=COB1p09648,length=443973>
##contig=<ID=COB1p09649,length=357290>
##contig=<ID=COB1p09650,length=309571>
##contig=<ID=COB1p09651,length=189394>
##contig=<ID=COB1p09652,length=215119>
##contig=<ID=COB1p09653,length=206740>
##contig=<ID=COB1p09654,length=78443>
##contig=<ID=COB1p09655,length=105675>
##contig=<ID=COB1p09656,length=226510>
##contig=<ID=COB1p09657,length=311550>
##contig=<ID=COB1p09658,length=47125>
##contig=<ID=COB1p09659,length=153587>
##contig=<ID=COB1p09660,length=265487>
##contig=<ID=COB1p09661,length=302500>
##contig=<ID=COB1p09662,length=323337>
##contig=<ID=COB1p09663,length=1262307>
##contig=<ID=COB1p09664,length=291577>
##contig=<ID=COB1p09665,length=126297>
##contig=<ID=COB1p09666,length=148761>
##contig=<ID=COB1p09667,length=100750>
##contig=<ID=COB1p09668,length=282804>
##contig=<ID=COB1p09669,length=303957>
##contig=<ID=COB1p09670,length=259267>
##contig=<ID=COB1p09671,length=581354>
##contig=<ID=COB1p09672,length=106567>
##contig=<ID=COB1p09673,length=121235>
##contig=<ID=COB1p09674,length=814071>
##contig=<ID=COB1p09675,length=171114>
##contig=<ID=COB1p09676,length=252775>
##contig=<ID=COB1p09677,length=137274>
##contig=<ID=COB1p09678,length=322212>
##contig=<ID=COB1p09679,length=46760>
##contig=<ID=COB1p09680,length=67378>
##contig=<ID=COB1p09681,length=41960>
##contig=<ID=COB1p09682,length=160859>
##contig=<ID=COB1p09683,length=40400>
##contig=<ID=COB1p09684,length=192605>
##contig=<ID=COB1p09685,length=71374>
##contig=<ID=COB1p09686,length=345781>
##contig=<ID=COB1p09687,length=107554>
##contig=<ID=COB1p09688,length=323689>
##contig=<ID=COB1p09689,length=246634>
##contig=<ID=COB1p09690,length=226166>
##contig=<ID=COB1p09691,length=450609>
##contig=<ID=COB1p09692,length=164041>
##contig=<ID=COB1p09693,length=698081>
##contig=<ID=COB1p09694,length=159538>
##contig=<ID=COB1p09695,length=540906>
##contig=<ID=COB1p09696,length=488129>
##contig=<ID=COB1p09697,length=131417>
##contig=<ID=COB1p09698,length=176187>
##contig=<ID=COB1p09699,length=93328>
##contig=<ID=COB1p09700,length=100853>
##contig=<ID=COB1p09701,length=109739>
##contig=<ID=COB1p09702,length=93135>
##contig=<ID=COB1p09703,length=118026>
##contig=<ID=COB1p09704,length=224873>
##contig=<ID=COB1p09705,length=1074405>
##contig=<ID=COB1p09706,length=143598>
##contig=<ID=COB1p09707,length=383585>
##contig=<ID=COB1p09708,length=267950>
##contig=<ID=COB1p09709,length=83170>
##contig=<ID=COB1p09710,length=64872>
##contig=<ID=COB1p09711,length=365422>
##contig=<ID=COB1p09712,length=3475682>
##contig=<ID=COB1p09713,length=98510>
##contig=<ID=COB1p09714,length=526205>
##contig=<ID=COB1p09715,length=121562>
##contig=<ID=COB1p09716,length=500145>
##contig=<ID=COB1p09717,length=151861>
##contig=<ID=COB1p09718,length=607668>
##contig=<ID=COB1p09719,length=242431>
##contig=<ID=COB1p09720,length=276707>
##contig=<ID=COB1p09721,length=157214>
##contig=<ID=COB1p09722,length=548282>
##contig=<ID=COB1p09723,length=63570>
##contig=<ID=COB1p09724,length=58308>
##contig=<ID=COB1p09725,length=397026>
##contig=<ID=COB1p09726,length=673887>
##contig=<ID=COB1p09727,length=76394>
##contig=<ID=COB1p09728,length=64086>
##contig=<ID=COB1p09729,length=93595>
##contig=<ID=COB1p09730,length=124285>
##contig=<ID=COB1p09731,length=117687>
##contig=<ID=COB1p09732,length=253061>
##contig=<ID=COB1p09733,length=566700>
##contig=<ID=COB1p09734,length=310558>
##contig=<ID=COB1p09735,length=124165>
##contig=<ID=COB1p09736,length=384400>
##contig=<ID=COB1p09737,length=249518>
##contig=<ID=COB1p09738,length=84210>
##contig=<ID=COB1p09739,length=117119>
##contig=<ID=COB1p09740,length=60507>
##contig=<ID=COB1p09741,length=173025>
##contig=<ID=COB1p09742,length=70477>
##contig=<ID=COB1p09743,length=197865>
##contig=<ID=COB1p09744,length=419984>
##contig=<ID=COB1p09745,length=231370>
##contig=<ID=COB1p09746,length=222253>
##contig=<ID=COB1p09747,length=477164>
##contig=<ID=COB1p09748,length=229355>
##contig=<ID=COB1p09749,length=124101>
##contig=<ID=COB1p09750,length=284779>
##contig=<ID=COB1p09751,length=261274>
##contig=<ID=COB1p09752,length=380597>
##contig=<ID=COB1p09753,length=187948>
##contig=<ID=COB1p09754,length=562483>
##contig=<ID=COB1p09755,length=114337>
##contig=<ID=COB1p09756,length=174687>
##contig=<ID=COB1p09757,length=316531>
##contig=<ID=COB1p09758,length=65131>
##contig=<ID=COB1p09759,length=154557>
##contig=<ID=COB1p09760,length=92997>
##contig=<ID=COB1p09761,length=120394>
##contig=<ID=COB1p09762,length=297318>
##contig=<ID=COB1p09763,length=137793>
##contig=<ID=COB1p09764,length=451384>
##contig=<ID=COB1p09765,length=887295>
##contig=<ID=COB1p09766,length=179599>
##contig=<ID=COB1p09767,length=245973>
##contig=<ID=COB1p09768,length=53450>
##contig=<ID=COB1p09769,length=348574>
##contig=<ID=COB1p09770,length=125114>
##contig=<ID=COB1p09771,length=294933>
##contig=<ID=COB1p09772,length=354635>
##contig=<ID=COB1p09773,length=153707>
##contig=<ID=COB1p09774,length=289563>
##contig=<ID=COB1p09775,length=152187>
##contig=<ID=COB1p09776,length=105582>
##contig=<ID=COB1p09777,length=79683>
##contig=<ID=COB1p09778,length=673114>
##contig=<ID=COB1p09779,length=411425>
##contig=<ID=COB1p09780,length=263146>
##contig=<ID=COB1p09781,length=111813>
##contig=<ID=COB1p09782,length=171832>
##contig=<ID=COB1p09783,length=130689>
##contig=<ID=COB1p09784,length=376839>
##contig=<ID=COB1p09785,length=79907>
##contig=<ID=COB1p09786,length=244532>
##contig=<ID=COB1p09787,length=625893>
##contig=<ID=COB1p09788,length=49944>
##contig=<ID=COB1p09789,length=246884>
##contig=<ID=COB1p09790,length=149637>
##contig=<ID=COB1p09791,length=511949>
##contig=<ID=COB1p09792,length=466980>
##contig=<ID=COB1p09793,length=689579>
##contig=<ID=COB1p09794,length=202017>
##contig=<ID=COB1p09795,length=236675>
##contig=<ID=COB1p09796,length=134511>
##contig=<ID=COB1p09797,length=573159>
##contig=<ID=COB1p09798,length=144517>
##contig=<ID=COB1p09799,length=41319>
##contig=<ID=COB1p09800,length=93443>
##contig=<ID=COB1p09801,length=209725>
##contig=<ID=COB1p09802,length=53489>
##contig=<ID=COB1p09803,length=199182>
##contig=<ID=COB1p09804,length=176761>
##contig=<ID=COB1p09805,length=295509>
##contig=<ID=COB1p09806,length=812854>
##contig=<ID=COB1p09807,length=560856>
##contig=<ID=COB1p09808,length=214655>
##contig=<ID=COB1p09809,length=302333>
##contig=<ID=COB1p09810,length=387530>
##contig=<ID=COB1p09811,length=70863>
##contig=<ID=COB1p09812,length=75909>
##contig=<ID=COB1p09813,length=43120>
##contig=<ID=COB1p09814,length=3146752>
##contig=<ID=COB1p09815,length=38879>
##contig=<ID=COB1p09816,length=235236>
##contig=<ID=COB1p09817,length=751290>
##contig=<ID=COB1p09818,length=826556>
##contig=<ID=COB1p09819,length=294581>
##contig=<ID=COB1p09820,length=229623>
##contig=<ID=COB1p09821,length=269767>
##contig=<ID=COB1p09822,length=64506>
##contig=<ID=COB1p09823,length=206429>
##contig=<ID=COB1p09824,length=531922>
##contig=<ID=COB1p09825,length=199816>
##contig=<ID=COB1p09826,length=471406>
##contig=<ID=COB1p09827,length=378490>
##contig=<ID=COB1p09828,length=413502>
##contig=<ID=COB1p09829,length=293695>
##contig=<ID=COB1p09830,length=25366>
##contig=<ID=COB1p09831,length=337495>
##contig=<ID=COB1p09832,length=55571>
##contig=<ID=COB1p09833,length=187782>
##contig=<ID=COB1p09834,length=1106703>
##contig=<ID=COB1p09835,length=85944>
##contig=<ID=COB1p09836,length=141294>
##contig=<ID=COB1p09837,length=515911>
##contig=<ID=COB1p09838,length=952919>
##contig=<ID=COB1p09839,length=350373>
##contig=<ID=COB1p09840,length=246282>
##contig=<ID=COB1p09841,length=543118>
##contig=<ID=COB1p09842,length=37864>
##contig=<ID=COB1p09843,length=216839>
##contig=<ID=COB1p09844,length=97209>
##contig=<ID=COB1p09845,length=394962>
##contig=<ID=COB1p09846,length=168943>
##contig=<ID=COB1p09847,length=270911>
##contig=<ID=COB1p09848,length=52206>
##contig=<ID=COB1p09849,length=29792>
##contig=<ID=COB1p09850,length=367190>
##contig=<ID=COB1p09851,length=345206>
##contig=<ID=COB1p09852,length=100156>
##contig=<ID=COB1p09853,length=218454>
##contig=<ID=COB1p09854,length=219329>
##contig=<ID=COB1p09855,length=489023>
##contig=<ID=COB1p09856,length=186209>
##contig=<ID=COB1p09857,length=295823>
##contig=<ID=COB1p09858,length=344160>
##contig=<ID=COB1p09859,length=189931>
##contig=<ID=COB1p09860,length=189069>
##contig=<ID=COB1p09861,length=1031525>
##contig=<ID=COB1p09862,length=50302>
##contig=<ID=COB1p09863,length=147897>
##contig=<ID=COB1p09864,length=87793>
##contig=<ID=COB1p09865,length=77271>
##contig=<ID=COB1p09866,length=103901>
##contig=<ID=COB1p09867,length=171804>
##contig=<ID=COB1p09868,length=86111>
##contig=<ID=COB1p09869,length=413223>
##contig=<ID=COB1p09870,length=211410>
##contig=<ID=COB1p09871,length=362698>
##contig=<ID=COB1p09872,length=37107>
##contig=<ID=COB1p09873,length=291940>
##contig=<ID=COB1p09874,length=589561>
##contig=<ID=COB1p09875,length=160239>
##contig=<ID=COB1p09876,length=277164>
##contig=<ID=COB1p09877,length=121998>
##contig=<ID=COB1p09878,length=405006>
##contig=<ID=COB1p09879,length=135869>
##contig=<ID=COB1p09880,length=51992>
##contig=<ID=COB1p09881,length=104360>
##contig=<ID=COB1p09882,length=281963>
##contig=<ID=COB1p09883,length=442815>
##contig=<ID=COB1p09884,length=79359>
##contig=<ID=COB1p09885,length=103854>
##contig=<ID=COB1p09886,length=47726>
##contig=<ID=COB1p09887,length=233199>
##contig=<ID=COB1p09888,length=90040>
##contig=<ID=COB1p09889,length=104945>
##contig=<ID=COB1p09890,length=129663>
##contig=<ID=COB1p09891,length=170815>
##contig=<ID=COB1p09892,length=149871>
##contig=<ID=COB1p09893,length=302660>
##contig=<ID=COB1p09894,length=180063>
##contig=<ID=COB1p09895,length=142351>
##contig=<ID=COB1p09896,length=143692>
##contig=<ID=COB1p09897,length=278715>
##contig=<ID=COB1p09898,length=65047>
##contig=<ID=COB1p09899,length=153262>
##contig=<ID=COB1p09900,length=96712>
##contig=<ID=COB1p09901,length=125263>
##contig=<ID=COB1p09902,length=318621>
##contig=<ID=COB1p09903,length=30501>
##contig=<ID=COB1p09904,length=93458>
##contig=<ID=COB1p09905,length=54123>
##contig=<ID=COB1p09906,length=420487>
##contig=<ID=COB1p09907,length=138841>
##contig=<ID=COB1p09908,length=268187>
##contig=<ID=COB1p09909,length=1363179>
##contig=<ID=COB1p09910,length=195229>
##contig=<ID=COB1p09911,length=88383>
##contig=<ID=COB1p09912,length=89499>
##contig=<ID=COB1p09913,length=264830>
##contig=<ID=COB1p09914,length=872061>
##contig=<ID=COB1p09915,length=574227>
##contig=<ID=COB1p09916,length=226721>
##contig=<ID=COB1p09917,length=284247>
##contig=<ID=COB1p09918,length=201789>
##contig=<ID=COB1p09919,length=113277>
##contig=<ID=COB1p09920,length=51358>
##contig=<ID=COB1p09921,length=242797>
##contig=<ID=COB1p09922,length=257136>
##contig=<ID=COB1p09923,length=235664>
##contig=<ID=COB1p09924,length=419931>
##contig=<ID=COB1p09925,length=325044>
##contig=<ID=COB1p09926,length=41441>
##contig=<ID=COB1p09927,length=83461>
##contig=<ID=COB1p09928,length=296023>
##contig=<ID=COB1p09929,length=953415>
##contig=<ID=COB1p09930,length=128114>
##contig=<ID=COB1p09931,length=142229>
##contig=<ID=COB1p09932,length=337869>
##contig=<ID=COB1p09933,length=28748>
##contig=<ID=COB1p09934,length=163539>
##contig=<ID=COB1p09935,length=117138>
##contig=<ID=COB1p09936,length=339842>
##contig=<ID=COB1p09937,length=370877>
##contig=<ID=COB1p09938,length=694001>
##contig=<ID=COB1p09939,length=429536>
##contig=<ID=COB1p09940,length=390949>
##contig=<ID=COB1p09941,length=158768>
##contig=<ID=COB1p09942,length=433180>
##contig=<ID=COB1p09943,length=494965>
##contig=<ID=COB1p09944,length=186954>
##contig=<ID=COB1p09945,length=306879>
##contig=<ID=COB1p09946,length=493324>
##contig=<ID=COB1p09947,length=260744>
##contig=<ID=COB1p09948,length=270335>
##contig=<ID=COB1p09949,length=243393>
##contig=<ID=COB1p09950,length=396822>
##contig=<ID=COB1p09951,length=275365>
##contig=<ID=COB1p09952,length=288541>
##contig=<ID=COB1p09953,length=1096755>
##contig=<ID=COB1p09954,length=61971>
##contig=<ID=COB1p09955,length=121089>
##contig=<ID=COB1p09956,length=35665>
##contig=<ID=COB1p09957,length=212305>
##contig=<ID=COB1p09958,length=841631>
##contig=<ID=COB1p09959,length=420222>
##contig=<ID=COB1p09960,length=205241>
##contig=<ID=COB1p09961,length=296306>
##contig=<ID=COB1p09962,length=207300>
##contig=<ID=COB1p09963,length=313414>
##contig=<ID=COB1p09964,length=190671>
##contig=<ID=COB1p09965,length=296726>
##contig=<ID=COB1p09966,length=48445>
##contig=<ID=COB1p09967,length=216745>
##contig=<ID=COB1p09968,length=353322>
##contig=<ID=COB1p09969,length=289807>
##contig=<ID=COB1p09970,length=736622>
##contig=<ID=COB1p09971,length=261990>
##contig=<ID=COB1p09972,length=264222>
##contig=<ID=COB1p09973,length=128212>
##contig=<ID=COB1p09974,length=543553>
##contig=<ID=COB1p09975,length=90870>
##contig=<ID=COB1p09976,length=80516>
##contig=<ID=COB1p09977,length=77633>
##contig=<ID=COB1p09978,length=245487>
##contig=<ID=COB1p09979,length=162061>
##contig=<ID=COB1p09980,length=312410>
##contig=<ID=COB1p09981,length=200984>
##contig=<ID=COB1p09982,length=113570>
##contig=<ID=COB1p09983,length=132690>
##contig=<ID=COB1p09984,length=150626>
##contig=<ID=COB1p09985,length=260698>
##contig=<ID=COB1p09986,length=176460>
##contig=<ID=COB1p09987,length=394792>
##contig=<ID=COB1p09988,length=33311>
##contig=<ID=COB1p09989,length=53138>
##contig=<ID=COB1p09990,length=459433>
##contig=<ID=COB1p09991,length=328765>
##contig=<ID=COB1p09992,length=32045>
##contig=<ID=COB1p09993,length=389691>
##contig=<ID=COB1p09994,length=434061>
##contig=<ID=COB1p09995,length=370943>
##contig=<ID=COB1p09996,length=394919>
##contig=<ID=COB1p09997,length=167118>
##contig=<ID=COB1p09998,length=38285>
##contig=<ID=COB1p09999,length=191689>
##contig=<ID=COB1p10000,length=279433>
##contig=<ID=COB1p10001,length=61050>
##contig=<ID=COB1p10002,length=35013>
##contig=<ID=COB1p10003,length=57384>
##contig=<ID=COB1p10004,length=65247>
##contig=<ID=COB1p10005,length=155087>
##contig=<ID=COB1p10006,length=225082>
##contig=<ID=COB1p10007,length=86806>
##contig=<ID=COB1p10008,length=289788>
##contig=<ID=COB1p10009,length=116811>
##contig=<ID=COB1p10010,length=107861>
##contig=<ID=COB1p10011,length=723183>
##contig=<ID=COB1p10012,length=59921>
##contig=<ID=COB1p10013,length=123196>
##contig=<ID=COB1p10014,length=224040>
##contig=<ID=COB1p10015,length=63525>
##contig=<ID=COB1p10016,length=50375>
##contig=<ID=COB1p10017,length=389163>
##contig=<ID=COB1p10018,length=165190>
##contig=<ID=COB1p10019,length=220599>
##contig=<ID=COB1p10020,length=450024>
##contig=<ID=COB1p10021,length=185264>
##contig=<ID=COB1p10022,length=204749>
##contig=<ID=COB1p10023,length=132421>
##contig=<ID=COB1p10024,length=939296>
##contig=<ID=COB1p10025,length=450600>
##contig=<ID=COB1p10026,length=927810>
##contig=<ID=COB1p10027,length=268737>
##contig=<ID=COB1p10028,length=195240>
##contig=<ID=COB1p10029,length=774810>
##contig=<ID=COB1p10030,length=174962>
##contig=<ID=COB1p10031,length=119057>
##contig=<ID=COB1p10032,length=277111>
##contig=<ID=COB1p10033,length=184223>
##contig=<ID=COB1p10034,length=45215>
##contig=<ID=COB1p10035,length=127054>
##contig=<ID=COB1p10036,length=218100>
##contig=<ID=COB1p10037,length=76354>
##contig=<ID=COB1p10038,length=302991>
##contig=<ID=COB1p10039,length=112795>
##contig=<ID=COB1p10040,length=201664>
##contig=<ID=COB1p10041,length=42253>
##contig=<ID=COB1p10042,length=99096>
##contig=<ID=COB1p10043,length=341185>
##contig=<ID=COB1p10044,length=216145>
##contig=<ID=COB1p10045,length=129719>
##contig=<ID=COB1p10046,length=61879>
##contig=<ID=COB1p10047,length=379972>
##contig=<ID=COB1p10048,length=164613>
##contig=<ID=COB1p10049,length=338716>
##contig=<ID=COB1p10050,length=69890>
##contig=<ID=COB1p10051,length=127842>
##contig=<ID=COB1p10052,length=231953>
##contig=<ID=COB1p10053,length=50015>
##contig=<ID=COB1p10054,length=128986>
##contig=<ID=COB1p10055,length=194711>
##contig=<ID=COB1p10056,length=130000>
##contig=<ID=COB1p10057,length=244499>
##contig=<ID=COB1p10058,length=38055>
##contig=<ID=COB1p10059,length=94338>
##contig=<ID=COB1p10060,length=232127>
##contig=<ID=COB1p10061,length=1226667>
##contig=<ID=COB1p10062,length=267804>
##contig=<ID=COB1p10063,length=142724>
##contig=<ID=COB1p10064,length=382429>
##contig=<ID=COB1p10065,length=128397>
##contig=<ID=COB1p10066,length=2774300>
##contig=<ID=COB1p10067,length=88084>
##contig=<ID=COB1p10068,length=165954>
##contig=<ID=COB1p10069,length=175103>
##contig=<ID=COB1p10070,length=156569>
##contig=<ID=COB1p10071,length=222529>
##contig=<ID=COB1p10072,length=402427>
##contig=<ID=COB1p10073,length=86830>
##contig=<ID=COB1p10074,length=901871>
##contig=<ID=COB1p10075,length=130472>
##contig=<ID=COB1p10076,length=246538>
##contig=<ID=COB1p10077,length=328051>
##contig=<ID=COB1p10078,length=182114>
##contig=<ID=COB1p10079,length=198686>
##contig=<ID=COB1p10080,length=87866>
##contig=<ID=COB1p10081,length=1322472>
##contig=<ID=COB1p10082,length=178107>
##contig=<ID=COB1p10083,length=75387>
##contig=<ID=COB1p10084,length=88493>
##contig=<ID=COB1p10085,length=127149>
##contig=<ID=COB1p10086,length=247964>
##contig=<ID=COB1p10087,length=238750>
##contig=<ID=COB1p10088,length=313057>
##contig=<ID=COB1p10089,length=166581>
##contig=<ID=COB1p10090,length=376247>
##contig=<ID=COB1p10091,length=90676>
##contig=<ID=COB1p10092,length=204314>
##contig=<ID=COB1p10093,length=50224>
##contig=<ID=COB1p10094,length=350186>
##contig=<ID=COB1p10095,length=57346>
##contig=<ID=COB1p10096,length=184710>
##contig=<ID=COB1p10097,length=97774>
##contig=<ID=COB1p10098,length=95763>
##contig=<ID=COB1p10099,length=1410386>
##contig=<ID=COB1p10100,length=67957>
##contig=<ID=COB1p10101,length=27898>
##contig=<ID=COB1p10102,length=127400>
##contig=<ID=COB1p10103,length=136853>
##contig=<ID=COB1p10104,length=61296>
##contig=<ID=COB1p10105,length=165391>
##contig=<ID=COB1p10106,length=76026>
##contig=<ID=COB1p10107,length=147889>
##contig=<ID=COB1p10108,length=401417>
##contig=<ID=COB1p10109,length=52438>
##contig=<ID=COB1p10110,length=50740>
##contig=<ID=COB1p10111,length=57177>
##contig=<ID=COB1p10112,length=384451>
##contig=<ID=COB1p10113,length=360963>
##contig=<ID=COB1p10114,length=219533>
##contig=<ID=COB1p10115,length=1687235>
##contig=<ID=COB1p10116,length=260834>
##contig=<ID=COB1p10117,length=279111>
##contig=<ID=COB1p10118,length=644721>
##contig=<ID=COB1p10119,length=814457>
##contig=<ID=COB1p10120,length=124103>
##contig=<ID=COB1p10121,length=236861>
##contig=<ID=COB1p10122,length=60066>
##contig=<ID=COB1p10123,length=155111>
##contig=<ID=COB1p10124,length=53704>
##contig=<ID=COB1p10125,length=346199>
##contig=<ID=COB1p10126,length=49231>
##contig=<ID=COB1p10127,length=128516>
##contig=<ID=COB1p10128,length=558380>
##contig=<ID=COB1p10129,length=145167>
##contig=<ID=COB1p10130,length=358067>
##contig=<ID=COB1p10131,length=253201>
##contig=<ID=COB1p10132,length=542683>
##contig=<ID=COB1p10133,length=424655>
##contig=<ID=COB1p10134,length=61701>
##contig=<ID=COB1p10135,length=135840>
##contig=<ID=COB1p10136,length=341880>
##contig=<ID=COB1p10137,length=411193>
##contig=<ID=COB1p10138,length=557940>
##contig=<ID=COB1p10139,length=421097>
##contig=<ID=COB1p10140,length=270488>
##contig=<ID=COB1p10141,length=121706>
##contig=<ID=COB1p10142,length=121012>
##contig=<ID=COB1p10143,length=486188>
##contig=<ID=COB1p10144,length=427625>
##contig=<ID=COB1p10145,length=409916>
##contig=<ID=COB1p10146,length=86770>
##contig=<ID=COB1p10147,length=134459>
##contig=<ID=COB1p10148,length=153039>
##contig=<ID=COB1p10149,length=122487>
##contig=<ID=COB1p10150,length=192192>
##contig=<ID=COB1p10151,length=332092>
##contig=<ID=COB1p10152,length=85554>
##contig=<ID=COB1p10153,length=108561>
##contig=<ID=COB1p10154,length=742201>
##contig=<ID=COB1p10155,length=100205>
##contig=<ID=COB1p10156,length=521264>
##contig=<ID=COB1p10157,length=965628>
##contig=<ID=COB1p10158,length=103597>
##contig=<ID=COB1p10159,length=515989>
##contig=<ID=COB1p10160,length=142691>
##contig=<ID=COB1p10161,length=283754>
##contig=<ID=COB1p10162,length=76171>
##contig=<ID=COB1p10163,length=311308>
##contig=<ID=COB1p10164,length=96386>
##contig=<ID=COB1p10165,length=296728>
##contig=<ID=COB1p10166,length=58707>
##contig=<ID=COB1p10167,length=108017>
##contig=<ID=COB1p10168,length=174915>
##contig=<ID=COB1p10169,length=413851>
##contig=<ID=COB1p10170,length=166122>
##contig=<ID=COB1p10171,length=238374>
##contig=<ID=COB1p10172,length=103363>
##contig=<ID=COB1p10173,length=228171>
##contig=<ID=COB1p10174,length=530081>
##contig=<ID=COB1p10175,length=572927>
##contig=<ID=COB1p10176,length=293924>
##contig=<ID=COB1p10177,length=69972>
##contig=<ID=COB1p10178,length=163895>
##contig=<ID=COB1p10179,length=367342>
##contig=<ID=COB1p10180,length=101717>
##contig=<ID=COB1p10181,length=1207717>
##contig=<ID=COB1p10182,length=482670>
##contig=<ID=COB1p10183,length=47461>
##contig=<ID=COB1p10184,length=432929>
##contig=<ID=COB1p10185,length=222236>
##contig=<ID=COB1p10186,length=143226>
##contig=<ID=COB1p10187,length=259994>
##contig=<ID=COB1p10188,length=171926>
##contig=<ID=COB1p10189,length=120801>
##contig=<ID=COB1p10190,length=106024>
##contig=<ID=COB1p10191,length=158258>
##contig=<ID=COB1p10192,length=275817>
##contig=<ID=COB1p10193,length=41094>
##contig=<ID=COB1p10194,length=328714>
##contig=<ID=COB1p10195,length=891787>
##contig=<ID=COB1p10196,length=133110>
##contig=<ID=COB1p10197,length=508522>
##contig=<ID=COB1p10198,length=335688>
##contig=<ID=COB1p10199,length=159887>
##contig=<ID=COB1p10200,length=255424>
##contig=<ID=COB1p10201,length=162854>
##contig=<ID=COB1p10202,length=71021>
##contig=<ID=COB1p10203,length=130602>
##contig=<ID=COB1p10204,length=309900>
##contig=<ID=COB1p10205,length=108383>
##contig=<ID=COB1p10206,length=154446>
##contig=<ID=COB1p10207,length=197531>
[truncated: 63,828,106 more chars]
