# Supplementary material for: The Historical Biogeography of Divergence in the Relict Cypress Chamaecyparis obtusa, and the Implications for Conservation and Management in East Asia
Source: Ecol Evol. 2025 Sep 30;15(10):e72240. doi: 10.1002/ece3.72240 (PMC12483943; doi:10.1002/ece3.72240)
Supplement: Supplementary file 2 — Data S1: ece372240‐sup‐0002‐DataS1.zip. [file ECE3-15-e72240-s002.zip › Cobtusa.vcf]

##fileformat=VCFv4.2
##fileDate=20240619
##source="Stacks v2.66"
##INFO=<ID=AD,Number=R,Type=Integer,Description="Total Depth for Each Allele">
##INFO=<ID=AF,Number=A,Type=Float,Description="Allele Frequency">
##INFO=<ID=DP,Number=1,Type=Integer,Description="Total Depth">
##INFO=<ID=NS,Number=1,Type=Integer,Description="Number of Samples With Data">
##FORMAT=<ID=AD,Number=R,Type=Integer,Description="Allele Depth">
##FORMAT=<ID=DP,Number=1,Type=Integer,Description="Read Depth">
##FORMAT=<ID=HQ,Number=2,Type=Integer,Description="Haplotype Quality">
##FORMAT=<ID=GL,Number=G,Type=Float,Description="Genotype Likelihood">
##FORMAT=<ID=GQ,Number=1,Type=Integer,Description="Genotype Quality">
##FORMAT=<ID=GT,Number=1,Type=String,Description="Genotype">
##FORMAT=<ID=MY,Number=1,Type=String,Description="Methylation Annotation">
##INFO=<ID=loc_strand,Number=1,Type=Character,Description="Genomic strand the corresponding Stacks locus aligns on">
#CHROM	POS	ID	REF	ALT	QUAL	FILTER	INFO	FORMAT	Chaob-ABZ_01	Chaob-ABZ_03	Chaob-ABZ_04	Chaob-ABZ_05	Chaob-ABZ_06	Chaob-ABZ_08	Chaob-ABZ_10	Chaob-ABZ_11	Chaob-ABZ_12	Chaob-ABZ_13	Chaob-ABZ_14	Chaob-ABZ_15	Chaob-AKS_01	Chaob-AKS_02	Chaob-AKS_03	Chaob-AKS_04	Chaob-AKS_05	Chaob-AKS_06	Chaob-AKS_07	Chaob-AKS_08	Chaob-AKS_09	Chaob-AKS_10	Chaob-AKS_11	Chaob-AKS_12	Chaob-AOK_01	Chaob-AOK_02	Chaob-AOK_03	Chaob-AOK_04	Chaob-AOK_05	Chaob-AOK_06	Chaob-AOK_07	Chaob-AOK_08	Chaob-AOK_10	Chaob-AOK_11	Chaob-AOK_12	Chaob-ASH_01	Chaob-ASH_02	Chaob-ASH_03	Chaob-ASH_04	Chaob-ASH_05	Chaob-ASH_06	Chaob-ASH_07	Chaob-ASH_08	Chaob-ASH_09	Chaob-ASH_10	Chaob-ASH_11	Chaob-ASH_12	Chaob-BES_02	Chaob-BES_03	Chaob-BES_08	Chaob-BES_13	Chaob-BES_14	Chaob-BES_17	Chaob-BES_19	Chaob-BES_20	Chaob-BES_23	Chaob-HIJ_01	Chaob-HIJ_02	Chaob-HIJ_03	Chaob-HIJ_04	Chaob-HIJ_05	Chaob-HIJ_06	Chaob-HIJ_07	Chaob-HIJ_08	Chaob-HIJ_09	Chaob-HIJ_10	Chaob-HIJ_11	Chaob-HIJ_12	Chaob-HIK_01	Chaob-HIK_02	Chaob-HIK_03	Chaob-HIK_04	Chaob-HIK_05	Chaob-HIK_06	Chaob-HIK_07	Chaob-HIK_08	Chaob-HIK_09	Chaob-HIK_10	Chaob-HIK_12	Chaob-HIK_13	Chaob-ITK_01	Chaob-ITK_02	Chaob-ITK_04	Chaob-ITK_05	Chaob-ITK_06	Chaob-ITK_07	Chaob-ITK_09	Chaob-ITK_10	Chaob-ITK_11	Chaob-ITK_12	Chaob-IWK_01	Chaob-IWK_03	Chaob-IWK_06	Chaob-IWK_07	Chaob-IWK_09	Chaob-IWK_11	Chaob-IWK_12	Chaob-IWK_13	Chaob-IWK_14	Chaob-IWK_15	Chaob-KBY_01	Chaob-KBY_02	Chaob-KBY_03	Chaob-KBY_04	Chaob-KBY_05	Chaob-KBY_06	Chaob-KBY_08	Chaob-KBY_09	Chaob-KBY_10	Chaob-KBY_11	Chaob-KBY_12	Chaob-KBY_13	Chaob-KOZ_01	Chaob-KOZ_02	Chaob-KOZ_03	Chaob-KOZ_04	Chaob-KOZ_05	Chaob-KOZ_06	Chaob-KOZ_07	Chaob-KOZ_08	Chaob-KOZ_10	Chaob-KOZ_11	Chaob-KRS_01	Chaob-KRS_02	Chaob-KRS_03	Chaob-KRS_04	Chaob-KRS_05	Chaob-KRS_06	Chaob-KRS_07	Chaob-KRS_08	Chaob-KRS_09	Chaob-KRS_10	Chaob-KRS_11	Chaob-KRS_12	Chaob-MIS_02	Chaob-MIS_03	Chaob-MIS_04	Chaob-MIS_06	Chaob-MIS_07	Chaob-MIS_08	Chaob-MIS_09	Chaob-MIS_10	Chaob-MIS_11	Chaob-MIS_12	Chaob-MIY_01	Chaob-MIY_02	Chaob-MIY_03	Chaob-MIY_04	Chaob-MIY_05	Chaob-MIY_06	Chaob-MIY_07	Chaob-MIY_08	Chaob-MIY_09	Chaob-MIY_10	Chaob-MIY_11	Chaob-MIY_12	Chaob-MIZ_01	Chaob-MIZ_02	Chaob-MIZ_03	Chaob-MIZ_04	Chaob-MIZ_05	Chaob-MIZ_06	Chaob-MIZ_07	Chaob-MIZ_08	Chaob-MIZ_09	Chaob-MIZ_10	Chaob-MIZ_11	Chaob-MIZ_12	Chaob-OHT_01	Chaob-OHT_02	Chaob-OHT_03	Chaob-OHT_05	Chaob-OHT_06	Chaob-OHT_07	Chaob-OHT_08	Chaob-OHT_10	Chaob-OHT_12	Chaob-OHT_23	Chaob-OHT_24	Chaob-OMT_01	Chaob-OMT_02	Chaob-OMT_03	Chaob-OMT_04	Chaob-OMT_05	Chaob-OMT_06	Chaob-OMT_07	Chaob-OMT_08	Chaob-OMT_09	Chaob-OMT_10	Chaob-OMT_11	Chaob-OMT_12	Chaob-ONT_01	Chaob-ONT_02	Chaob-ONT_04	Chaob-ONT_05	Chaob-ONT_07	Chaob-ONT_08	Chaob-ONT_10	Chaob-ONT_11	Chaob-ONT_12	Chaob-ONT_13	Chaob-SRG_01	Chaob-SRG_02	Chaob-SRG_03	Chaob-SRG_04	Chaob-SRG_05	Chaob-SRG_06	Chaob-SRG_07	Chaob-SRG_08	Chaob-SRG_09	Chaob-SRG_10	Chaob-SRG_11	Chaob-SRG_12	Chaob-SZM_02	Chaob-SZM_03	Chaob-SZM_05	Chaob-SZM_06	Chaob-SZM_07	Chaob-SZM_09	Chaob-SZM_10	Chaob-SZM_11	Chaob-SZM_12	Chaob-SZM_13	Chaob-TNK_01	Chaob-TNK_02	Chaob-TNK_03	Chaob-TNK_04	Chaob-TNK_06	Chaob-TNK_07	Chaob-TNK_08	Chaob-TNK_09	Chaob-TNK_10	Chaob-TNK_11	Chaob-TNK_12	Chaob-TNK_14	Chaob-TNK_16	Chaob-TTG_01	Chaob-TTG_02	Chaob-TTG_03	Chaob-TTG_04	Chaob-TTG_05	Chaob-TTG_06	Chaob-TTG_07	Chaob-TTG_08	Chaob-TTG_10	Chaob-TTG_11	Chaob-TTG_12	Chaob-YIT_01	Chaob-YIT_02	Chaob-YIT_03	Chaob-YIT_04	Chaob-YIT_05	Chaob-YIT_06	Chaob-YIT_07	Chaob-YIT_08	Chaob-YIT_09	Chaob-YIT_10	Chaob-YIT_11	Chaob-YIT_12	Chaob-YKS_02	Chaob-YKS_03	Chaob-YKS_04	Chaob-YKS_05	Chaob-YKS_06	Chaob-YKS_07	Chaob-YKS_09	Chaob-YKS_10	Chaob-YKS_11	Chaob-YKS_12	Chaob-YKS_15	Chaob-YMZ_03	Chaob-YMZ_04	Chaob-YMZ_05	Chaob-YMZ_06	Chaob-YMZ_07	Chaob-YMZ_08	Chaob-YMZ_09	Chaob-YMZ_11	Chaob-YMZ_12	Chaob-YMZ_13	Chaob-YMZ_14	Chaof-ALS_11	Chaof-ALS_12	Chaof-ALS_13	Chaof-ALS_14	Chaof-ALS_16	Chaof-ALS_17	Chaof-CLN_23	Chaof-CLN_25	Chaof-CLN_26	Chaof-CLN_27	Chaof-CLN_28	Chaof-CLN_29	Chaof-CLN_31	Chaof-CLN_32	Chaof-CLN_33	Chaof-CLN_35	Chaof-CLN_36	Chaof-HPD_01	Chaof-HPD_02	Chaof-HPD_03	Chaof-HPD_04	Chaof-HPD_05	Chaof-HPD_06	Chaof-HPD_07	Chaof-HPD_08	Chaof-HPD_09	Chaof-HPD_10	Chaof-HPD_11	Chaof-HPD_12	Chaof-HPD_13	Chaof-HPD_14	Chaof-HPD_16	Chaof-HPD_17	Chaof-HPD_18	Chaof-HPD_19	Chaof-HPD_20	Chaof-YZW_01	Chaof-YZW_02	Chaof-LLS_03	Chaof-LLS_04	Chaof-TPS_01	Chaof-TPS_02	Chaof-TPS_03	Chaof-TPS_04	Chaof-TPS_05	Chaof-TPS_06	Chaof-TPS_07	Chaof-TPS_08	Chaof-TPS_09	Chaof-TPS_10	Chaof-TPS_11	Chaof-TPS_12	Chaof-TPS_13	Chaof-TPS_14	Chaof-TPS_15	Chaof-TPS_16	Chaof-TPS_17	Chaof-TPS_18
COB1p00003	866704	373:8:+	C	T	.	PASS	NS=276;AF=0.016	GT:DP:AD:GQ:GL	0/0:1:1,0:20:-0.02,-1.46,-6.21	0/0:10:10,0:40:-0.00,-4.16,-44.61	0/0:2:2,0:23:-0.01,-1.76,-10.47	0/0:9:9,0:40:-0.00,-3.86,-40.34	0/0:3:3,0:26:-0.00,-2.05,-14.74	0/0:2:2,0:23:-0.01,-1.76,-10.47	0/0:5:5,0:33:-0.00,-2.65,-23.27	0/0:1:1,0:20:-0.02,-1.46,-6.21	0/0:5:5,0:33:-0.00,-2.65,-23.27	0/0:4:4,0:30:-0.00,-2.35,-19.00	0/0:2:2,0:23:-0.01,-1.76,-10.47	0/0:4:4,0:30:-0.00,-2.35,-19.00	./.	./.	0/0:3:3,0:26:-0.00,-2.05,-14.74	0/0:2:2,0:23:-0.01,-1.76,-10.47	0/0:3:3,0:26:-0.00,-2.05,-14.74	0/0:1:1,0:20:-0.02,-1.46,-6.21	0/0:4:4,0:30:-0.00,-2.35,-19.00	0/0:1:1,0:20:-0.02,-1.46,-6.21	0/0:1:1,0:20:-0.02,-1.46,-6.21	0/0:3:3,0:26:-0.00,-2.05,-14.74	0/0:5:5,0:33:-0.00,-2.65,-23.27	./.	0/0:1:1,0:20:-0.02,-1.46,-6.21	0/0:6:6,0:36:-0.00,-2.95,-27.54	0/0:3:3,0:26:-0.00,-2.05,-14.74	0/0:5:5,0:33:-0.00,-2.65,-23.27	0/0:7:7,0:39:-0.00,-3.25,-31.81	0/0:3:3,0:26:-0.00,-2.05,-14.74	0/0:1:1,0:20:-0.02,-1.46,-6.21	0/0:6:6,0:36:-0.00,-2.95,-27.54	0/0:1:1,0:20:-0.02,-1.46,-6.21	./.	./.	0/0:2:2,0:23:-0.01,-1.76,-10.47	0/0:5:5,0:33:-0.00,-2.65,-23.27	0/0:7:7,0:39:-0.00,-3.25,-31.81	0/0:3:3,0:26:-0.00,-2.05,-14.74	0/0:3:3,0:26:-0.00,-2.05,-14.74	0/0:4:4,0:30:-0.00,-2.35,-19.00	0/0:6:6,0:36:-0.00,-2.95,-27.54	0/0:1:1,0:20:-0.02,-1.46,-6.21	0/0:3:3,0:26:-0.00,-2.05,-14.74	0/0:1:1,0:20:-0.02,-1.46,-6.21	./.	./.	0/0:5:5,0:33:-0.00,-2.65,-23.27	./.	./.	./.	0/0:2:2,0:23:-0.01,-1.76,-10.47	0/0:1:1,0:20:-0.02,-1.46,-6.21	0/0:3:3,0:26:-0.00,-2.05,-14.74	./.	./.	0/0:2:2,0:23:-0.01,-1.76,-10.47	0/0:3:3,0:26:-0.00,-2.05,-14.74	0/0:2:2,0:23:-0.01,-1.76,-10.47	0/0:6:6,0:36:-0.00,-2.95,-27.54	0/0:3:3,0:26:-0.00,-2.05,-14.74	0/0:1:1,0:20:-0.02,-1.46,-6.21	./.	0/0:3:3,0:26:-0.00,-2.05,-14.74	0/0:2:2,0:23:-0.01,-1.76,-10.47	0/0:2:2,0:23:-0.01,-1.76,-10.47	0/0:1:1,0:20:-0.02,-1.46,-6.21	0/0:3:3,0:26:-0.00,-2.05,-14.74	0/0:1:1,0:20:-0.02,-1.46,-6.21	0/0:1:1,0:20:-0.02,-1.46,-6.21	./.	0/0:1:1,0:20:-0.02,-1.46,-6.21	0/0:3:3,0:26:-0.00,-2.05,-14.74	./.	0/0:1:1,0:20:-0.02,-1.46,-6.21	0/0:1:1,0:20:-0.02,-1.46,-6.21	./.	0/0:1:1,0:20:-0.02,-1.46,-6.21	0/0:1:1,0:20:-0.02,-1.46,-6.21	./.	0/0:1:1,0:20:-0.02,-1.46,-6.21	0/0:8:8,0:40:-0.00,-3.56,-36.07	0/0:3:3,0:26:-0.00,-2.05,-14.74	0/0:5:5,0:33:-0.00,-2.65,-23.27	0/0:2:2,0:23:-0.01,-1.76,-10.47	0/0:1:1,0:20:-0.02,-1.46,-6.21	0/0:5:5,0:33:-0.00,-2.65,-23.27	0/0:2:2,0:23:-0.01,-1.76,-10.47	0/0:3:3,0:26:-0.00,-2.05,-14.74	0/0:6:6,0:36:-0.00,-2.95,-27.54	0/0:1:1,0:20:-0.02,-1.46,-6.21	0/0:9:9,0:40:-0.00,-3.86,-40.34	0/0:2:2,0:23:-0.01,-1.76,-10.47	0/0:3:3,0:26:-0.00,-2.05,-14.74	0/0:2:2,0:23:-0.01,-1.76,-10.47	./.	0/0:7:7,0:39:-0.00,-3.25,-31.81	0/0:4:4,0:30:-0.00,-2.35,-19.00	0/0:10:10,0:40:-0.00,-4.16,-44.61	0/0:1:1,0:20:-0.02,-1.46,-6.21	0/0:4:4,0:30:-0.00,-2.35,-19.00	0/0:1:1,0:20:-0.02,-1.46,-6.21	0/0:1:1,0:20:-0.02,-1.46,-6.21	0/0:1:1,0:20:-0.02,-1.46,-6.21	0/0:1:1,0:20:-0.02,-1.46,-6.21	0/0:1:1,0:20:-0.02,-1.46,-6.21	./.	./.	./.	0/0:2:2,0:23:-0.01,-1.76,-10.47	0/0:2:2,0:23:-0.01,-1.76,-10.47	0/0:1:1,0:20:-0.02,-1.46,-6.21	0/0:6:6,0:36:-0.00,-2.95,-27.54	./.	./.	./.	0/0:3:3,0:26:-0.00,-2.05,-14.74	./.	0/0:3:3,0:26:-0.00,-2.05,-14.74	0/0:7:7,0:39:-0.00,-3.25,-31.81	0/0:2:2,0:23:-0.01,-1.76,-10.47	0/0:1:1,0:20:-0.02,-1.46,-6.21	0/0:6:6,0:36:-0.00,-2.95,-27.54	0/0:7:7,0:39:-0.00,-3.25,-31.81	0/0:3:3,0:26:-0.00,-2.05,-14.74	0/0:2:2,0:23:-0.01,-1.76,-10.47	0/0:1:1,0:20:-0.02,-1.46,-6.21	./.	0/0:3:3,0:26:-0.00,-2.05,-14.74	0/0:1:1,0:20:-0.02,-1.46,-6.21	0/0:6:6,0:36:-0.00,-2.95,-27.54	0/0:4:4,0:30:-0.00,-2.35,-19.00	0/0:5:5,0:33:-0.00,-2.65,-23.27	0/0:2:2,0:23:-0.01,-1.76,-10.47	0/0:1:1,0:20:-0.02,-1.46,-6.21	0/0:3:3,0:26:-0.00,-2.05,-14.74	./.	0/0:1:1,0:20:-0.02,-1.46,-6.21	0/0:1:1,0:20:-0.02,-1.46,-6.21	0/0:3:3,0:26:-0.00,-2.05,-14.74	0/0:3:3,0:26:-0.00,-2.05,-14.74	0/0:3:3,0:26:-0.00,-2.05,-14.74	0/0:1:1,0:20:-0.02,-1.46,-6.21	0/0:2:2,0:23:-0.01,-1.76,-10.47	0/0:2:2,0:23:-0.01,-1.76,-10.47	./.	0/0:2:2,0:23:-0.01,-1.76,-10.47	./.	0/0:1:1,0:20:-0.02,-1.46,-6.21	0/0:2:2,0:23:-0.01,-1.76,-10.47	./.	0/0:4:4,0:30:-0.00,-2.35,-19.00	0/0:2:2,0:23:-0.01,-1.76,-10.47	0/0:2:2,0:23:-0.01,-1.76,-10.47	0/0:3:3,0:26:-0.00,-2.05,-14.74	0/0:4:4,0:30:-0.00,-2.35,-19.00	0/0:4:4,0:30:-0.00,-2.35,-19.00	0/0:6:6,0:36:-0.00,-2.95,-27.54	0/0:6:6,0:36:-0.00,-2.95,-27.54	0/0:6:6,0:36:-0.00,-2.95,-27.54	0/0:7:7,0:39:-0.00,-3.25,-31.81	0/0:6:6,0:36:-0.00,-2.95,-27.54	0/0:1:1,0:20:-0.02,-1.46,-6.21	0/0:4:4,0:30:-0.00,-2.35,-19.00	0/0:1:1,0:20:-0.02,-1.46,-6.21	0/0:4:4,0:30:-0.00,-2.35,-19.00	0/0:3:3,0:26:-0.00,-2.05,-14.74	0/0:5:5,0:33:-0.00,-2.65,-23.27	0/0:1:1,0:20:-0.02,-1.46,-6.21	0/0:2:2,0:23:-0.01,-1.76,-10.47	0/0:3:3,0:26:-0.00,-2.05,-14.74	0/0:2:2,0:23:-0.01,-1.76,-10.47	0/0:1:1,0:20:-0.02,-1.46,-6.21	0/0:6:6,0:36:-0.00,-2.95,-27.54	0/0:3:3,0:26:-0.00,-2.05,-14.74	./.	0/0:3:3,0:26:-0.00,-2.05,-14.74	./.	0/0:5:5,0:33:-0.00,-2.65,-23.27	0/0:2:2,0:23:-0.01,-1.76,-10.47	0/0:3:3,0:26:-0.00,-2.05,-14.74	0/0:2:2,0:23:-0.01,-1.76,-10.47	0/0:4:4,0:30:-0.00,-2.35,-19.00	0/1:5:4,1:21:-1.63,-0.01,-16.36	0/0:1:1,0:20:-0.02,-1.46,-6.21	0/0:2:2,0:23:-0.01,-1.76,-10.47	0/0:7:7,0:39:-0.00,-3.25,-31.81	0/0:2:2,0:23:-0.01,-1.76,-10.47	0/0:6:6,0:36:-0.00,-2.95,-27.54	0/0:1:1,0:20:-0.02,-1.46,-6.21	0/0:2:2,0:23:-0.01,-1.76,-10.47	0/0:10:10,0:40:-0.00,-4.16,-44.61	0/0:4:4,0:30:-0.00,-2.35,-19.00	0/0:3:3,0:26:-0.00,-2.05,-14.74	0/0:1:1,0:20:-0.02,-1.46,-6.21	0/0:4:4,0:30:-0.00,-2.35,-19.00	./.	0/0:3:3,0:26:-0.00,-2.05,-14.74	0/0:3:3,0:26:-0.00,-2.05,-14.74	0/0:1:1,0:20:-0.02,-1.46,-6.21	0/0:3:3,0:26:-0.00,-2.05,-14.74	0/0:2:2,0:23:-0.01,-1.76,-10.47	0/0:1:1,0:20:-0.02,-1.46,-6.21	0/0:2:2,0:23:-0.01,-1.76,-10.47	0/0:1:1,0:20:-0.02,-1.46,-6.21	0/0:3:3,0:26:-0.00,-2.05,-14.74	./.	0/0:3:3,0:26:-0.00,-2.05,-14.74	0/0:2:2,0:23:-0.01,-1.76,-10.47	./.	0/0:2:2,0:23:-0.01,-1.76,-10.47	0/0:3:3,0:26:-0.00,-2.05,-14.74	0/0:1:1,0:20:-0.02,-1.46,-6.21	0/0:1:1,0:20:-0.02,-1.46,-6.21	0/0:1:1,0:20:-0.02,-1.46,-6.21	0/0:6:6,0:36:-0.00,-2.95,-27.54	0/0:9:9,0:40:-0.00,-3.86,-40.34	0/0:3:3,0:26:-0.00,-2.05,-14.74	0/0:3:3,0:26:-0.00,-2.05,-14.74	0/0:5:5,0:33:-0.00,-2.65,-23.27	0/0:3:3,0:26:-0.00,-2.05,-14.74	./.	0/0:3:3,0:26:-0.00,-2.05,-14.74	0/0:4:4,0:30:-0.00,-2.35,-19.00	0/0:10:10,0:40:-0.00,-4.16,-44.61	0/0:5:5,0:33:-0.00,-2.65,-23.27	0/0:9:9,0:40:-0.00,-3.86,-40.34	0/0:11:11,0:40:-0.00,-4.46,-48.88	0/0:1:1,0:20:-0.02,-1.46,-6.21	./.	0/0:1:1,0:20:-0.02,-1.46,-6.21	0/0:2:2,0:23:-0.01,-1.76,-10.47	0/0:2:2,0:23:-0.01,-1.76,-10.47	0/0:5:5,0:33:-0.00,-2.65,-23.27	0/0:2:2,0:23:-0.01,-1.76,-10.47	0/0:12:12,0:40:-0.00,-4.76,-53.15	0/0:5:5,0:33:-0.00,-2.65,-23.27	0/0:2:2,0:23:-0.01,-1.76,-10.47	0/0:2:2,0:23:-0.01,-1.76,-10.47	0/0:2:2,0:23:-0.01,-1.76,-10.47	0/0:2:2,0:23:-0.01,-1.76,-10.47	0/0:2:2,0:23:-0.01,-1.76,-10.47	./.	0/0:3:3,0:26:-0.00,-2.05,-14.74	0/0:1:1,0:20:-0.02,-1.46,-6.21	0/0:4:4,0:30:-0.00,-2.35,-19.00	0/0:1:1,0:20:-0.02,-1.46,-6.21	0/0:3:3,0:26:-0.00,-2.05,-14.74	0/0:3:3,0:26:-0.00,-2.05,-14.74	0/0:3:3,0:26:-0.00,-2.05,-14.74	0/0:6:6,0:36:-0.00,-2.95,-27.54	0/0:4:4,0:30:-0.00,-2.35,-19.00	0/0:7:7,0:39:-0.00,-3.25,-31.81	0/0:4:4,0:30:-0.00,-2.35,-19.00	0/0:7:7,0:39:-0.00,-3.25,-31.81	0/0:4:4,0:30:-0.00,-2.35,-19.00	0/0:3:3,0:26:-0.00,-2.05,-14.74	0/0:3:3,0:26:-0.00,-2.05,-14.74	0/0:7:7,0:39:-0.00,-3.25,-31.81	0/0:5:5,0:33:-0.00,-2.65,-23.27	./.	./.	./.	./.	0/0:1:1,0:20:-0.02,-1.46,-6.21	./.	./.	0/0:2:2,0:23:-0.01,-1.76,-10.47	./.	./.	./.	0/0:3:3,0:26:-0.00,-2.05,-14.74	0/0:1:1,0:20:-0.02,-1.46,-6.21	0/0:1:1,0:20:-0.02,-1.46,-6.21	0/0:1:1,0:20:-0.02,-1.46,-6.21	0/0:2:2,0:23:-0.01,-1.76,-10.47	./.	./.	0/0:3:3,0:26:-0.00,-2.05,-14.74	0/0:2:2,0:23:-0.01,-1.76,-10.47	./.	0/1:3:2,1:28:-2.22,-0.00,-8.42	0/0:4:4,0:30:-0.00,-2.35,-19.00	0/0:3:3,0:26:-0.00,-2.05,-14.74	./.	0/0:1:1,0:20:-0.02,-1.46,-6.21	0/0:3:3,0:26:-0.00,-2.05,-14.74	0/0:5:5,0:33:-0.00,-2.65,-23.27	./.	0/0:3:3,0:26:-0.00,-2.05,-14.74	0/1:5:2,3:40:-10.15,-0.00,-7.81	0/0:4:4,0:30:-0.00,-2.35,-19.00	./.	./.	0/0:4:4,0:30:-0.00,-2.35,-19.00	0/1:3:2,1:28:-2.22,-0.00,-8.42	0/1:5:3,2:40:-5.88,-0.00,-12.08	0/0:2:2,0:23:-0.01,-1.76,-10.47	0/1:2:1,1:31:-2.52,-0.00,-4.45	0/0:2:2,0:23:-0.01,-1.76,-10.47	0/0:3:3,0:26:-0.00,-2.05,-14.74	./.	0/0:4:4,0:30:-0.00,-2.35,-19.00	0/0:4:4,0:30:-0.00,-2.35,-19.00	./.	./.	0/0:2:2,0:23:-0.01,-1.76,-10.47	0/0:3:3,0:26:-0.00,-2.05,-14.74	0/0:1:1,0:20:-0.02,-1.46,-6.21	./.	0/0:1:1,0:20:-0.02,-1.46,-6.21	0/0:1:1,0:20:-0.02,-1.46,-6.21	0/0:1:1,0:20:-0.02,-1.46,-6.21	0/0:3:3,0:26:-0.00,-2.05,-14.74	0/0:4:4,0:30:-0.00,-2.35,-19.00	0/0:2:2,0:23:-0.01,-1.76,-10.47	0/0:2:2,0:23:-0.01,-1.76,-10.47	0/0:1:1,0:20:-0.02,-1.46,-6.21	./.	./.	0/0:6:6,0:36:-0.00,-2.95,-27.54	./.	0/0:1:1,0:20:-0.02,-1.46,-6.21	0/1:4:1,3:40:-10.45,-0.00,-3.85	0/0:8:8,0:40:-0.00,-3.56,-36.07	0/0:4:4,0:30:-0.00,-2.35,-19.00	0/0:1:1,0:20:-0.02,-1.46,-6.21	0/0:4:4,0:30:-0.00,-2.35,-19.00	0/0:5:5,0:33:-0.00,-2.65,-23.27	0/0:3:3,0:26:-0.00,-2.05,-14.74	0/0:3:3,0:26:-0.00,-2.05,-14.74	./.	0/0:1:1,0:20:-0.02,-1.46,-6.21	0/0:1:1,0:20:-0.02,-1.46,-6.21	0/1:3:2,1:28:-2.22,-0.00,-8.42	./.	0/1:5:3,2:40:-5.88,-0.00,-12.08	0/0:1:1,0:20:-0.02,-1.46,-6.21	0/0:6:6,0:36:-0.00,-2.95,-27.54
COB1p00003	866718	373:22:+	C	T	.	PASS	NS=281;AF=0.016	GT:DP:AD:GQ:GL	0/0:1:1,0:21:-0.01,-1.62,-6.82	0/0:10:10,0:40:-0.00,-4.31,-45.22	0/0:2:2,0:25:-0.01,-1.91,-11.09	0/0:9:9,0:40:-0.00,-4.01,-40.96	0/0:3:3,0:28:-0.00,-2.21,-15.35	0/0:2:2,0:25:-0.01,-1.91,-11.09	0/0:5:5,0:34:-0.00,-2.81,-23.88	0/0:1:1,0:21:-0.01,-1.62,-6.82	0/0:5:5,0:34:-0.00,-2.81,-23.88	0/0:4:4,0:31:-0.00,-2.51,-19.62	0/0:2:2,0:25:-0.01,-1.91,-11.09	0/0:4:4,0:31:-0.00,-2.51,-19.62	./.	./.	0/0:3:3,0:28:-0.00,-2.21,-15.35	0/0:2:2,0:25:-0.01,-1.91,-11.09	0/0:3:3,0:28:-0.00,-2.21,-15.35	0/0:1:1,0:21:-0.01,-1.62,-6.82	0/0:4:4,0:31:-0.00,-2.51,-19.62	0/0:1:1,0:21:-0.01,-1.62,-6.82	0/0:1:1,0:21:-0.01,-1.62,-6.82	0/0:3:3,0:28:-0.00,-2.21,-15.35	0/0:5:5,0:34:-0.00,-2.81,-23.88	./.	0/0:1:1,0:21:-0.01,-1.62,-6.82	0/0:6:6,0:38:-0.00,-3.11,-28.15	0/0:3:3,0:28:-0.00,-2.21,-15.35	0/1:5:3,2:40:-5.73,-0.00,-12.54	0/0:7:7,0:40:-0.00,-3.41,-32.42	0/0:3:3,0:28:-0.00,-2.21,-15.35	0/0:1:1,0:21:-0.01,-1.62,-6.82	0/0:6:6,0:38:-0.00,-3.11,-28.15	0/0:1:1,0:21:-0.01,-1.62,-6.82	./.	./.	0/0:2:2,0:25:-0.01,-1.91,-11.09	0/0:5:5,0:34:-0.00,-2.81,-23.88	0/0:7:7,0:40:-0.00,-3.41,-32.42	0/0:3:3,0:28:-0.00,-2.21,-15.35	0/0:3:3,0:28:-0.00,-2.21,-15.35	0/0:4:4,0:31:-0.00,-2.51,-19.62	0/0:6:6,0:38:-0.00,-3.11,-28.15	0/0:1:1,0:21:-0.01,-1.62,-6.82	0/0:3:3,0:28:-0.00,-2.21,-15.35	0/0:1:1,0:21:-0.01,-1.62,-6.82	./.	./.	0/0:5:5,0:34:-0.00,-2.81,-23.88	./.	./.	./.	0/0:2:2,0:25:-0.01,-1.91,-11.09	0/0:1:1,0:21:-0.01,-1.62,-6.82	0/0:3:3,0:28:-0.00,-2.21,-15.35	./.	./.	0/0:2:2,0:25:-0.01,-1.91,-11.09	0/0:3:3,0:28:-0.00,-2.21,-15.35	0/0:2:2,0:25:-0.01,-1.91,-11.09	0/0:6:6,0:38:-0.00,-3.11,-28.15	0/0:3:3,0:28:-0.00,-2.21,-15.35	0/0:1:1,0:21:-0.01,-1.62,-6.82	./.	0/0:3:3,0:28:-0.00,-2.21,-15.35	0/0:2:2,0:25:-0.01,-1.91,-11.09	0/0:2:2,0:25:-0.01,-1.91,-11.09	0/0:1:1,0:21:-0.01,-1.62,-6.82	0/0:3:3,0:28:-0.00,-2.21,-15.35	0/0:1:1,0:21:-0.01,-1.62,-6.82	0/0:1:1,0:21:-0.01,-1.62,-6.82	./.	0/0:1:1,0:21:-0.01,-1.62,-6.82	0/0:3:3,0:28:-0.00,-2.21,-15.35	./.	0/0:1:1,0:21:-0.01,-1.62,-6.82	0/0:1:1,0:21:-0.01,-1.62,-6.82	./.	0/0:1:1,0:21:-0.01,-1.62,-6.82	0/0:1:1,0:21:-0.01,-1.62,-6.82	./.	0/0:1:1,0:21:-0.01,-1.62,-6.82	0/0:8:8,0:40:-0.00,-3.71,-36.69	0/0:3:3,0:28:-0.00,-2.21,-15.35	0/0:5:5,0:34:-0.00,-2.81,-23.88	0/0:2:2,0:25:-0.01,-1.91,-11.09	0/0:1:1,0:21:-0.01,-1.62,-6.82	0/0:5:5,0:34:-0.00,-2.81,-23.88	0/0:2:2,0:25:-0.01,-1.91,-11.09	0/0:3:3,0:28:-0.00,-2.21,-15.35	0/0:6:6,0:38:-0.00,-3.11,-28.15	0/0:1:1,0:21:-0.01,-1.62,-6.82	0/0:9:9,0:40:-0.00,-4.01,-40.96	0/0:2:2,0:25:-0.01,-1.91,-11.09	0/0:3:3,0:28:-0.00,-2.21,-15.35	0/0:2:2,0:25:-0.01,-1.91,-11.09	./.	0/1:7:1,6:40:-22.20,-0.00,-3.40	0/1:4:2,2:40:-6.03,-0.00,-8.57	0/1:10:5,5:40:-17.03,0.00,-19.57	0/0:1:1,0:21:-0.01,-1.62,-6.82	0/0:4:4,0:31:-0.00,-2.51,-19.62	0/0:1:1,0:21:-0.01,-1.62,-6.82	0/0:1:1,0:21:-0.01,-1.62,-6.82	0/0:1:1,0:21:-0.01,-1.62,-6.82	0/1:1:0,1:14:-2.71,-0.05,-0.99	0/0:1:1,0:21:-0.01,-1.62,-6.82	./.	./.	./.	0/0:2:2,0:25:-0.01,-1.91,-11.09	0/0:2:2,0:25:-0.01,-1.91,-11.09	0/0:1:1,0:21:-0.01,-1.62,-6.82	0/0:6:6,0:38:-0.00,-3.11,-28.15	./.	./.	./.	0/0:3:3,0:28:-0.00,-2.21,-15.35	./.	0/0:3:3,0:28:-0.00,-2.21,-15.35	0/0:7:7,0:40:-0.00,-3.41,-32.42	0/0:2:2,0:25:-0.01,-1.91,-11.09	0/0:1:1,0:21:-0.01,-1.62,-6.82	0/1:6:1,5:40:-18.23,-0.00,-3.70	0/0:7:7,0:40:-0.00,-3.41,-32.42	0/0:3:3,0:28:-0.00,-2.21,-15.35	0/0:2:2,0:25:-0.01,-1.91,-11.09	0/0:1:1,0:21:-0.01,-1.62,-6.82	0/1:7:3,4:40:-13.66,-0.00,-11.94	0/0:3:3,0:28:-0.00,-2.21,-15.35	0/0:1:1,0:21:-0.01,-1.62,-6.82	0/0:6:6,0:38:-0.00,-3.11,-28.15	0/0:4:4,0:31:-0.00,-2.51,-19.62	0/0:5:5,0:34:-0.00,-2.81,-23.88	0/0:2:2,0:25:-0.01,-1.91,-11.09	0/0:1:1,0:21:-0.01,-1.62,-6.82	0/0:3:3,0:28:-0.00,-2.21,-15.35	./.	0/0:1:1,0:21:-0.01,-1.62,-6.82	0/0:1:1,0:21:-0.01,-1.62,-6.82	0/0:3:3,0:28:-0.00,-2.21,-15.35	0/0:3:3,0:28:-0.00,-2.21,-15.35	0/0:3:3,0:28:-0.00,-2.21,-15.35	0/0:1:1,0:21:-0.01,-1.62,-6.82	0/0:2:2,0:25:-0.01,-1.91,-11.09	0/0:2:2,0:25:-0.01,-1.91,-11.09	./.	0/0:2:2,0:25:-0.01,-1.91,-11.09	./.	0/0:1:1,0:21:-0.01,-1.62,-6.82	0/0:2:2,0:25:-0.01,-1.91,-11.09	./.	0/0:4:4,0:31:-0.00,-2.51,-19.62	0/0:2:2,0:25:-0.01,-1.91,-11.09	0/0:2:2,0:25:-0.01,-1.91,-11.09	0/0:3:3,0:28:-0.00,-2.21,-15.35	0/0:4:4,0:31:-0.00,-2.51,-19.62	0/0:4:4,0:31:-0.00,-2.51,-19.62	0/0:6:6,0:38:-0.00,-3.11,-28.15	0/0:6:6,0:38:-0.00,-3.11,-28.15	0/0:6:6,0:38:-0.00,-3.11,-28.15	0/0:7:7,0:40:-0.00,-3.41,-32.42	0/0:6:6,0:38:-0.00,-3.11,-28.15	0/0:1:1,0:21:-0.01,-1.62,-6.82	0/0:4:4,0:31:-0.00,-2.51,-19.62	0/0:1:1,0:21:-0.01,-1.62,-6.82	0/0:4:4,0:31:-0.00,-2.51,-19.62	0/0:3:3,0:28:-0.00,-2.21,-15.35	0/0:5:5,0:34:-0.00,-2.81,-23.88	0/0:1:1,0:21:-0.01,-1.62,-6.82	0/0:2:2,0:25:-0.01,-1.91,-11.09	0/0:3:3,0:28:-0.00,-2.21,-15.35	0/0:2:2,0:25:-0.01,-1.91,-11.09	0/0:1:1,0:21:-0.01,-1.62,-6.82	0/0:6:6,0:38:-0.00,-3.11,-28.15	0/0:3:3,0:28:-0.00,-2.21,-15.35	./.	0/0:3:3,0:28:-0.00,-2.21,-15.35	./.	0/0:5:5,0:34:-0.00,-2.81,-23.88	0/0:2:2,0:25:-0.01,-1.91,-11.09	0/0:3:3,0:28:-0.00,-2.21,-15.35	0/0:2:2,0:25:-0.01,-1.91,-11.09	0/1:4:3,1:23:-1.77,-0.01,-12.85	0/0:5:5,0:34:-0.00,-2.81,-23.88	0/0:1:1,0:21:-0.01,-1.62,-6.82	0/0:2:2,0:25:-0.01,-1.91,-11.09	0/0:7:7,0:40:-0.00,-3.41,-32.42	0/0:2:2,0:25:-0.01,-1.91,-11.09	0/0:6:6,0:38:-0.00,-3.11,-28.15	0/0:1:1,0:21:-0.01,-1.62,-6.82	0/0:2:2,0:25:-0.01,-1.91,-11.09	0/0:10:10,0:40:-0.00,-4.31,-45.22	0/0:4:4,0:31:-0.00,-2.51,-19.62	0/0:3:3,0:28:-0.00,-2.21,-15.35	0/0:1:1,0:21:-0.01,-1.62,-6.82	0/0:4:4,0:31:-0.00,-2.51,-19.62	./.	0/0:3:3,0:28:-0.00,-2.21,-15.35	0/0:3:3,0:28:-0.00,-2.21,-15.35	0/0:1:1,0:21:-0.01,-1.62,-6.82	0/0:3:3,0:28:-0.00,-2.21,-15.35	0/0:2:2,0:25:-0.01,-1.91,-11.09	0/0:1:1,0:21:-0.01,-1.62,-6.82	0/0:2:2,0:25:-0.01,-1.91,-11.09	0/0:1:1,0:21:-0.01,-1.62,-6.82	0/0:3:3,0:28:-0.00,-2.21,-15.35	./.	0/0:3:3,0:28:-0.00,-2.21,-15.35	0/0:2:2,0:25:-0.01,-1.91,-11.09	./.	0/0:2:2,0:25:-0.01,-1.91,-11.09	0/0:3:3,0:28:-0.00,-2.21,-15.35	0/0:1:1,0:21:-0.01,-1.62,-6.82	0/0:1:1,0:21:-0.01,-1.62,-6.82	0/0:1:1,0:21:-0.01,-1.62,-6.82	0/0:6:6,0:38:-0.00,-3.11,-28.15	0/0:9:9,0:40:-0.00,-4.01,-40.96	0/0:3:3,0:28:-0.00,-2.21,-15.35	0/0:3:3,0:28:-0.00,-2.21,-15.35	0/0:5:5,0:34:-0.00,-2.81,-23.88	0/0:3:3,0:28:-0.00,-2.21,-15.35	./.	0/0:3:3,0:28:-0.00,-2.21,-15.35	0/0:4:4,0:31:-0.00,-2.51,-19.62	0/1:10:2,8:40:-29.83,-0.00,-6.77	0/0:5:5,0:34:-0.00,-2.81,-23.88	0/0:9:9,0:40:-0.00,-4.01,-40.96	0/0:11:11,0:40:-0.00,-4.62,-49.49	0/0:1:1,0:21:-0.01,-1.62,-6.82	./.	0/0:1:1,0:21:-0.01,-1.62,-6.82	0/0:2:2,0:25:-0.01,-1.91,-11.09	0/0:2:2,0:25:-0.01,-1.91,-11.09	0/0:5:5,0:34:-0.00,-2.81,-23.88	0/0:2:2,0:25:-0.01,-1.91,-11.09	0/0:12:12,0:40:-0.00,-4.92,-53.76	0/0:5:5,0:34:-0.00,-2.81,-23.88	0/0:2:2,0:25:-0.01,-1.91,-11.09	0/0:2:2,0:25:-0.01,-1.91,-11.09	0/0:2:2,0:25:-0.01,-1.91,-11.09	0/0:2:2,0:25:-0.01,-1.91,-11.09	0/0:2:2,0:25:-0.01,-1.91,-11.09	./.	0/0:3:3,0:28:-0.00,-2.21,-15.35	0/0:1:1,0:21:-0.01,-1.62,-6.82	0/0:4:4,0:31:-0.00,-2.51,-19.62	0/0:1:1,0:21:-0.01,-1.62,-6.82	0/0:3:3,0:28:-0.00,-2.21,-15.35	0/0:3:3,0:28:-0.00,-2.21,-15.35	0/0:3:3,0:28:-0.00,-2.21,-15.35	0/0:6:6,0:38:-0.00,-3.11,-28.15	0/0:4:4,0:31:-0.00,-2.51,-19.62	0/0:7:7,0:40:-0.00,-3.41,-32.42	0/0:4:4,0:31:-0.00,-2.51,-19.62	0/0:7:7,0:40:-0.00,-3.41,-32.42	0/0:4:4,0:31:-0.00,-2.51,-19.62	0/0:3:3,0:28:-0.00,-2.21,-15.35	0/0:3:3,0:28:-0.00,-2.21,-15.35	0/0:7:7,0:40:-0.00,-3.41,-32.42	0/0:5:5,0:34:-0.00,-2.81,-23.88	./.	./.	./.	./.	0/0:1:1,0:21:-0.01,-1.62,-6.82	./.	./.	0/0:2:2,0:25:-0.01,-1.91,-11.09	./.	./.	./.	0/0:3:3,0:28:-0.00,-2.21,-15.35	0/0:1:1,0:21:-0.01,-1.62,-6.82	0/0:1:1,0:21:-0.01,-1.62,-6.82	0/0:1:1,0:21:-0.01,-1.62,-6.82	./.	./.	./.	0/0:3:3,0:28:-0.00,-2.21,-15.35	0/0:2:2,0:25:-0.01,-1.91,-11.09	./.	0/0:3:3,0:28:-0.00,-2.21,-15.35	0/0:4:4,0:31:-0.00,-2.51,-19.62	0/0:3:3,0:28:-0.00,-2.21,-15.35	./.	0/0:1:1,0:21:-0.01,-1.62,-6.82	0/0:3:3,0:28:-0.00,-2.21,-15.35	0/0:5:5,0:34:-0.00,-2.81,-23.88	./.	0/0:3:3,0:28:-0.00,-2.21,-15.35	0/0:5:5,0:34:-0.00,-2.81,-23.88	0/0:4:4,0:31:-0.00,-2.51,-19.62	0/0:4:4,0:31:-0.00,-2.51,-19.62	0/0:3:3,0:28:-0.00,-2.21,-15.35	0/0:4:4,0:31:-0.00,-2.51,-19.62	0/0:3:3,0:28:-0.00,-2.21,-15.35	0/0:5:5,0:34:-0.00,-2.81,-23.88	0/0:2:2,0:25:-0.01,-1.91,-11.09	0/0:2:2,0:25:-0.01,-1.91,-11.09	0/0:2:2,0:25:-0.01,-1.91,-11.09	0/0:3:3,0:28:-0.00,-2.21,-15.35	0/0:1:1,0:21:-0.01,-1.62,-6.82	0/0:4:4,0:31:-0.00,-2.51,-19.62	0/0:4:4,0:31:-0.00,-2.51,-19.62	./.	./.	0/0:2:2,0:25:-0.01,-1.91,-11.09	0/0:3:3,0:28:-0.00,-2.21,-15.35	0/0:1:1,0:21:-0.01,-1.62,-6.82	0/0:2:2,0:25:-0.01,-1.91,-11.09	0/0:1:1,0:21:-0.01,-1.62,-6.82	0/0:1:1,0:21:-0.01,-1.62,-6.82	0/0:1:1,0:21:-0.01,-1.62,-6.82	0/0:3:3,0:28:-0.00,-2.21,-15.35	0/0:4:4,0:31:-0.00,-2.51,-19.62	0/0:2:2,0:25:-0.01,-1.91,-11.09	0/0:2:2,0:25:-0.01,-1.91,-11.09	0/0:1:1,0:21:-0.01,-1.62,-6.82	./.	./.	0/0:6:6,0:38:-0.00,-3.11,-28.15	./.	0/0:1:1,0:21:-0.01,-1.62,-6.82	0/0:4:4,0:31:-0.00,-2.51,-19.62	0/0:8:8,0:40:-0.00,-3.71,-36.69	0/0:4:4,0:31:-0.00,-2.51,-19.62	0/0:1:1,0:21:-0.01,-1.62,-6.82	0/0:4:4,0:31:-0.00,-2.51,-19.62	0/0:5:5,0:34:-0.00,-2.81,-23.88	0/0:3:3,0:28:-0.00,-2.21,-15.35	0/0:3:3,0:28:-0.00,-2.21,-15.35	./.	0/0:1:1,0:21:-0.01,-1.62,-6.82	0/0:1:1,0:21:-0.01,-1.62,-6.82	0/0:3:3,0:28:-0.00,-2.21,-15.35	0/0:3:3,0:28:-0.00,-2.21,-15.35	0/0:5:5,0:34:-0.00,-2.81,-23.88	0/0:1:1,0:21:-0.01,-1.62,-6.82	0/0:6:6,0:38:-0.00,-3.11,-28.15
COB1p00011	3453384	1359:13:-	G	A	.	PASS	NS=298;AF=0.035	GT:DP:AD:GQ:GL	./.	0/0:2:2,0:21:-0.01,-1.62,-11.38	0/0:3:3,0:25:-0.01,-1.91,-15.80	0/0:5:5,0:31:-0.00,-2.51,-24.64	0/0:1:1,0:18:-0.02,-1.33,-6.97	0/0:3:3,0:25:-0.01,-1.91,-15.80	0/0:3:3,0:25:-0.01,-1.91,-15.80	0/0:1:1,0:18:-0.02,-1.33,-6.97	./.	0/0:4:4,0:28:-0.00,-2.21,-20.22	0/0:1:1,0:18:-0.02,-1.33,-6.97	0/0:9:9,0:40:-0.00,-3.72,-42.32	0/1:3:2,1:31:-2.51,-0.00,-9.46	0/0:1:1,0:18:-0.02,-1.33,-6.97	0/0:7:7,0:38:-0.00,-3.11,-33.48	0/0:4:4,0:28:-0.00,-2.21,-20.22	0/0:4:4,0:28:-0.00,-2.21,-20.22	0/0:2:2,0:21:-0.01,-1.62,-11.38	0/0:7:7,0:38:-0.00,-3.11,-33.48	0/0:9:9,0:40:-0.00,-3.72,-42.32	./.	0/0:11:11,0:40:-0.00,-4.32,-51.17	0/1:4:3,1:28:-2.21,-0.00,-13.58	0/0:6:6,0:34:-0.00,-2.81,-29.06	0/0:2:2,0:21:-0.01,-1.62,-11.38	0/0:7:7,0:38:-0.00,-3.11,-33.48	0/0:4:4,0:28:-0.00,-2.21,-20.22	0/0:8:8,0:40:-0.00,-3.41,-37.90	0/0:2:2,0:21:-0.01,-1.62,-11.38	0/0:2:2,0:21:-0.01,-1.62,-11.38	0/0:3:3,0:25:-0.01,-1.91,-15.80	0/0:3:3,0:25:-0.01,-1.91,-15.80	0/0:8:8,0:40:-0.00,-3.41,-37.90	0/0:3:3,0:25:-0.01,-1.91,-15.80	0/0:6:6,0:34:-0.00,-2.81,-29.06	./.	0/0:7:7,0:38:-0.00,-3.11,-33.48	0/0:6:6,0:34:-0.00,-2.81,-29.06	0/0:8:8,0:40:-0.00,-3.41,-37.90	./.	0/0:7:7,0:38:-0.00,-3.11,-33.48	0/0:1:1,0:18:-0.02,-1.33,-6.97	./.	0/0:13:13,0:40:-0.00,-4.92,-60.01	0/0:1:1,0:18:-0.02,-1.33,-6.97	0/0:5:5,0:31:-0.00,-2.51,-24.64	0/0:5:5,0:31:-0.00,-2.51,-24.64	./.	0/0:9:9,0:40:-0.00,-3.72,-42.32	0/0:3:3,0:25:-0.01,-1.91,-15.80	0/0:8:8,0:40:-0.00,-3.41,-37.90	0/0:1:1,0:18:-0.02,-1.33,-6.97	0/0:1:1,0:18:-0.02,-1.33,-6.97	./.	0/0:2:2,0:21:-0.01,-1.62,-11.38	./.	0/0:4:4,0:28:-0.00,-2.21,-20.22	0/0:4:4,0:28:-0.00,-2.21,-20.22	./.	0/0:7:7,0:38:-0.00,-3.11,-33.48	0/0:1:1,0:18:-0.02,-1.33,-6.97	0/0:7:7,0:38:-0.00,-3.11,-33.48	0/0:5:5,0:31:-0.00,-2.51,-24.64	0/0:11:11,0:40:-0.00,-4.32,-51.17	0/0:3:3,0:25:-0.01,-1.91,-15.80	0/0:2:2,0:21:-0.01,-1.62,-11.38	0/0:6:6,0:34:-0.00,-2.81,-29.06	0/0:1:1,0:18:-0.02,-1.33,-6.97	0/0:2:2,0:21:-0.01,-1.62,-11.38	0/0:1:1,0:18:-0.02,-1.33,-6.97	0/0:3:3,0:25:-0.01,-1.91,-15.80	0/0:7:7,0:38:-0.00,-3.11,-33.48	./.	0/0:3:3,0:25:-0.01,-1.91,-15.80	0/0:4:4,0:28:-0.00,-2.21,-20.22	0/0:4:4,0:28:-0.00,-2.21,-20.22	0/0:4:4,0:28:-0.00,-2.21,-20.22	0/0:3:3,0:25:-0.01,-1.91,-15.80	0/0:3:3,0:25:-0.01,-1.91,-15.80	0/0:8:8,0:40:-0.00,-3.41,-37.90	0/0:2:2,0:21:-0.01,-1.62,-11.38	0/0:5:5,0:31:-0.00,-2.51,-24.64	0/1:6:5,1:21:-1.62,-0.01,-21.83	0/0:7:7,0:38:-0.00,-3.11,-33.48	0/0:10:10,0:40:-0.00,-4.02,-46.75	0/0:1:1,0:18:-0.02,-1.33,-6.97	0/0:2:2,0:21:-0.01,-1.62,-11.38	0/0:3:3,0:25:-0.01,-1.91,-15.80	0/0:3:3,0:25:-0.01,-1.91,-15.80	0/0:6:6,0:34:-0.00,-2.81,-29.06	0/0:3:3,0:25:-0.01,-1.91,-15.80	0/0:7:7,0:38:-0.00,-3.11,-33.48	0/0:3:3,0:25:-0.01,-1.91,-15.80	./.	0/1:6:5,1:21:-1.62,-0.01,-21.83	0/0:5:5,0:31:-0.00,-2.51,-24.64	0/0:6:6,0:34:-0.00,-2.81,-29.06	0/0:9:9,0:40:-0.00,-3.72,-42.32	0/0:4:4,0:28:-0.00,-2.21,-20.22	./.	0/0:1:1,0:18:-0.02,-1.33,-6.97	0/0:3:3,0:25:-0.01,-1.91,-15.80	0/0:4:4,0:28:-0.00,-2.21,-20.22	0/0:5:5,0:31:-0.00,-2.51,-24.64	0/0:4:4,0:28:-0.00,-2.21,-20.22	0/0:5:5,0:31:-0.00,-2.51,-24.64	0/0:4:4,0:28:-0.00,-2.21,-20.22	0/0:1:1,0:18:-0.02,-1.33,-6.97	0/0:3:3,0:25:-0.01,-1.91,-15.80	0/0:6:6,0:34:-0.00,-2.81,-29.06	./.	0/0:1:1,0:18:-0.02,-1.33,-6.97	0/0:3:3,0:25:-0.01,-1.91,-15.80	0/0:13:13,0:40:-0.00,-4.92,-60.01	./.	0/0:2:2,0:21:-0.01,-1.62,-11.38	0/0:2:2,0:21:-0.01,-1.62,-11.38	0/0:1:1,0:18:-0.02,-1.33,-6.97	0/0:3:3,0:25:-0.01,-1.91,-15.80	0/1:6:5,1:21:-1.62,-0.01,-21.83	0/0:6:6,0:34:-0.00,-2.81,-29.06	./.	0/0:4:4,0:28:-0.00,-2.21,-20.22	0/0:8:8,0:40:-0.00,-3.41,-37.90	0/0:9:9,0:40:-0.00,-3.72,-42.32	0/0:9:9,0:40:-0.00,-3.72,-42.32	0/0:1:1,0:18:-0.02,-1.33,-6.97	0/0:6:6,0:34:-0.00,-2.81,-29.06	0/0:2:2,0:21:-0.01,-1.62,-11.38	0/0:2:2,0:21:-0.01,-1.62,-11.38	0/0:6:6,0:34:-0.00,-2.81,-29.06	0/0:4:4,0:28:-0.00,-2.21,-20.22	0/0:6:6,0:34:-0.00,-2.81,-29.06	0/0:4:4,0:28:-0.00,-2.21,-20.22	0/0:5:5,0:31:-0.00,-2.51,-24.64	./.	0/0:2:2,0:21:-0.01,-1.62,-11.38	0/0:4:4,0:28:-0.00,-2.21,-20.22	0/0:3:3,0:25:-0.01,-1.91,-15.80	0/0:4:4,0:28:-0.00,-2.21,-20.22	./.	0/0:3:3,0:25:-0.01,-1.91,-15.80	0/0:3:3,0:25:-0.01,-1.91,-15.80	0/0:2:2,0:21:-0.01,-1.62,-11.38	./.	0/0:4:4,0:28:-0.00,-2.21,-20.22	0/1:1:0,1:17:-3.14,-0.03,-1.24	0/0:3:3,0:25:-0.01,-1.91,-15.80	0/0:2:2,0:21:-0.01,-1.62,-11.38	0/0:5:5,0:31:-0.00,-2.51,-24.64	0/1:1:0,1:17:-3.14,-0.03,-1.24	0/0:6:6,0:34:-0.00,-2.81,-29.06	0/0:9:9,0:40:-0.00,-3.72,-42.32	./.	0/1:1:0,1:17:-3.14,-0.03,-1.24	0/0:3:3,0:25:-0.01,-1.91,-15.80	0/0:6:6,0:34:-0.00,-2.81,-29.06	0/0:6:6,0:34:-0.00,-2.81,-29.06	0/0:7:7,0:38:-0.00,-3.11,-33.48	0/0:3:3,0:25:-0.01,-1.91,-15.80	0/0:10:10,0:40:-0.00,-4.02,-46.75	0/0:2:2,0:21:-0.01,-1.62,-11.38	0/0:5:5,0:31:-0.00,-2.51,-24.64	0/0:3:3,0:25:-0.01,-1.91,-15.80	0/0:1:1,0:18:-0.02,-1.33,-6.97	0/0:3:3,0:25:-0.01,-1.91,-15.80	./.	0/0:4:4,0:28:-0.00,-2.21,-20.22	./.	0/0:10:10,0:40:-0.00,-4.02,-46.75	0/1:1:0,1:17:-3.14,-0.03,-1.24	0/1:1:0,1:17:-3.14,-0.03,-1.24	0/0:4:4,0:28:-0.00,-2.21,-20.22	0/0:11:11,0:40:-0.00,-4.32,-51.17	0/0:3:3,0:25:-0.01,-1.91,-15.80	0/0:8:8,0:40:-0.00,-3.41,-37.90	0/0:5:5,0:31:-0.00,-2.51,-24.64	0/0:3:3,0:25:-0.01,-1.91,-15.80	0/0:4:4,0:28:-0.00,-2.21,-20.22	0/0:8:8,0:40:-0.00,-3.41,-37.90	0/0:3:3,0:25:-0.01,-1.91,-15.80	./.	0/0:3:3,0:25:-0.01,-1.91,-15.80	0/0:11:11,0:40:-0.00,-4.32,-51.17	0/0:2:2,0:21:-0.01,-1.62,-11.38	0/1:4:2,2:40:-6.63,-0.00,-9.16	0/0:2:2,0:21:-0.01,-1.62,-11.38	./.	0/1:4:3,1:28:-2.21,-0.00,-13.58	0/0:6:6,0:34:-0.00,-2.81,-29.06	0/1:2:0,2:13:-7.29,-0.05,-0.97	0/0:3:3,0:25:-0.01,-1.91,-15.80	./.	0/0:4:4,0:28:-0.00,-2.21,-20.22	./.	0/0:6:6,0:34:-0.00,-2.81,-29.06	./.	0/0:4:4,0:28:-0.00,-2.21,-20.22	0/0:7:7,0:38:-0.00,-3.11,-33.48	0/0:4:4,0:28:-0.00,-2.21,-20.22	0/0:6:6,0:34:-0.00,-2.81,-29.06	0/0:3:3,0:25:-0.01,-1.91,-15.80	0/0:6:6,0:34:-0.00,-2.81,-29.06	./.	0/0:4:4,0:28:-0.00,-2.21,-20.22	0/0:2:2,0:21:-0.01,-1.62,-11.38	0/0:1:1,0:18:-0.02,-1.33,-6.97	0/0:1:1,0:18:-0.02,-1.33,-6.97	0/0:5:5,0:31:-0.00,-2.51,-24.64	0/0:2:2,0:21:-0.01,-1.62,-11.38	0/1:1:0,1:17:-3.14,-0.03,-1.24	0/0:3:3,0:25:-0.01,-1.91,-15.80	0/0:1:1,0:18:-0.02,-1.33,-6.97	0/0:5:5,0:31:-0.00,-2.51,-24.64	0/0:11:11,0:40:-0.00,-4.32,-51.17	0/0:3:3,0:25:-0.01,-1.91,-15.80	0/0:3:3,0:25:-0.01,-1.91,-15.80	0/0:4:4,0:28:-0.00,-2.21,-20.22	./.	0/0:3:3,0:25:-0.01,-1.91,-15.80	0/0:5:5,0:31:-0.00,-2.51,-24.64	0/0:3:3,0:25:-0.01,-1.91,-15.80	0/0:2:2,0:21:-0.01,-1.62,-11.38	0/0:2:2,0:21:-0.01,-1.62,-11.38	0/0:11:11,0:40:-0.00,-4.32,-51.17	0/0:14:14,0:40:-0.00,-5.22,-64.44	./.	0/0:7:7,0:38:-0.00,-3.11,-33.48	0/0:7:7,0:38:-0.00,-3.11,-33.48	0/0:4:4,0:28:-0.00,-2.21,-20.22	0/0:8:8,0:40:-0.00,-3.41,-37.90	0/0:3:3,0:25:-0.01,-1.91,-15.80	0/0:10:10,0:40:-0.00,-4.02,-46.75	0/0:3:3,0:25:-0.01,-1.91,-15.80	0/1:5:4,1:25:-1.92,-0.01,-17.71	./.	0/1:2:1,1:34:-2.81,-0.00,-5.34	0/1:2:0,2:13:-7.29,-0.05,-0.97	0/0:4:4,0:28:-0.00,-2.21,-20.22	0/0:3:3,0:25:-0.01,-1.91,-15.80	0/0:2:2,0:21:-0.01,-1.62,-11.38	0/0:1:1,0:18:-0.02,-1.33,-6.97	0/1:6:5,1:21:-1.62,-0.01,-21.83	0/0:3:3,0:25:-0.01,-1.91,-15.80	0/0:4:4,0:28:-0.00,-2.21,-20.22	0/0:7:7,0:38:-0.00,-3.11,-33.48	0/0:4:4,0:28:-0.00,-2.21,-20.22	0/0:7:7,0:38:-0.00,-3.11,-33.48	0/0:4:4,0:28:-0.00,-2.21,-20.22	0/0:5:5,0:31:-0.00,-2.51,-24.64	0/0:5:5,0:31:-0.00,-2.51,-24.64	0/0:2:2,0:21:-0.01,-1.62,-11.38	0/0:6:6,0:34:-0.00,-2.81,-29.06	0/0:7:7,0:38:-0.00,-3.11,-33.48	0/0:6:6,0:34:-0.00,-2.81,-29.06	0/0:2:2,0:21:-0.01,-1.62,-11.38	./.	0/0:5:5,0:31:-0.00,-2.51,-24.64	0/0:1:1,0:18:-0.02,-1.33,-6.97	0/0:4:4,0:28:-0.00,-2.21,-20.22	0/0:5:5,0:31:-0.00,-2.51,-24.64	./.	0/0:2:2,0:21:-0.01,-1.62,-11.38	0/0:5:5,0:31:-0.00,-2.51,-24.64	0/0:4:4,0:28:-0.00,-2.21,-20.22	0/0:3:3,0:25:-0.01,-1.91,-15.80	0/0:7:7,0:38:-0.00,-3.11,-33.48	0/0:1:1,0:18:-0.02,-1.33,-6.97	0/0:2:2,0:21:-0.01,-1.62,-11.38	0/0:2:2,0:21:-0.01,-1.62,-11.38	./.	./.	0/0:6:6,0:34:-0.00,-2.81,-29.06	0/0:4:4,0:28:-0.00,-2.21,-20.22	./.	0/0:3:3,0:25:-0.01,-1.91,-15.80	0/0:3:3,0:25:-0.01,-1.91,-15.80	0/0:5:5,0:31:-0.00,-2.51,-24.64	0/0:4:4,0:28:-0.00,-2.21,-20.22	0/0:4:4,0:28:-0.00,-2.21,-20.22	0/0:6:6,0:34:-0.00,-2.81,-29.06	0/0:1:1,0:18:-0.02,-1.33,-6.97	0/0:3:3,0:25:-0.01,-1.91,-15.80	0/0:5:5,0:31:-0.00,-2.51,-24.64	0/0:1:1,0:18:-0.02,-1.33,-6.97	0/0:2:2,0:21:-0.01,-1.62,-11.38	0/0:4:4,0:28:-0.00,-2.21,-20.22	./.	0/0:4:4,0:28:-0.00,-2.21,-20.22	./.	0/0:7:7,0:38:-0.00,-3.11,-33.48	0/0:2:2,0:21:-0.01,-1.62,-11.38	0/0:4:4,0:28:-0.00,-2.21,-20.22	0/0:1:1,0:18:-0.02,-1.33,-6.97	0/0:9:9,0:40:-0.00,-3.72,-42.32	0/0:3:3,0:25:-0.01,-1.91,-15.80	0/0:1:1,0:18:-0.02,-1.33,-6.97	0/0:3:3,0:25:-0.01,-1.91,-15.80	0/0:6:6,0:34:-0.00,-2.81,-29.06	0/0:2:2,0:21:-0.01,-1.62,-11.38	0/0:3:3,0:25:-0.01,-1.91,-15.80	0/0:8:8,0:40:-0.00,-3.41,-37.90	0/0:1:1,0:18:-0.02,-1.33,-6.97	0/0:3:3,0:25:-0.01,-1.91,-15.80	0/0:5:5,0:31:-0.00,-2.51,-24.64	0/0:3:3,0:25:-0.01,-1.91,-15.80	0/0:5:5,0:31:-0.00,-2.51,-24.64	0/0:1:1,0:18:-0.02,-1.33,-6.97	0/0:1:1,0:18:-0.02,-1.33,-6.97	0/0:2:2,0:21:-0.01,-1.62,-11.38	0/0:5:5,0:31:-0.00,-2.51,-24.64	0/0:5:5,0:31:-0.00,-2.51,-24.64	0/0:4:4,0:28:-0.00,-2.21,-20.22	0/1:4:3,1:28:-2.21,-0.00,-13.58	0/0:4:4,0:28:-0.00,-2.21,-20.22	0/0:4:4,0:28:-0.00,-2.21,-20.22	0/0:5:5,0:31:-0.00,-2.51,-24.64	0/0:2:2,0:21:-0.01,-1.62,-11.38	0/0:1:1,0:18:-0.02,-1.33,-6.97	0/0:3:3,0:25:-0.01,-1.91,-15.80	0/1:2:1,1:34:-2.81,-0.00,-5.34	0/0:3:3,0:25:-0.01,-1.91,-15.80	0/0:2:2,0:21:-0.01,-1.62,-11.38	./.	0/0:4:4,0:28:-0.00,-2.21,-20.22	0/0:2:2,0:21:-0.01,-1.62,-11.38	0/0:2:2,0:21:-0.01,-1.62,-11.38	0/0:7:7,0:38:-0.00,-3.11,-33.48	./.	0/0:2:2,0:21:-0.01,-1.62,-11.38	0/0:3:3,0:25:-0.01,-1.91,-15.80	./.	0/0:3:3,0:25:-0.01,-1.91,-15.80	0/1:4:3,1:28:-2.21,-0.00,-13.58	0/0:2:2,0:21:-0.01,-1.62,-11.38	0/0:4:4,0:28:-0.00,-2.21,-20.22	0/0:7:7,0:38:-0.00,-3.11,-33.48	0/0:5:5,0:31:-0.00,-2.51,-24.64	0/0:5:5,0:31:-0.00,-2.51,-24.64
COB1p00011	3453370	1359:27:-	C	T	.	PASS	NS=286;AF=0.021	GT:DP:AD:GQ:GL	./.	0/0:2:2,0:21:-0.01,-1.59,-10.90	0/0:3:3,0:24:-0.01,-1.89,-15.31	0/0:5:5,0:31:-0.00,-2.48,-24.15	0/0:1:1,0:18:-0.02,-1.30,-6.49	0/0:3:3,0:24:-0.01,-1.89,-15.31	0/0:3:3,0:24:-0.01,-1.89,-15.31	0/0:1:1,0:18:-0.02,-1.30,-6.49	./.	0/0:4:4,0:28:-0.00,-2.18,-19.73	0/0:1:1,0:18:-0.02,-1.30,-6.49	0/0:9:9,0:40:-0.00,-3.69,-41.84	0/1:3:2,1:32:-2.54,-0.00,-9.01	0/0:1:1,0:18:-0.02,-1.30,-6.49	0/0:7:7,0:37:-0.00,-3.09,-33.00	0/0:4:4,0:28:-0.00,-2.18,-19.73	0/0:4:4,0:28:-0.00,-2.18,-19.73	0/0:2:2,0:21:-0.01,-1.59,-10.90	0/0:7:7,0:37:-0.00,-3.09,-33.00	0/0:9:9,0:40:-0.00,-3.69,-41.84	./.	0/0:11:11,0:40:-0.00,-4.29,-50.69	0/1:4:3,1:28:-2.24,-0.00,-13.13	0/0:6:6,0:34:-0.00,-2.78,-28.58	0/0:2:2,0:21:-0.01,-1.59,-10.90	0/0:7:7,0:37:-0.00,-3.09,-33.00	0/0:4:4,0:28:-0.00,-2.18,-19.73	0/0:8:8,0:40:-0.00,-3.39,-37.42	0/0:2:2,0:21:-0.01,-1.59,-10.90	0/0:2:2,0:21:-0.01,-1.59,-10.90	0/0:3:3,0:24:-0.01,-1.89,-15.31	0/0:3:3,0:24:-0.01,-1.89,-15.31	0/0:8:8,0:40:-0.00,-3.39,-37.42	0/0:3:3,0:24:-0.01,-1.89,-15.31	0/0:6:6,0:34:-0.00,-2.78,-28.58	./.	0/0:7:7,0:37:-0.00,-3.09,-33.00	0/0:6:6,0:34:-0.00,-2.78,-28.58	0/0:8:8,0:40:-0.00,-3.39,-37.42	./.	0/0:7:7,0:37:-0.00,-3.09,-33.00	0/0:1:1,0:18:-0.02,-1.30,-6.49	./.	0/0:13:13,0:40:-0.00,-4.89,-59.53	0/0:1:1,0:18:-0.02,-1.30,-6.49	0/0:5:5,0:31:-0.00,-2.48,-24.15	0/0:5:5,0:31:-0.00,-2.48,-24.15	./.	0/0:9:9,0:40:-0.00,-3.69,-41.84	0/0:3:3,0:24:-0.01,-1.89,-15.31	0/0:8:8,0:40:-0.00,-3.39,-37.42	0/0:1:1,0:18:-0.02,-1.30,-6.49	0/0:1:1,0:18:-0.02,-1.30,-6.49	./.	0/0:2:2,0:21:-0.01,-1.59,-10.90	./.	0/0:4:4,0:28:-0.00,-2.18,-19.73	0/0:4:4,0:28:-0.00,-2.18,-19.73	./.	0/0:7:7,0:37:-0.00,-3.09,-33.00	0/0:1:1,0:18:-0.02,-1.30,-6.49	0/0:7:7,0:37:-0.00,-3.09,-33.00	0/0:5:5,0:31:-0.00,-2.48,-24.15	0/0:11:11,0:40:-0.00,-4.29,-50.69	0/0:3:3,0:24:-0.01,-1.89,-15.31	0/0:2:2,0:21:-0.01,-1.59,-10.90	0/0:6:6,0:34:-0.00,-2.78,-28.58	0/0:1:1,0:18:-0.02,-1.30,-6.49	0/0:2:2,0:21:-0.01,-1.59,-10.90	0/0:1:1,0:18:-0.02,-1.30,-6.49	0/0:3:3,0:24:-0.01,-1.89,-15.31	0/0:7:7,0:37:-0.00,-3.09,-33.00	./.	0/0:3:3,0:24:-0.01,-1.89,-15.31	0/0:4:4,0:28:-0.00,-2.18,-19.73	0/0:4:4,0:28:-0.00,-2.18,-19.73	0/0:4:4,0:28:-0.00,-2.18,-19.73	0/0:3:3,0:24:-0.01,-1.89,-15.31	0/0:3:3,0:24:-0.01,-1.89,-15.31	0/0:8:8,0:40:-0.00,-3.39,-37.42	0/0:2:2,0:21:-0.01,-1.59,-10.90	0/0:5:5,0:31:-0.00,-2.48,-24.15	0/1:6:5,1:22:-1.65,-0.01,-21.38	0/0:7:7,0:37:-0.00,-3.09,-33.00	0/0:10:10,0:40:-0.00,-3.99,-46.26	0/0:1:1,0:18:-0.02,-1.30,-6.49	0/0:2:2,0:21:-0.01,-1.59,-10.90	0/0:3:3,0:24:-0.01,-1.89,-15.31	0/0:3:3,0:24:-0.01,-1.89,-15.31	0/0:6:6,0:34:-0.00,-2.78,-28.58	0/0:3:3,0:24:-0.01,-1.89,-15.31	0/0:7:7,0:37:-0.00,-3.09,-33.00	0/0:3:3,0:24:-0.01,-1.89,-15.31	./.	0/1:6:5,1:22:-1.65,-0.01,-21.38	0/0:5:5,0:31:-0.00,-2.48,-24.15	0/0:6:6,0:34:-0.00,-2.78,-28.58	0/0:9:9,0:40:-0.00,-3.69,-41.84	0/0:4:4,0:28:-0.00,-2.18,-19.73	./.	0/0:1:1,0:18:-0.02,-1.30,-6.49	0/0:3:3,0:24:-0.01,-1.89,-15.31	0/0:4:4,0:28:-0.00,-2.18,-19.73	0/0:5:5,0:31:-0.00,-2.48,-24.15	0/0:4:4,0:28:-0.00,-2.18,-19.73	0/0:5:5,0:31:-0.00,-2.48,-24.15	0/0:4:4,0:28:-0.00,-2.18,-19.73	0/0:1:1,0:18:-0.02,-1.30,-6.49	0/0:3:3,0:24:-0.01,-1.89,-15.31	0/0:6:6,0:34:-0.00,-2.78,-28.58	./.	0/0:1:1,0:18:-0.02,-1.30,-6.49	0/0:3:3,0:24:-0.01,-1.89,-15.31	0/0:13:13,0:40:-0.00,-4.89,-59.53	./.	0/0:2:2,0:21:-0.01,-1.59,-10.90	0/0:2:2,0:21:-0.01,-1.59,-10.90	0/0:1:1,0:18:-0.02,-1.30,-6.49	0/0:3:3,0:24:-0.01,-1.89,-15.31	0/1:6:5,1:22:-1.65,-0.01,-21.38	0/0:6:6,0:34:-0.00,-2.78,-28.58	./.	0/0:4:4,0:28:-0.00,-2.18,-19.73	0/0:8:8,0:40:-0.00,-3.39,-37.42	0/0:9:9,0:40:-0.00,-3.69,-41.84	0/0:9:9,0:40:-0.00,-3.69,-41.84	0/0:1:1,0:18:-0.02,-1.30,-6.49	0/0:6:6,0:34:-0.00,-2.78,-28.58	0/0:2:2,0:21:-0.01,-1.59,-10.90	0/0:2:2,0:21:-0.01,-1.59,-10.90	0/0:6:6,0:34:-0.00,-2.78,-28.58	0/0:4:4,0:28:-0.00,-2.18,-19.73	0/0:6:6,0:34:-0.00,-2.78,-28.58	0/0:4:4,0:28:-0.00,-2.18,-19.73	0/0:5:5,0:31:-0.00,-2.48,-24.15	./.	0/0:2:2,0:21:-0.01,-1.59,-10.90	0/0:4:4,0:28:-0.00,-2.18,-19.73	0/0:3:3,0:24:-0.01,-1.89,-15.31	0/0:4:4,0:28:-0.00,-2.18,-19.73	./.	0/0:3:3,0:24:-0.01,-1.89,-15.31	0/0:3:3,0:24:-0.01,-1.89,-15.31	0/0:2:2,0:21:-0.01,-1.59,-10.90	./.	0/0:4:4,0:28:-0.00,-2.18,-19.73	./.	0/0:3:3,0:24:-0.01,-1.89,-15.31	0/0:2:2,0:21:-0.01,-1.59,-10.90	0/0:5:5,0:31:-0.00,-2.48,-24.15	./.	0/0:6:6,0:34:-0.00,-2.78,-28.58	0/0:9:9,0:40:-0.00,-3.69,-41.84	./.	./.	0/0:3:3,0:24:-0.01,-1.89,-15.31	0/0:6:6,0:34:-0.00,-2.78,-28.58	0/0:6:6,0:34:-0.00,-2.78,-28.58	0/0:7:7,0:37:-0.00,-3.09,-33.00	0/0:3:3,0:24:-0.01,-1.89,-15.31	0/0:10:10,0:40:-0.00,-3.99,-46.26	0/0:2:2,0:21:-0.01,-1.59,-10.90	0/0:5:5,0:31:-0.00,-2.48,-24.15	0/0:3:3,0:24:-0.01,-1.89,-15.31	0/0:1:1,0:18:-0.02,-1.30,-6.49	0/0:3:3,0:24:-0.01,-1.89,-15.31	./.	0/0:4:4,0:28:-0.00,-2.18,-19.73	./.	0/0:10:10,0:40:-0.00,-3.99,-46.26	./.	./.	0/0:4:4,0:28:-0.00,-2.18,-19.73	0/0:11:11,0:40:-0.00,-4.29,-50.69	0/0:3:3,0:24:-0.01,-1.89,-15.31	0/0:8:8,0:40:-0.00,-3.39,-37.42	0/0:5:5,0:31:-0.00,-2.48,-24.15	0/0:3:3,0:24:-0.01,-1.89,-15.31	0/0:4:4,0:28:-0.00,-2.18,-19.73	0/0:8:8,0:40:-0.00,-3.39,-37.42	0/0:3:3,0:24:-0.01,-1.89,-15.31	./.	0/0:3:3,0:24:-0.01,-1.89,-15.31	0/0:11:11,0:40:-0.00,-4.29,-50.69	0/0:2:2,0:21:-0.01,-1.59,-10.90	0/1:4:2,2:40:-6.66,-0.00,-8.70	0/0:2:2,0:21:-0.01,-1.59,-10.90	./.	0/1:4:3,1:28:-2.24,-0.00,-13.13	0/0:6:6,0:34:-0.00,-2.78,-28.58	./.	0/0:3:3,0:24:-0.01,-1.89,-15.31	./.	0/0:4:4,0:28:-0.00,-2.18,-19.73	./.	0/0:6:6,0:34:-0.00,-2.78,-28.58	./.	0/0:4:4,0:28:-0.00,-2.18,-19.73	0/0:7:7,0:37:-0.00,-3.09,-33.00	0/0:4:4,0:28:-0.00,-2.18,-19.73	0/0:6:6,0:34:-0.00,-2.78,-28.58	0/0:3:3,0:24:-0.01,-1.89,-15.31	0/0:6:6,0:34:-0.00,-2.78,-28.58	./.	0/0:4:4,0:28:-0.00,-2.18,-19.73	0/0:2:2,0:21:-0.01,-1.59,-10.90	0/0:1:1,0:18:-0.02,-1.30,-6.49	0/0:1:1,0:18:-0.02,-1.30,-6.49	0/0:5:5,0:31:-0.00,-2.48,-24.15	0/0:2:2,0:21:-0.01,-1.59,-10.90	./.	0/0:3:3,0:24:-0.01,-1.89,-15.31	0/0:1:1,0:18:-0.02,-1.30,-6.49	0/0:5:5,0:31:-0.00,-2.48,-24.15	0/0:11:11,0:40:-0.00,-4.29,-50.69	0/0:3:3,0:24:-0.01,-1.89,-15.31	0/0:3:3,0:24:-0.01,-1.89,-15.31	0/0:4:4,0:28:-0.00,-2.18,-19.73	./.	0/0:3:3,0:24:-0.01,-1.89,-15.31	0/0:5:5,0:31:-0.00,-2.48,-24.15	0/0:3:3,0:24:-0.01,-1.89,-15.31	0/0:2:2,0:21:-0.01,-1.59,-10.90	0/0:2:2,0:21:-0.01,-1.59,-10.90	0/0:11:11,0:40:-0.00,-4.29,-50.69	0/0:14:14,0:40:-0.00,-5.19,-63.95	./.	0/0:7:7,0:37:-0.00,-3.09,-33.00	0/0:7:7,0:37:-0.00,-3.09,-33.00	0/0:4:4,0:28:-0.00,-2.18,-19.73	0/0:8:8,0:40:-0.00,-3.39,-37.42	0/0:3:3,0:24:-0.01,-1.89,-15.31	0/0:10:10,0:40:-0.00,-3.99,-46.26	0/0:3:3,0:24:-0.01,-1.89,-15.31	0/1:5:4,1:25:-1.94,-0.00,-17.25	./.	./.	./.	0/0:4:4,0:28:-0.00,-2.18,-19.73	0/0:3:3,0:24:-0.01,-1.89,-15.31	0/0:2:2,0:21:-0.01,-1.59,-10.90	0/0:1:1,0:18:-0.02,-1.30,-6.49	0/1:6:5,1:22:-1.65,-0.01,-21.38	0/0:3:3,0:24:-0.01,-1.89,-15.31	0/0:4:4,0:28:-0.00,-2.18,-19.73	0/0:7:7,0:37:-0.00,-3.09,-33.00	0/0:4:4,0:28:-0.00,-2.18,-19.73	0/0:7:7,0:37:-0.00,-3.09,-33.00	0/0:4:4,0:28:-0.00,-2.18,-19.73	0/0:5:5,0:31:-0.00,-2.48,-24.15	0/0:5:5,0:31:-0.00,-2.48,-24.15	0/0:2:2,0:21:-0.01,-1.59,-10.90	0/0:6:6,0:34:-0.00,-2.78,-28.58	0/0:7:7,0:37:-0.00,-3.09,-33.00	0/0:6:6,0:34:-0.00,-2.78,-28.58	0/0:2:2,0:21:-0.01,-1.59,-10.90	./.	0/0:5:5,0:31:-0.00,-2.48,-24.15	0/0:1:1,0:18:-0.02,-1.30,-6.49	0/0:4:4,0:28:-0.00,-2.18,-19.73	0/0:5:5,0:31:-0.00,-2.48,-24.15	./.	0/0:2:2,0:21:-0.01,-1.59,-10.90	0/0:5:5,0:31:-0.00,-2.48,-24.15	0/0:4:4,0:28:-0.00,-2.18,-19.73	0/0:3:3,0:24:-0.01,-1.89,-15.31	0/0:7:7,0:37:-0.00,-3.09,-33.00	0/0:1:1,0:18:-0.02,-1.30,-6.49	0/0:2:2,0:21:-0.01,-1.59,-10.90	0/0:2:2,0:21:-0.01,-1.59,-10.90	./.	./.	0/0:6:6,0:34:-0.00,-2.78,-28.58	0/0:4:4,0:28:-0.00,-2.18,-19.73	./.	0/0:3:3,0:24:-0.01,-1.89,-15.31	0/0:3:3,0:24:-0.01,-1.89,-15.31	0/0:5:5,0:31:-0.00,-2.48,-24.15	0/0:4:4,0:28:-0.00,-2.18,-19.73	0/0:4:4,0:28:-0.00,-2.18,-19.73	0/0:6:6,0:34:-0.00,-2.78,-28.58	0/0:1:1,0:18:-0.02,-1.30,-6.49	0/0:3:3,0:24:-0.01,-1.89,-15.31	0/0:5:5,0:31:-0.00,-2.48,-24.15	0/0:1:1,0:18:-0.02,-1.30,-6.49	./.	0/1:4:2,2:40:-6.66,-0.00,-8.70	0/0:7:7,0:37:-0.00,-3.09,-33.00	0/0:4:4,0:28:-0.00,-2.18,-19.73	./.	0/0:7:7,0:37:-0.00,-3.09,-33.00	0/0:2:2,0:21:-0.01,-1.59,-10.90	0/0:4:4,0:28:-0.00,-2.18,-19.73	0/0:1:1,0:18:-0.02,-1.30,-6.49	0/0:9:9,0:40:-0.00,-3.69,-41.84	0/0:3:3,0:24:-0.01,-1.89,-15.31	./.	0/0:3:3,0:24:-0.01,-1.89,-15.31	0/0:6:6,0:34:-0.00,-2.78,-28.58	0/0:2:2,0:21:-0.01,-1.59,-10.90	0/0:3:3,0:24:-0.01,-1.89,-15.31	0/0:8:8,0:40:-0.00,-3.39,-37.42	0/0:1:1,0:18:-0.02,-1.30,-6.49	0/0:3:3,0:24:-0.01,-1.89,-15.31	0/0:5:5,0:31:-0.00,-2.48,-24.15	0/0:3:3,0:24:-0.01,-1.89,-15.31	0/0:5:5,0:31:-0.00,-2.48,-24.15	0/0:1:1,0:18:-0.02,-1.30,-6.49	0/0:1:1,0:18:-0.02,-1.30,-6.49	0/0:2:2,0:21:-0.01,-1.59,-10.90	0/0:5:5,0:31:-0.00,-2.48,-24.15	0/0:5:5,0:31:-0.00,-2.48,-24.15	0/0:4:4,0:28:-0.00,-2.18,-19.73	0/1:4:3,1:28:-2.24,-0.00,-13.13	0/0:4:4,0:28:-0.00,-2.18,-19.73	0/0:4:4,0:28:-0.00,-2.18,-19.73	0/0:5:5,0:31:-0.00,-2.48,-24.15	0/0:2:2,0:21:-0.01,-1.59,-10.90	0/0:1:1,0:18:-0.02,-1.30,-6.49	0/0:3:3,0:24:-0.01,-1.89,-15.31	./.	0/0:3:3,0:24:-0.01,-1.89,-15.31	0/0:2:2,0:21:-0.01,-1.59,-10.90	./.	0/0:4:4,0:28:-0.00,-2.18,-19.73	0/0:2:2,0:21:-0.01,-1.59,-10.90	0/0:2:2,0:21:-0.01,-1.59,-10.90	0/0:7:7,0:37:-0.00,-3.09,-33.00	./.	0/0:2:2,0:21:-0.01,-1.59,-10.90	./.	./.	0/0:3:3,0:24:-0.01,-1.89,-15.31	0/1:4:3,1:28:-2.24,-0.00,-13.13	0/0:2:2,0:21:-0.01,-1.59,-10.90	0/0:4:4,0:28:-0.00,-2.18,-19.73	0/0:7:7,0:37:-0.00,-3.09,-33.00	0/0:5:5,0:31:-0.00,-2.48,-24.15	0/0:5:5,0:31:-0.00,-2.48,-24.15
COB1p00011	3453296	1359:101:-	G	A	.	PASS	NS=276;AF=0.074	GT:DP:AD:GQ:GL	./.	0/0:2:2,0:19:-0.02,-1.41,-9.88	0/0:3:3,0:22:-0.01,-1.71,-14.30	0/0:5:5,0:29:-0.00,-2.30,-23.13	0/0:1:1,0:16:-0.03,-1.13,-5.48	0/0:3:3,0:22:-0.01,-1.71,-14.30	0/0:3:3,0:22:-0.01,-1.71,-14.30	0/0:1:1,0:16:-0.03,-1.13,-5.48	./.	0/0:4:4,0:26:-0.00,-2.00,-18.71	0/0:1:1,0:16:-0.03,-1.13,-5.48	0/0:9:9,0:40:-0.00,-3.50,-40.82	0/1:3:2,1:34:-2.72,-0.00,-8.17	0/0:1:1,0:16:-0.03,-1.13,-5.48	0/0:7:7,0:35:-0.00,-2.90,-31.98	0/0:4:4,0:26:-0.00,-2.00,-18.71	0/0:4:4,0:26:-0.00,-2.00,-18.71	0/0:2:2,0:19:-0.02,-1.41,-9.88	0/0:7:7,0:35:-0.00,-2.90,-31.98	0/0:9:9,0:40:-0.00,-3.50,-40.82	./.	0/0:11:11,0:40:-0.00,-4.11,-49.66	0/1:4:3,1:30:-2.42,-0.00,-12.29	0/0:6:6,0:32:-0.00,-2.60,-27.55	0/0:2:2,0:19:-0.02,-1.41,-9.88	0/0:7:7,0:35:-0.00,-2.90,-31.98	0/0:4:4,0:26:-0.00,-2.00,-18.71	0/0:8:8,0:39:-0.00,-3.20,-36.40	0/0:2:2,0:19:-0.02,-1.41,-9.88	0/0:2:2,0:19:-0.02,-1.41,-9.88	0/0:3:3,0:22:-0.01,-1.71,-14.30	0/0:3:3,0:22:-0.01,-1.71,-14.30	0/0:8:8,0:39:-0.00,-3.20,-36.40	0/0:3:3,0:22:-0.01,-1.71,-14.30	0/0:6:6,0:32:-0.00,-2.60,-27.55	./.	0/0:7:7,0:35:-0.00,-2.90,-31.98	0/0:6:6,0:32:-0.00,-2.60,-27.55	0/0:8:8,0:39:-0.00,-3.20,-36.40	./.	0/0:7:7,0:35:-0.00,-2.90,-31.98	0/0:1:1,0:16:-0.03,-1.13,-5.48	./.	0/0:13:13,0:40:-0.00,-4.71,-58.51	0/0:1:1,0:16:-0.03,-1.13,-5.48	0/0:5:5,0:29:-0.00,-2.30,-23.13	0/0:5:5,0:29:-0.00,-2.30,-23.13	./.	0/0:9:9,0:40:-0.00,-3.50,-40.82	0/0:3:3,0:22:-0.01,-1.71,-14.30	0/0:8:8,0:39:-0.00,-3.20,-36.40	0/0:1:1,0:16:-0.03,-1.13,-5.48	0/0:1:1,0:16:-0.03,-1.13,-5.48	./.	0/0:2:2,0:19:-0.02,-1.41,-9.88	./.	0/0:4:4,0:26:-0.00,-2.00,-18.71	0/0:4:4,0:26:-0.00,-2.00,-18.71	./.	0/0:7:7,0:35:-0.00,-2.90,-31.98	0/0:1:1,0:16:-0.03,-1.13,-5.48	0/0:7:7,0:35:-0.00,-2.90,-31.98	0/0:5:5,0:29:-0.00,-2.30,-23.13	0/0:11:11,0:40:-0.00,-4.11,-49.66	0/0:3:3,0:22:-0.01,-1.71,-14.30	0/0:2:2,0:19:-0.02,-1.41,-9.88	0/0:6:6,0:32:-0.00,-2.60,-27.55	0/0:1:1,0:16:-0.03,-1.13,-5.48	0/0:2:2,0:19:-0.02,-1.41,-9.88	0/0:1:1,0:16:-0.03,-1.13,-5.48	0/0:3:3,0:22:-0.01,-1.71,-14.30	0/0:7:7,0:35:-0.00,-2.90,-31.98	./.	0/0:3:3,0:22:-0.01,-1.71,-14.30	0/0:4:4,0:26:-0.00,-2.00,-18.71	0/0:4:4,0:26:-0.00,-2.00,-18.71	0/0:4:4,0:26:-0.00,-2.00,-18.71	0/0:3:3,0:22:-0.01,-1.71,-14.30	0/0:3:3,0:22:-0.01,-1.71,-14.30	0/0:8:8,0:39:-0.00,-3.20,-36.40	0/0:2:2,0:19:-0.02,-1.41,-9.88	0/0:5:5,0:29:-0.00,-2.30,-23.13	0/1:6:5,1:24:-1.83,-0.01,-20.54	0/0:7:7,0:35:-0.00,-2.90,-31.98	0/0:10:10,0:40:-0.00,-3.81,-45.24	0/0:1:1,0:16:-0.03,-1.13,-5.48	0/0:2:2,0:19:-0.02,-1.41,-9.88	0/0:3:3,0:22:-0.01,-1.71,-14.30	0/0:3:3,0:22:-0.01,-1.71,-14.30	0/0:6:6,0:32:-0.00,-2.60,-27.55	0/0:3:3,0:22:-0.01,-1.71,-14.30	0/0:7:7,0:35:-0.00,-2.90,-31.98	0/0:3:3,0:22:-0.01,-1.71,-14.30	./.	0/1:6:5,1:24:-1.83,-0.01,-20.54	0/0:5:5,0:29:-0.00,-2.30,-23.13	0/0:6:6,0:32:-0.00,-2.60,-27.55	0/0:9:9,0:40:-0.00,-3.50,-40.82	0/0:4:4,0:26:-0.00,-2.00,-18.71	./.	0/0:1:1,0:16:-0.03,-1.13,-5.48	0/0:3:3,0:22:-0.01,-1.71,-14.30	0/0:4:4,0:26:-0.00,-2.00,-18.71	0/0:5:5,0:29:-0.00,-2.30,-23.13	0/0:4:4,0:26:-0.00,-2.00,-18.71	0/0:5:5,0:29:-0.00,-2.30,-23.13	0/0:4:4,0:26:-0.00,-2.00,-18.71	0/0:1:1,0:16:-0.03,-1.13,-5.48	0/0:3:3,0:22:-0.01,-1.71,-14.30	0/0:6:6,0:32:-0.00,-2.60,-27.55	./.	0/0:1:1,0:16:-0.03,-1.13,-5.48	0/0:3:3,0:22:-0.01,-1.71,-14.30	0/0:13:13,0:40:-0.00,-4.71,-58.51	./.	0/0:2:2,0:19:-0.02,-1.41,-9.88	0/0:2:2,0:19:-0.02,-1.41,-9.88	0/0:1:1,0:16:-0.03,-1.13,-5.48	0/0:3:3,0:22:-0.01,-1.71,-14.30	0/1:6:5,1:24:-1.83,-0.01,-20.54	0/0:6:6,0:32:-0.00,-2.60,-27.55	./.	0/0:4:4,0:26:-0.00,-2.00,-18.71	0/0:8:8,0:39:-0.00,-3.20,-36.40	0/0:9:9,0:40:-0.00,-3.50,-40.82	0/0:9:9,0:40:-0.00,-3.50,-40.82	0/0:1:1,0:16:-0.03,-1.13,-5.48	0/0:6:6,0:32:-0.00,-2.60,-27.55	0/0:2:2,0:19:-0.02,-1.41,-9.88	0/0:2:2,0:19:-0.02,-1.41,-9.88	0/0:6:6,0:32:-0.00,-2.60,-27.55	0/0:4:4,0:26:-0.00,-2.00,-18.71	0/0:6:6,0:32:-0.00,-2.60,-27.55	0/0:4:4,0:26:-0.00,-2.00,-18.71	0/0:5:5,0:29:-0.00,-2.30,-23.13	./.	0/0:2:2,0:19:-0.02,-1.41,-9.88	0/0:4:4,0:26:-0.00,-2.00,-18.71	0/0:3:3,0:22:-0.01,-1.71,-14.30	0/0:4:4,0:26:-0.00,-2.00,-18.71	./.	0/0:3:3,0:22:-0.01,-1.71,-14.30	0/0:3:3,0:22:-0.01,-1.71,-14.30	0/0:2:2,0:19:-0.02,-1.41,-9.88	./.	0/0:4:4,0:26:-0.00,-2.00,-18.71	./.	0/0:3:3,0:22:-0.01,-1.71,-14.30	0/0:2:2,0:19:-0.02,-1.41,-9.88	0/0:5:5,0:29:-0.00,-2.30,-23.13	./.	0/0:6:6,0:32:-0.00,-2.60,-27.55	0/0:9:9,0:40:-0.00,-3.50,-40.82	./.	./.	0/0:3:3,0:22:-0.01,-1.71,-14.30	0/0:6:6,0:32:-0.00,-2.60,-27.55	0/0:6:6,0:32:-0.00,-2.60,-27.55	0/0:7:7,0:35:-0.00,-2.90,-31.98	0/0:3:3,0:22:-0.01,-1.71,-14.30	0/0:10:10,0:40:-0.00,-3.81,-45.24	0/0:2:2,0:19:-0.02,-1.41,-9.88	0/0:5:5,0:29:-0.00,-2.30,-23.13	0/0:3:3,0:22:-0.01,-1.71,-14.30	0/0:1:1,0:16:-0.03,-1.13,-5.48	0/0:3:3,0:22:-0.01,-1.71,-14.30	./.	0/0:4:4,0:26:-0.00,-2.00,-18.71	./.	0/0:10:10,0:40:-0.00,-3.81,-45.24	./.	./.	0/0:4:4,0:26:-0.00,-2.00,-18.71	0/0:11:11,0:40:-0.00,-4.11,-49.66	0/0:3:3,0:22:-0.01,-1.71,-14.30	0/0:8:8,0:39:-0.00,-3.20,-36.40	0/0:5:5,0:29:-0.00,-2.30,-23.13	0/0:3:3,0:22:-0.01,-1.71,-14.30	0/0:4:4,0:26:-0.00,-2.00,-18.71	0/0:8:8,0:39:-0.00,-3.20,-36.40	0/0:3:3,0:22:-0.01,-1.71,-14.30	./.	0/0:3:3,0:22:-0.01,-1.71,-14.30	0/0:11:11,0:40:-0.00,-4.11,-49.66	0/0:2:2,0:19:-0.02,-1.41,-9.88	0/1:4:2,2:40:-6.84,-0.00,-7.86	0/0:2:2,0:19:-0.02,-1.41,-9.88	./.	0/1:4:3,1:30:-2.42,-0.00,-12.29	0/0:6:6,0:32:-0.00,-2.60,-27.55	./.	0/0:3:3,0:22:-0.01,-1.71,-14.30	./.	0/0:4:4,0:26:-0.00,-2.00,-18.71	./.	0/0:6:6,0:32:-0.00,-2.60,-27.55	./.	0/0:4:4,0:26:-0.00,-2.00,-18.71	0/0:7:7,0:35:-0.00,-2.90,-31.98	0/0:4:4,0:26:-0.00,-2.00,-18.71	0/0:6:6,0:32:-0.00,-2.60,-27.55	0/0:3:3,0:22:-0.01,-1.71,-14.30	0/0:6:6,0:32:-0.00,-2.60,-27.55	./.	0/0:4:4,0:26:-0.00,-2.00,-18.71	0/0:2:2,0:19:-0.02,-1.41,-9.88	0/0:1:1,0:16:-0.03,-1.13,-5.48	0/0:1:1,0:16:-0.03,-1.13,-5.48	0/0:5:5,0:29:-0.00,-2.30,-23.13	0/0:2:2,0:19:-0.02,-1.41,-9.88	./.	0/0:3:3,0:22:-0.01,-1.71,-14.30	0/0:1:1,0:16:-0.03,-1.13,-5.48	0/0:5:5,0:29:-0.00,-2.30,-23.13	0/0:11:11,0:40:-0.00,-4.11,-49.66	0/0:3:3,0:22:-0.01,-1.71,-14.30	0/0:3:3,0:22:-0.01,-1.71,-14.30	0/0:4:4,0:26:-0.00,-2.00,-18.71	./.	0/0:3:3,0:22:-0.01,-1.71,-14.30	0/0:5:5,0:29:-0.00,-2.30,-23.13	0/0:3:3,0:22:-0.01,-1.71,-14.30	0/0:2:2,0:19:-0.02,-1.41,-9.88	0/0:2:2,0:19:-0.02,-1.41,-9.88	0/0:11:11,0:40:-0.00,-4.11,-49.66	0/0:14:14,0:40:-0.00,-5.01,-62.93	./.	0/0:7:7,0:35:-0.00,-2.90,-31.98	0/0:7:7,0:35:-0.00,-2.90,-31.98	0/0:4:4,0:26:-0.00,-2.00,-18.71	0/0:8:8,0:39:-0.00,-3.20,-36.40	0/0:3:3,0:22:-0.01,-1.71,-14.30	0/0:10:10,0:40:-0.00,-3.81,-45.24	0/0:3:3,0:22:-0.01,-1.71,-14.30	0/1:5:4,1:27:-2.12,-0.00,-16.41	./.	./.	./.	0/0:4:4,0:26:-0.00,-2.00,-18.71	0/0:3:3,0:22:-0.01,-1.71,-14.30	0/0:2:2,0:19:-0.02,-1.41,-9.88	0/0:1:1,0:16:-0.03,-1.13,-5.48	0/1:6:5,1:24:-1.83,-0.01,-20.54	0/0:3:3,0:22:-0.01,-1.71,-14.30	0/0:4:4,0:26:-0.00,-2.00,-18.71	0/0:7:7,0:35:-0.00,-2.90,-31.98	0/0:4:4,0:26:-0.00,-2.00,-18.71	0/0:7:7,0:35:-0.00,-2.90,-31.98	0/0:4:4,0:26:-0.00,-2.00,-18.71	0/0:5:5,0:29:-0.00,-2.30,-23.13	0/0:5:5,0:29:-0.00,-2.30,-23.13	0/0:2:2,0:19:-0.02,-1.41,-9.88	0/0:6:6,0:32:-0.00,-2.60,-27.55	0/0:7:7,0:35:-0.00,-2.90,-31.98	0/0:6:6,0:32:-0.00,-2.60,-27.55	0/0:2:2,0:19:-0.02,-1.41,-9.88	./.	0/0:5:5,0:29:-0.00,-2.30,-23.13	0/0:1:1,0:16:-0.03,-1.13,-5.48	0/0:4:4,0:26:-0.00,-2.00,-18.71	0/0:5:5,0:29:-0.00,-2.30,-23.13	./.	0/0:2:2,0:19:-0.02,-1.41,-9.88	0/0:5:5,0:29:-0.00,-2.30,-23.13	0/0:4:4,0:26:-0.00,-2.00,-18.71	0/0:3:3,0:22:-0.01,-1.71,-14.30	0/0:7:7,0:35:-0.00,-2.90,-31.98	0/0:1:1,0:16:-0.03,-1.13,-5.48	0/0:2:2,0:19:-0.02,-1.41,-9.88	0/0:2:2,0:19:-0.02,-1.41,-9.88	./.	./.	0/0:6:6,0:32:-0.00,-2.60,-27.55	0/0:4:4,0:26:-0.00,-2.00,-18.71	./.	0/0:3:3,0:22:-0.01,-1.71,-14.30	0/0:3:3,0:22:-0.01,-1.71,-14.30	0/0:5:5,0:29:-0.00,-2.30,-23.13	0/0:4:4,0:26:-0.00,-2.00,-18.71	0/0:4:4,0:26:-0.00,-2.00,-18.71	0/0:6:6,0:32:-0.00,-2.60,-27.55	./.	./.	1/1:5:0,5:18:-21.11,-1.30,-0.02	./.	0/0:2:2,0:19:-0.02,-1.41,-9.88	0/1:4:2,2:40:-6.84,-0.00,-7.86	0/1:7:4,3:40:-10.36,-0.00,-15.81	0/1:4:2,2:40:-6.84,-0.00,-7.86	./.	1/1:7:0,7:24:-29.94,-1.89,-0.01	0/1:2:1,1:37:-3.03,-0.00,-4.04	1/1:4:0,4:14:-16.71,-1.02,-0.04	./.	0/1:9:5,4:40:-14.18,-0.00,-19.63	./.	0/0:1:1,0:16:-0.03,-1.13,-5.48	./.	0/1:6:5,1:24:-1.83,-0.01,-20.54	0/0:2:2,0:19:-0.02,-1.41,-9.88	0/1:3:1,2:40:-7.15,-0.00,-3.74	0/1:8:4,4:40:-14.49,-0.00,-15.51	0/0:1:1,0:16:-0.03,-1.13,-5.48	0/0:3:3,0:22:-0.01,-1.71,-14.30	1/1:5:0,5:18:-21.11,-1.30,-0.02	./.	1/1:5:0,5:18:-21.11,-1.30,-0.02	./.	./.	0/1:2:1,1:37:-3.03,-0.00,-4.04	0/0:5:5,0:29:-0.00,-2.30,-23.13	0/0:5:5,0:29:-0.00,-2.30,-23.13	1/1:4:0,4:14:-16.71,-1.02,-0.04	1/1:4:0,4:14:-16.71,-1.02,-0.04	1/1:4:0,4:14:-16.71,-1.02,-0.04	0/0:4:4,0:26:-0.00,-2.00,-18.71	1/1:5:0,5:18:-21.11,-1.30,-0.02	./.	0/0:1:1,0:16:-0.03,-1.13,-5.48	0/1:3:2,1:34:-2.72,-0.00,-8.17	./.	./.	0/0:2:2,0:19:-0.02,-1.41,-9.88	./.	0/1:4:3,1:30:-2.42,-0.00,-12.29	./.	0/0:2:2,0:19:-0.02,-1.41,-9.88	0/0:7:7,0:35:-0.00,-2.90,-31.98	./.	./.	0/0:3:3,0:22:-0.01,-1.71,-14.30	./.	0/1:3:1,2:40:-7.15,-0.00,-3.74	0/1:4:3,1:30:-2.42,-0.00,-12.29	0/0:2:2,0:19:-0.02,-1.41,-9.88	0/0:4:4,0:26:-0.00,-2.00,-18.71	0/0:7:7,0:35:-0.00,-2.90,-31.98	0/0:5:5,0:29:-0.00,-2.30,-23.13	0/1:5:3,2:40:-6.54,-0.00,-11.99
COB1p00011	3453294	1359:103:-	C	T	.	PASS	NS=281;AF=0.023	GT:DP:AD:GQ:GL	./.	0/0:2:2,0:21:-0.01,-1.56,-8.02	0/0:3:3,0:24:-0.01,-1.86,-11.12	0/0:5:5,0:31:-0.00,-2.46,-17.31	0/0:1:1,0:17:-0.02,-1.27,-4.94	0/0:3:3,0:24:-0.01,-1.86,-11.12	0/0:3:3,0:24:-0.01,-1.86,-11.12	0/0:1:1,0:17:-0.02,-1.27,-4.94	./.	0/0:4:4,0:27:-0.00,-2.16,-14.21	0/0:1:1,0:17:-0.02,-1.27,-4.94	0/0:9:9,0:40:-0.00,-3.66,-29.71	0/1:3:2,1:17:-1.27,-0.02,-6.18	0/0:1:1,0:17:-0.02,-1.27,-4.94	0/0:7:7,0:37:-0.00,-3.06,-23.51	0/0:4:4,0:27:-0.00,-2.16,-14.21	0/0:4:4,0:27:-0.00,-2.16,-14.21	0/0:2:2,0:21:-0.01,-1.56,-8.02	0/0:7:7,0:37:-0.00,-3.06,-23.51	0/0:9:9,0:40:-0.00,-3.66,-29.71	./.	0/0:11:11,0:40:-0.00,-4.26,-35.90	0/1:4:3,1:14:-0.99,-0.05,-9.01	0/0:6:6,0:34:-0.00,-2.76,-20.41	0/0:2:2,0:21:-0.01,-1.56,-8.02	0/0:7:7,0:37:-0.00,-3.06,-23.51	0/0:4:4,0:27:-0.00,-2.16,-14.21	0/0:8:8,0:40:-0.00,-3.36,-26.61	0/0:2:2,0:21:-0.01,-1.56,-8.02	0/0:2:2,0:21:-0.01,-1.56,-8.02	0/0:3:3,0:24:-0.01,-1.86,-11.12	0/0:3:3,0:24:-0.01,-1.86,-11.12	0/0:8:8,0:40:-0.00,-3.36,-26.61	0/0:3:3,0:24:-0.01,-1.86,-11.12	0/0:6:6,0:34:-0.00,-2.76,-20.41	./.	0/0:7:7,0:37:-0.00,-3.06,-23.51	0/0:6:6,0:34:-0.00,-2.76,-20.41	0/0:8:8,0:40:-0.00,-3.36,-26.61	./.	0/0:7:7,0:37:-0.00,-3.06,-23.51	0/0:1:1,0:17:-0.02,-1.27,-4.94	./.	0/0:13:12,0:40:-0.00,-4.56,-39.00	0/0:1:1,0:17:-0.02,-1.27,-4.94	0/0:5:5,0:31:-0.00,-2.46,-17.31	0/0:5:5,0:31:-0.00,-2.46,-17.31	./.	0/0:9:9,0:40:-0.00,-3.66,-29.71	0/0:3:3,0:24:-0.01,-1.86,-11.12	0/0:8:8,0:40:-0.00,-3.36,-26.61	0/0:1:1,0:17:-0.02,-1.27,-4.94	0/0:1:1,0:17:-0.02,-1.27,-4.94	./.	0/0:2:2,0:21:-0.01,-1.56,-8.02	./.	0/0:4:4,0:27:-0.00,-2.16,-14.21	0/0:4:4,0:27:-0.00,-2.16,-14.21	./.	0/0:7:7,0:37:-0.00,-3.06,-23.51	0/0:1:1,0:17:-0.02,-1.27,-4.94	0/0:7:7,0:37:-0.00,-3.06,-23.51	0/0:5:5,0:31:-0.00,-2.46,-17.31	0/0:11:11,0:40:-0.00,-4.26,-35.90	0/0:3:3,0:24:-0.01,-1.86,-11.12	0/0:2:2,0:21:-0.01,-1.56,-8.02	0/0:6:6,0:34:-0.00,-2.76,-20.41	0/0:1:1,0:17:-0.02,-1.27,-4.94	0/0:2:2,0:21:-0.01,-1.56,-8.02	0/0:1:1,0:17:-0.02,-1.27,-4.94	0/0:3:3,0:24:-0.01,-1.86,-11.12	0/0:7:7,0:37:-0.00,-3.06,-23.51	./.	0/0:3:3,0:24:-0.01,-1.86,-11.12	0/0:4:4,0:27:-0.00,-2.16,-14.21	0/0:4:4,0:27:-0.00,-2.16,-14.21	0/0:4:4,0:27:-0.00,-2.16,-14.21	0/0:3:3,0:24:-0.01,-1.86,-11.12	0/0:3:3,0:24:-0.01,-1.86,-11.12	0/0:8:8,0:40:-0.00,-3.36,-26.61	0/0:2:2,0:21:-0.01,-1.56,-8.02	0/0:5:5,0:31:-0.00,-2.46,-17.31	./.	0/0:7:7,0:37:-0.00,-3.06,-23.51	0/0:10:10,0:40:-0.00,-3.96,-32.81	0/0:1:1,0:17:-0.02,-1.27,-4.94	0/0:2:2,0:21:-0.01,-1.56,-8.02	0/0:3:3,0:24:-0.01,-1.86,-11.12	0/0:3:3,0:24:-0.01,-1.86,-11.12	0/0:6:6,0:34:-0.00,-2.76,-20.41	0/0:3:3,0:24:-0.01,-1.86,-11.12	0/0:7:7,0:37:-0.00,-3.06,-23.51	0/0:3:3,0:24:-0.01,-1.86,-11.12	./.	./.	0/0:5:5,0:31:-0.00,-2.46,-17.31	0/0:6:6,0:34:-0.00,-2.76,-20.41	0/0:9:9,0:40:-0.00,-3.66,-29.71	0/0:4:4,0:27:-0.00,-2.16,-14.21	./.	0/0:1:1,0:17:-0.02,-1.27,-4.94	0/0:3:3,0:24:-0.01,-1.86,-11.12	0/0:4:4,0:27:-0.00,-2.16,-14.21	0/0:5:5,0:31:-0.00,-2.46,-17.31	0/0:4:4,0:27:-0.00,-2.16,-14.21	0/0:5:5,0:31:-0.00,-2.46,-17.31	0/0:4:4,0:27:-0.00,-2.16,-14.21	0/0:1:1,0:17:-0.02,-1.27,-4.94	0/0:3:3,0:24:-0.01,-1.86,-11.12	0/0:6:6,0:34:-0.00,-2.76,-20.41	./.	0/0:1:1,0:17:-0.02,-1.27,-4.94	0/0:3:3,0:24:-0.01,-1.86,-11.12	0/0:13:13,0:40:-0.00,-4.86,-42.10	./.	0/0:2:2,0:21:-0.01,-1.56,-8.02	0/0:2:2,0:21:-0.01,-1.56,-8.02	0/0:1:1,0:17:-0.02,-1.27,-4.94	0/0:3:3,0:24:-0.01,-1.86,-11.12	./.	0/0:6:6,0:34:-0.00,-2.76,-20.41	./.	0/0:4:4,0:27:-0.00,-2.16,-14.21	0/0:8:8,0:40:-0.00,-3.36,-26.61	0/0:9:9,0:40:-0.00,-3.66,-29.71	0/0:9:9,0:40:-0.00,-3.66,-29.71	0/0:1:1,0:17:-0.02,-1.27,-4.94	0/0:6:6,0:34:-0.00,-2.76,-20.41	0/0:2:2,0:21:-0.01,-1.56,-8.02	0/0:2:2,0:21:-0.01,-1.56,-8.02	0/0:6:6,0:34:-0.00,-2.76,-20.41	0/0:4:4,0:27:-0.00,-2.16,-14.21	0/0:6:6,0:34:-0.00,-2.76,-20.41	0/0:4:4,0:27:-0.00,-2.16,-14.21	0/0:5:5,0:31:-0.00,-2.46,-17.31	./.	0/0:2:2,0:21:-0.01,-1.56,-8.02	0/0:4:4,0:27:-0.00,-2.16,-14.21	0/0:3:3,0:24:-0.01,-1.86,-11.12	0/0:4:4,0:27:-0.00,-2.16,-14.21	./.	0/0:3:3,0:24:-0.01,-1.86,-11.12	0/0:3:3,0:24:-0.01,-1.86,-11.12	0/0:2:2,0:21:-0.01,-1.56,-8.02	./.	0/0:4:4,0:27:-0.00,-2.16,-14.21	./.	0/0:3:3,0:24:-0.01,-1.86,-11.12	0/0:2:2,0:21:-0.01,-1.56,-8.02	0/0:5:5,0:31:-0.00,-2.46,-17.31	./.	0/0:6:6,0:34:-0.00,-2.76,-20.41	0/0:9:9,0:40:-0.00,-3.66,-29.71	./.	./.	0/0:3:3,0:24:-0.01,-1.86,-11.12	0/0:6:6,0:34:-0.00,-2.76,-20.41	0/0:6:6,0:34:-0.00,-2.76,-20.41	0/0:7:7,0:37:-0.00,-3.06,-23.51	0/0:3:3,0:24:-0.01,-1.86,-11.12	0/0:10:10,0:40:-0.00,-3.96,-32.81	0/0:2:2,0:21:-0.01,-1.56,-8.02	0/0:5:5,0:31:-0.00,-2.46,-17.31	0/0:3:3,0:24:-0.01,-1.86,-11.12	0/0:1:1,0:17:-0.02,-1.27,-4.94	0/0:3:3,0:24:-0.01,-1.86,-11.12	./.	0/0:4:4,0:27:-0.00,-2.16,-14.21	./.	0/0:10:10,0:40:-0.00,-3.96,-32.81	./.	./.	0/0:4:4,0:27:-0.00,-2.16,-14.21	0/0:11:11,0:40:-0.00,-4.26,-35.90	0/0:3:3,0:24:-0.01,-1.86,-11.12	./.	0/0:5:5,0:31:-0.00,-2.46,-17.31	0/0:3:3,0:24:-0.01,-1.86,-11.12	0/0:4:4,0:27:-0.00,-2.16,-14.21	0/0:8:8,0:40:-0.00,-3.36,-26.61	0/0:3:3,0:24:-0.01,-1.86,-11.12	./.	0/0:3:3,0:24:-0.01,-1.86,-11.12	0/0:11:11,0:40:-0.00,-4.26,-35.90	0/1:2:1,1:21:-1.56,-0.01,-3.37	0/1:4:2,2:40:-4.04,-0.00,-5.86	0/0:2:2,0:21:-0.01,-1.56,-8.02	./.	0/1:4:3,1:14:-0.99,-0.05,-9.01	0/0:6:6,0:34:-0.00,-2.76,-20.41	./.	0/0:3:3,0:24:-0.01,-1.86,-11.12	./.	0/0:4:4,0:27:-0.00,-2.16,-14.21	./.	0/0:6:6,0:34:-0.00,-2.76,-20.41	./.	0/0:4:4,0:27:-0.00,-2.16,-14.21	0/0:7:7,0:37:-0.00,-3.06,-23.51	0/0:4:4,0:27:-0.00,-2.16,-14.21	0/0:6:6,0:34:-0.00,-2.76,-20.41	0/0:3:3,0:24:-0.01,-1.86,-11.12	0/0:6:6,0:34:-0.00,-2.76,-20.41	./.	0/0:4:4,0:27:-0.00,-2.16,-14.21	0/0:2:2,0:21:-0.01,-1.56,-8.02	0/0:1:1,0:17:-0.02,-1.27,-4.94	0/0:1:1,0:17:-0.02,-1.27,-4.94	0/0:5:5,0:31:-0.00,-2.46,-17.31	0/0:2:2,0:21:-0.01,-1.56,-8.02	./.	0/0:3:3,0:24:-0.01,-1.86,-11.12	0/0:1:1,0:17:-0.02,-1.27,-4.94	0/0:5:5,0:31:-0.00,-2.46,-17.31	0/0:11:11,0:40:-0.00,-4.26,-35.90	0/0:3:3,0:24:-0.01,-1.86,-11.12	0/0:3:3,0:24:-0.01,-1.86,-11.12	0/0:4:4,0:27:-0.00,-2.16,-14.21	./.	0/0:3:3,0:24:-0.01,-1.86,-11.12	0/0:5:4,0:27:-0.00,-2.16,-14.21	0/0:3:3,0:24:-0.01,-1.86,-11.12	0/0:2:2,0:21:-0.01,-1.56,-8.02	0/0:2:2,0:21:-0.01,-1.56,-8.02	0/0:11:11,0:40:-0.00,-4.26,-35.90	0/0:14:14,0:40:-0.00,-5.16,-45.20	./.	0/0:7:7,0:37:-0.00,-3.06,-23.51	0/0:7:7,0:37:-0.00,-3.06,-23.51	0/0:4:4,0:27:-0.00,-2.16,-14.21	0/0:8:8,0:40:-0.00,-3.36,-26.61	0/0:3:3,0:24:-0.01,-1.86,-11.12	0/0:10:10,0:40:-0.00,-3.96,-32.81	0/0:3:3,0:24:-0.01,-1.86,-11.12	./.	./.	./.	./.	0/0:4:4,0:27:-0.00,-2.16,-14.21	0/0:3:3,0:24:-0.01,-1.86,-11.12	0/0:2:2,0:21:-0.01,-1.56,-8.02	0/0:1:1,0:17:-0.02,-1.27,-4.94	./.	0/0:3:3,0:24:-0.01,-1.86,-11.12	0/0:4:4,0:27:-0.00,-2.16,-14.21	0/0:7:7,0:37:-0.00,-3.06,-23.51	0/0:4:4,0:27:-0.00,-2.16,-14.21	0/0:7:7,0:37:-0.00,-3.06,-23.51	0/0:4:4,0:27:-0.00,-2.16,-14.21	0/0:5:5,0:31:-0.00,-2.46,-17.31	0/0:5:5,0:31:-0.00,-2.46,-17.31	0/0:2:2,0:21:-0.01,-1.56,-8.02	0/0:6:6,0:34:-0.00,-2.76,-20.41	0/0:7:7,0:37:-0.00,-3.06,-23.51	0/0:6:6,0:34:-0.00,-2.76,-20.41	0/0:2:2,0:21:-0.01,-1.56,-8.02	./.	0/0:5:5,0:31:-0.00,-2.46,-17.31	0/0:1:1,0:17:-0.02,-1.27,-4.94	0/0:4:4,0:27:-0.00,-2.16,-14.21	0/0:5:5,0:31:-0.00,-2.46,-17.31	./.	0/0:2:2,0:21:-0.01,-1.56,-8.02	0/0:5:5,0:31:-0.00,-2.46,-17.31	0/0:4:4,0:27:-0.00,-2.16,-14.21	0/0:3:3,0:24:-0.01,-1.86,-11.12	0/0:7:7,0:37:-0.00,-3.06,-23.51	0/0:1:1,0:17:-0.02,-1.27,-4.94	0/0:2:2,0:21:-0.01,-1.56,-8.02	0/0:2:2,0:21:-0.01,-1.56,-8.02	./.	./.	0/0:6:6,0:34:-0.00,-2.76,-20.41	0/0:4:4,0:27:-0.00,-2.16,-14.21	./.	0/0:3:3,0:24:-0.01,-1.86,-11.12	0/0:3:3,0:24:-0.01,-1.86,-11.12	0/0:5:5,0:31:-0.00,-2.46,-17.31	0/0:4:4,0:27:-0.00,-2.16,-14.21	0/0:4:4,0:27:-0.00,-2.16,-14.21	0/0:6:6,0:34:-0.00,-2.76,-20.41	0/0:1:1,0:17:-0.02,-1.27,-4.94	0/0:3:3,0:24:-0.01,-1.86,-11.12	0/0:5:5,0:31:-0.00,-2.46,-17.31	0/0:1:1,0:17:-0.02,-1.27,-4.94	0/0:2:2,0:21:-0.01,-1.56,-8.02	0/0:4:4,0:27:-0.00,-2.16,-14.21	0/0:7:7,0:37:-0.00,-3.06,-23.51	0/0:4:4,0:27:-0.00,-2.16,-14.21	./.	0/0:7:7,0:37:-0.00,-3.06,-23.51	0/0:2:2,0:21:-0.01,-1.56,-8.02	0/0:4:4,0:27:-0.00,-2.16,-14.21	0/0:1:1,0:17:-0.02,-1.27,-4.94	0/0:9:9,0:40:-0.00,-3.66,-29.71	0/0:3:3,0:24:-0.01,-1.86,-11.12	0/0:1:1,0:17:-0.02,-1.27,-4.94	0/0:3:3,0:24:-0.01,-1.86,-11.12	0/0:6:6,0:34:-0.00,-2.76,-20.41	0/0:2:2,0:21:-0.01,-1.56,-8.02	0/0:3:3,0:24:-0.01,-1.86,-11.12	0/0:8:8,0:40:-0.00,-3.36,-26.61	0/0:1:1,0:17:-0.02,-1.27,-4.94	0/0:3:3,0:24:-0.01,-1.86,-11.12	0/0:5:5,0:31:-0.00,-2.46,-17.31	0/0:3:3,0:24:-0.01,-1.86,-11.12	0/0:5:5,0:31:-0.00,-2.46,-17.31	0/0:1:1,0:17:-0.02,-1.27,-4.94	0/0:1:1,0:17:-0.02,-1.27,-4.94	0/0:2:2,0:21:-0.01,-1.56,-8.02	0/0:5:5,0:31:-0.00,-2.46,-17.31	0/0:5:5,0:31:-0.00,-2.46,-17.31	0/0:4:4,0:27:-0.00,-2.16,-14.21	0/1:4:3,1:14:-0.99,-0.05,-9.01	0/0:4:4,0:27:-0.00,-2.16,-14.21	0/0:4:4,0:27:-0.00,-2.16,-14.21	0/0:5:5,0:31:-0.00,-2.46,-17.31	0/0:2:2,0:21:-0.01,-1.56,-8.02	./.	0/0:3:3,0:24:-0.01,-1.86,-11.12	./.	0/0:3:3,0:24:-0.01,-1.86,-11.12	0/0:2:2,0:21:-0.01,-1.56,-8.02	./.	0/0:4:4,0:27:-0.00,-2.16,-14.21	0/1:2:1,1:21:-1.56,-0.01,-3.37	0/0:2:2,0:21:-0.01,-1.56,-8.02	0/0:7:7,0:37:-0.00,-3.06,-23.51	./.	0/0:2:2,0:21:-0.01,-1.56,-8.02	0/0:3:3,0:24:-0.01,-1.86,-11.12	./.	0/0:3:3,0:24:-0.01,-1.86,-11.12	0/1:4:3,1:14:-0.99,-0.05,-9.01	./.	0/1:4:2,2:40:-4.04,-0.00,-5.86	1/1:7:0,7:17:-19.90,-1.26,-0.02	0/1:5:1,4:31:-9.94,-0.00,-2.46	0/1:5:2,3:40:-6.84,-0.00,-5.56
COB1p00011	3453288	1359:109:-	T	C	.	PASS	NS=285;AF=0.018	GT:DP:AD:GQ:GL	./.	0/0:2:2,0:22:-0.01,-1.64,-9.29	0/0:3:3,0:25:-0.01,-1.94,-12.66	0/1:5:4,1:13:-0.90,-0.06,-13.55	0/0:1:1,0:18:-0.02,-1.35,-5.92	0/0:3:3,0:25:-0.01,-1.94,-12.66	0/0:3:3,0:25:-0.01,-1.94,-12.66	0/0:1:1,0:18:-0.02,-1.35,-5.92	./.	0/0:4:4,0:28:-0.00,-2.23,-16.03	0/0:1:1,0:18:-0.02,-1.35,-5.92	0/0:9:9,0:40:-0.00,-3.74,-32.90	0/1:3:2,1:20:-1.46,-0.02,-7.36	0/0:1:1,0:18:-0.02,-1.35,-5.92	0/0:7:7,0:38:-0.00,-3.14,-26.15	0/0:4:4,0:28:-0.00,-2.23,-16.03	0/0:4:4,0:28:-0.00,-2.23,-16.03	0/0:2:2,0:22:-0.01,-1.64,-9.29	0/0:7:7,0:38:-0.00,-3.14,-26.15	0/0:9:9,0:40:-0.00,-3.74,-32.90	./.	0/0:11:11,0:40:-0.00,-4.34,-39.65	0/1:4:3,1:16:-1.17,-0.03,-10.45	0/0:6:6,0:35:-0.00,-2.83,-22.78	0/0:2:2,0:22:-0.01,-1.64,-9.29	0/0:7:7,0:38:-0.00,-3.14,-26.15	0/0:4:4,0:28:-0.00,-2.23,-16.03	0/0:8:8,0:40:-0.00,-3.44,-29.53	0/0:2:2,0:22:-0.01,-1.64,-9.29	0/0:2:2,0:22:-0.01,-1.64,-9.29	0/0:3:3,0:25:-0.01,-1.94,-12.66	0/0:3:3,0:25:-0.01,-1.94,-12.66	0/0:8:8,0:40:-0.00,-3.44,-29.53	0/0:3:3,0:25:-0.01,-1.94,-12.66	0/0:6:6,0:35:-0.00,-2.83,-22.78	./.	0/0:7:7,0:38:-0.00,-3.14,-26.15	0/0:6:6,0:35:-0.00,-2.83,-22.78	0/0:8:8,0:40:-0.00,-3.44,-29.53	./.	0/0:7:7,0:38:-0.00,-3.14,-26.15	0/0:1:1,0:18:-0.02,-1.35,-5.92	./.	0/0:13:13,0:40:-0.00,-4.94,-46.40	0/0:1:1,0:18:-0.02,-1.35,-5.92	0/0:5:5,0:31:-0.00,-2.53,-19.40	0/0:5:5,0:31:-0.00,-2.53,-19.40	./.	0/0:9:9,0:40:-0.00,-3.74,-32.90	0/0:3:3,0:25:-0.01,-1.94,-12.66	0/0:8:8,0:40:-0.00,-3.44,-29.53	0/0:1:1,0:18:-0.02,-1.35,-5.92	0/0:1:1,0:18:-0.02,-1.35,-5.92	./.	0/0:2:2,0:22:-0.01,-1.64,-9.29	./.	0/0:4:4,0:28:-0.00,-2.23,-16.03	0/0:4:4,0:28:-0.00,-2.23,-16.03	./.	0/0:7:7,0:38:-0.00,-3.14,-26.15	0/0:1:1,0:18:-0.02,-1.35,-5.92	0/0:7:7,0:38:-0.00,-3.14,-26.15	0/0:5:5,0:31:-0.00,-2.53,-19.40	0/0:11:11,0:40:-0.00,-4.34,-39.65	0/0:3:3,0:25:-0.01,-1.94,-12.66	0/0:2:2,0:22:-0.01,-1.64,-9.29	0/0:6:6,0:35:-0.00,-2.83,-22.78	0/0:1:1,0:18:-0.02,-1.35,-5.92	0/0:2:2,0:22:-0.01,-1.64,-9.29	0/0:1:1,0:18:-0.02,-1.35,-5.92	0/0:3:3,0:25:-0.01,-1.94,-12.66	0/0:7:7,0:38:-0.00,-3.14,-26.15	./.	0/0:3:3,0:25:-0.01,-1.94,-12.66	0/0:4:4,0:28:-0.00,-2.23,-16.03	0/0:4:4,0:28:-0.00,-2.23,-16.03	0/0:4:4,0:28:-0.00,-2.23,-16.03	0/0:3:3,0:25:-0.01,-1.94,-12.66	0/0:3:3,0:25:-0.01,-1.94,-12.66	0/0:8:8,0:40:-0.00,-3.44,-29.53	0/0:2:2,0:22:-0.01,-1.64,-9.29	0/0:5:5,0:31:-0.00,-2.53,-19.40	./.	0/0:7:7,0:38:-0.00,-3.14,-26.15	0/0:10:10,0:40:-0.00,-4.04,-36.28	0/0:1:1,0:18:-0.02,-1.35,-5.92	0/0:2:2,0:22:-0.01,-1.64,-9.29	0/0:3:3,0:25:-0.01,-1.94,-12.66	0/0:3:3,0:25:-0.01,-1.94,-12.66	0/0:6:6,0:35:-0.00,-2.83,-22.78	0/0:3:3,0:25:-0.01,-1.94,-12.66	./.	0/0:3:3,0:25:-0.01,-1.94,-12.66	./.	./.	0/0:4:4,0:28:-0.00,-2.23,-16.03	0/0:3:3,0:25:-0.01,-1.94,-12.66	0/0:9:9,0:40:-0.00,-3.74,-32.90	0/0:4:4,0:28:-0.00,-2.23,-16.03	./.	0/0:1:1,0:18:-0.02,-1.35,-5.92	0/0:3:3,0:25:-0.01,-1.94,-12.66	0/0:4:4,0:28:-0.00,-2.23,-16.03	0/0:5:5,0:31:-0.00,-2.53,-19.40	0/0:4:4,0:28:-0.00,-2.23,-16.03	0/0:5:5,0:31:-0.00,-2.53,-19.40	0/0:4:4,0:28:-0.00,-2.23,-16.03	0/0:1:1,0:18:-0.02,-1.35,-5.92	0/0:3:3,0:25:-0.01,-1.94,-12.66	0/0:6:6,0:35:-0.00,-2.83,-22.78	./.	0/0:1:1,0:18:-0.02,-1.35,-5.92	0/0:3:3,0:25:-0.01,-1.94,-12.66	0/0:13:13,0:40:-0.00,-4.94,-46.40	./.	0/0:2:2,0:22:-0.01,-1.64,-9.29	0/0:2:2,0:22:-0.01,-1.64,-9.29	0/0:1:1,0:18:-0.02,-1.35,-5.92	0/0:3:3,0:25:-0.01,-1.94,-12.66	./.	0/0:6:6,0:35:-0.00,-2.83,-22.78	./.	0/0:4:4,0:28:-0.00,-2.23,-16.03	0/0:8:8,0:40:-0.00,-3.44,-29.53	0/0:9:9,0:40:-0.00,-3.74,-32.90	0/0:9:9,0:40:-0.00,-3.74,-32.90	0/0:1:1,0:18:-0.02,-1.35,-5.92	0/0:6:6,0:35:-0.00,-2.83,-22.78	0/0:2:2,0:22:-0.01,-1.64,-9.29	0/0:2:2,0:22:-0.01,-1.64,-9.29	0/0:6:6,0:35:-0.00,-2.83,-22.78	0/0:4:4,0:28:-0.00,-2.23,-16.03	0/0:6:6,0:35:-0.00,-2.83,-22.78	0/0:4:4,0:28:-0.00,-2.23,-16.03	0/0:5:5,0:31:-0.00,-2.53,-19.40	./.	0/0:2:2,0:22:-0.01,-1.64,-9.29	0/0:4:4,0:28:-0.00,-2.23,-16.03	0/0:3:3,0:25:-0.01,-1.94,-12.66	0/0:4:4,0:28:-0.00,-2.23,-16.03	./.	0/0:3:3,0:25:-0.01,-1.94,-12.66	0/0:3:3,0:25:-0.01,-1.94,-12.66	0/0:2:2,0:22:-0.01,-1.64,-9.29	./.	0/0:4:4,0:28:-0.00,-2.23,-16.03	./.	0/0:3:3,0:25:-0.01,-1.94,-12.66	0/0:2:2,0:22:-0.01,-1.64,-9.29	0/0:5:5,0:31:-0.00,-2.53,-19.40	./.	0/0:6:6,0:35:-0.00,-2.83,-22.78	0/0:9:9,0:40:-0.00,-3.74,-32.90	./.	./.	0/0:3:3,0:25:-0.01,-1.94,-12.66	0/0:6:6,0:35:-0.00,-2.83,-22.78	0/0:6:6,0:35:-0.00,-2.83,-22.78	0/0:7:7,0:38:-0.00,-3.14,-26.15	0/0:3:3,0:25:-0.01,-1.94,-12.66	0/0:10:10,0:40:-0.00,-4.04,-36.28	0/0:2:2,0:22:-0.01,-1.64,-9.29	0/0:5:5,0:31:-0.00,-2.53,-19.40	0/0:3:3,0:25:-0.01,-1.94,-12.66	0/0:1:1,0:18:-0.02,-1.35,-5.92	0/0:3:3,0:25:-0.01,-1.94,-12.66	./.	0/0:4:4,0:28:-0.00,-2.23,-16.03	./.	0/0:10:10,0:40:-0.00,-4.04,-36.28	./.	./.	0/0:4:4,0:28:-0.00,-2.23,-16.03	0/0:11:10,0:40:-0.00,-4.04,-36.28	0/0:3:3,0:25:-0.01,-1.94,-12.66	0/0:8:8,0:40:-0.00,-3.44,-29.53	0/0:5:5,0:31:-0.00,-2.53,-19.40	0/0:3:3,0:25:-0.01,-1.94,-12.66	0/0:4:4,0:28:-0.00,-2.23,-16.03	0/0:8:8,0:40:-0.00,-3.44,-29.53	0/0:3:3,0:25:-0.01,-1.94,-12.66	./.	0/0:3:3,0:25:-0.01,-1.94,-12.66	0/0:11:11,0:40:-0.00,-4.34,-39.65	0/0:2:2,0:22:-0.01,-1.64,-9.29	0/1:4:2,2:40:-4.52,-0.00,-7.04	0/0:2:2,0:22:-0.01,-1.64,-9.29	./.	0/1:4:3,1:16:-1.17,-0.03,-10.45	0/0:6:6,0:35:-0.00,-2.83,-22.78	0/1:2:0,2:13:-5.17,-0.05,-0.95	0/0:3:3,0:25:-0.01,-1.94,-12.66	./.	0/0:4:4,0:28:-0.00,-2.23,-16.03	./.	0/0:6:6,0:35:-0.00,-2.83,-22.78	./.	0/0:4:4,0:28:-0.00,-2.23,-16.03	0/0:7:7,0:38:-0.00,-3.14,-26.15	0/0:4:4,0:28:-0.00,-2.23,-16.03	0/0:6:6,0:35:-0.00,-2.83,-22.78	0/0:3:3,0:25:-0.01,-1.94,-12.66	0/0:6:6,0:35:-0.00,-2.83,-22.78	./.	0/0:4:4,0:28:-0.00,-2.23,-16.03	0/0:2:2,0:22:-0.01,-1.64,-9.29	0/0:1:1,0:18:-0.02,-1.35,-5.92	0/0:1:1,0:18:-0.02,-1.35,-5.92	0/0:5:5,0:31:-0.00,-2.53,-19.40	0/0:2:2,0:22:-0.01,-1.64,-9.29	./.	0/0:3:3,0:25:-0.01,-1.94,-12.66	0/0:1:1,0:18:-0.02,-1.35,-5.92	0/0:5:5,0:31:-0.00,-2.53,-19.40	0/0:11:11,0:40:-0.00,-4.34,-39.65	0/0:3:3,0:25:-0.01,-1.94,-12.66	0/0:3:3,0:25:-0.01,-1.94,-12.66	0/0:4:4,0:28:-0.00,-2.23,-16.03	./.	0/0:3:3,0:25:-0.01,-1.94,-12.66	0/0:5:5,0:31:-0.00,-2.53,-19.40	0/0:3:3,0:25:-0.01,-1.94,-12.66	0/0:2:2,0:22:-0.01,-1.64,-9.29	0/0:2:2,0:22:-0.01,-1.64,-9.29	0/0:11:11,0:40:-0.00,-4.34,-39.65	0/0:14:14,0:40:-0.00,-5.24,-49.78	./.	0/0:7:7,0:38:-0.00,-3.14,-26.15	0/0:7:7,0:38:-0.00,-3.14,-26.15	0/0:4:4,0:28:-0.00,-2.23,-16.03	0/0:8:8,0:40:-0.00,-3.44,-29.53	0/0:3:3,0:25:-0.01,-1.94,-12.66	0/0:10:10,0:40:-0.00,-4.04,-36.28	0/0:3:3,0:25:-0.01,-1.94,-12.66	0/1:5:4,1:13:-0.90,-0.06,-13.55	./.	./.	0/1:2:0,2:13:-5.17,-0.05,-0.95	0/0:4:4,0:28:-0.00,-2.23,-16.03	0/0:3:3,0:25:-0.01,-1.94,-12.66	0/0:2:2,0:22:-0.01,-1.64,-9.29	0/0:1:1,0:18:-0.02,-1.35,-5.92	./.	0/0:3:3,0:25:-0.01,-1.94,-12.66	0/0:4:4,0:28:-0.00,-2.23,-16.03	0/0:7:7,0:38:-0.00,-3.14,-26.15	0/0:4:4,0:28:-0.00,-2.23,-16.03	0/0:7:7,0:38:-0.00,-3.14,-26.15	0/0:4:4,0:28:-0.00,-2.23,-16.03	0/0:5:5,0:31:-0.00,-2.53,-19.40	0/0:5:5,0:31:-0.00,-2.53,-19.40	0/0:2:2,0:22:-0.01,-1.64,-9.29	0/0:6:6,0:35:-0.00,-2.83,-22.78	0/0:7:7,0:38:-0.00,-3.14,-26.15	0/0:6:6,0:35:-0.00,-2.83,-22.78	0/0:2:2,0:22:-0.01,-1.64,-9.29	./.	0/0:5:5,0:31:-0.00,-2.53,-19.40	0/0:1:1,0:18:-0.02,-1.35,-5.92	0/0:4:4,0:28:-0.00,-2.23,-16.03	0/0:5:5,0:31:-0.00,-2.53,-19.40	./.	0/0:2:2,0:22:-0.01,-1.64,-9.29	0/0:5:5,0:31:-0.00,-2.53,-19.40	0/0:4:4,0:28:-0.00,-2.23,-16.03	0/0:3:3,0:25:-0.01,-1.94,-12.66	0/0:7:7,0:38:-0.00,-3.14,-26.15	0/0:1:1,0:18:-0.02,-1.35,-5.92	0/0:2:2,0:22:-0.01,-1.64,-9.29	0/0:2:2,0:22:-0.01,-1.64,-9.29	./.	./.	0/0:6:6,0:35:-0.00,-2.83,-22.78	0/0:4:4,0:28:-0.00,-2.23,-16.03	./.	0/0:3:3,0:25:-0.01,-1.94,-12.66	0/0:3:3,0:25:-0.01,-1.94,-12.66	0/0:5:5,0:31:-0.00,-2.53,-19.40	0/0:4:4,0:28:-0.00,-2.23,-16.03	0/0:4:4,0:28:-0.00,-2.23,-16.03	0/0:6:6,0:35:-0.00,-2.83,-22.78	0/0:1:1,0:18:-0.02,-1.35,-5.92	0/0:3:3,0:25:-0.01,-1.94,-12.66	0/0:5:5,0:31:-0.00,-2.53,-19.40	0/0:1:1,0:18:-0.02,-1.35,-5.92	0/0:2:2,0:22:-0.01,-1.64,-9.29	0/0:4:4,0:28:-0.00,-2.23,-16.03	0/0:7:7,0:38:-0.00,-3.14,-26.15	0/0:4:4,0:28:-0.00,-2.23,-16.03	./.	0/0:7:7,0:38:-0.00,-3.14,-26.15	0/0:2:2,0:22:-0.01,-1.64,-9.29	0/0:4:4,0:28:-0.00,-2.23,-16.03	0/0:1:1,0:18:-0.02,-1.35,-5.92	0/0:9:9,0:40:-0.00,-3.74,-32.90	0/0:3:3,0:25:-0.01,-1.94,-12.66	0/0:1:1,0:18:-0.02,-1.35,-5.92	0/0:3:3,0:25:-0.01,-1.94,-12.66	0/0:6:6,0:35:-0.00,-2.83,-22.78	0/0:2:2,0:22:-0.01,-1.64,-9.29	0/0:3:3,0:25:-0.01,-1.94,-12.66	./.	0/0:1:1,0:18:-0.02,-1.35,-5.92	0/0:3:3,0:25:-0.01,-1.94,-12.66	0/0:5:5,0:31:-0.00,-2.53,-19.40	0/0:3:3,0:25:-0.01,-1.94,-12.66	0/0:5:5,0:31:-0.00,-2.53,-19.40	0/0:1:1,0:18:-0.02,-1.35,-5.92	0/0:1:1,0:18:-0.02,-1.35,-5.92	0/0:2:2,0:22:-0.01,-1.64,-9.29	0/0:5:5,0:31:-0.00,-2.53,-19.40	0/0:5:5,0:31:-0.00,-2.53,-19.40	0/0:4:4,0:28:-0.00,-2.23,-16.03	0/1:4:3,1:16:-1.17,-0.03,-10.45	0/0:4:4,0:28:-0.00,-2.23,-16.03	0/0:4:4,0:28:-0.00,-2.23,-16.03	0/0:5:5,0:31:-0.00,-2.53,-19.40	0/0:2:2,0:22:-0.01,-1.64,-9.29	0/0:1:1,0:18:-0.02,-1.35,-5.92	0/0:3:3,0:25:-0.01,-1.94,-12.66	./.	0/0:3:3,0:25:-0.01,-1.94,-12.66	0/0:2:2,0:22:-0.01,-1.64,-9.29	./.	0/0:4:4,0:28:-0.00,-2.23,-16.03	0/0:2:2,0:22:-0.01,-1.64,-9.29	0/0:2:2,0:22:-0.01,-1.64,-9.29	0/0:7:7,0:38:-0.00,-3.14,-26.15	./.	0/0:2:2,0:22:-0.01,-1.64,-9.29	0/0:3:3,0:25:-0.01,-1.94,-12.66	./.	0/0:3:3,0:25:-0.01,-1.94,-12.66	0/1:4:3,1:16:-1.17,-0.03,-10.45	0/0:2:2,0:22:-0.01,-1.64,-9.29	0/0:4:4,0:28:-0.00,-2.23,-16.03	0/0:7:7,0:38:-0.00,-3.14,-26.15	0/0:5:5,0:31:-0.00,-2.53,-19.40	0/0:5:5,0:31:-0.00,-2.53,-19.40
COB1p00011	3453286	1359:111:-	G	A	.	PASS	NS=293;AF=0.010	GT:DP:AD:GQ:GL	./.	0/0:2:2,0:25:-0.01,-1.91,-11.09	0/0:3:3,0:28:-0.00,-2.21,-15.51	0/0:5:5,0:34:-0.00,-2.81,-24.35	0/0:1:1,0:21:-0.01,-1.62,-6.67	0/0:3:3,0:28:-0.00,-2.21,-15.51	0/0:3:3,0:28:-0.00,-2.21,-15.51	0/0:1:1,0:21:-0.01,-1.62,-6.67	./.	0/0:4:4,0:31:-0.00,-2.51,-19.93	0/0:1:1,0:21:-0.01,-1.62,-6.67	0/0:9:9,0:40:-0.00,-4.01,-42.04	0/1:3:2,1:28:-2.22,-0.00,-8.88	0/0:1:1,0:21:-0.01,-1.62,-6.67	0/0:7:7,0:40:-0.00,-3.41,-33.20	0/0:4:4,0:31:-0.00,-2.51,-19.93	0/0:4:4,0:31:-0.00,-2.51,-19.93	0/0:2:2,0:25:-0.01,-1.91,-11.09	0/0:7:7,0:40:-0.00,-3.41,-33.20	0/0:9:9,0:40:-0.00,-4.01,-42.04	./.	0/0:11:11,0:40:-0.00,-4.62,-50.89	0/1:4:3,1:25:-1.92,-0.01,-13.00	0/0:6:6,0:38:-0.00,-3.11,-28.78	0/0:2:2,0:25:-0.01,-1.91,-11.09	0/0:7:7,0:40:-0.00,-3.41,-33.20	0/0:4:4,0:31:-0.00,-2.51,-19.93	0/0:8:8,0:40:-0.00,-3.71,-37.62	0/0:2:2,0:25:-0.01,-1.91,-11.09	0/0:2:2,0:25:-0.01,-1.91,-11.09	0/0:3:3,0:28:-0.00,-2.21,-15.51	0/0:3:3,0:28:-0.00,-2.21,-15.51	0/0:8:8,0:40:-0.00,-3.71,-37.62	0/0:3:3,0:28:-0.00,-2.21,-15.51	0/0:6:6,0:38:-0.00,-3.11,-28.78	./.	0/0:7:7,0:40:-0.00,-3.41,-33.20	0/0:6:6,0:38:-0.00,-3.11,-28.78	0/0:8:8,0:40:-0.00,-3.71,-37.62	./.	0/0:7:7,0:40:-0.00,-3.41,-33.20	0/0:1:1,0:21:-0.01,-1.62,-6.67	./.	0/0:13:13,0:40:-0.00,-5.22,-59.73	0/0:1:1,0:21:-0.01,-1.62,-6.67	0/0:5:5,0:34:-0.00,-2.81,-24.35	0/0:5:5,0:34:-0.00,-2.81,-24.35	./.	0/0:9:9,0:40:-0.00,-4.01,-42.04	0/0:3:3,0:28:-0.00,-2.21,-15.51	0/0:8:8,0:40:-0.00,-3.71,-37.62	0/0:1:1,0:21:-0.01,-1.62,-6.67	0/0:1:1,0:21:-0.01,-1.62,-6.67	./.	0/0:2:2,0:25:-0.01,-1.91,-11.09	./.	0/0:4:4,0:31:-0.00,-2.51,-19.93	0/0:4:4,0:31:-0.00,-2.51,-19.93	./.	0/0:7:7,0:40:-0.00,-3.41,-33.20	0/0:1:1,0:21:-0.01,-1.62,-6.67	0/0:7:7,0:40:-0.00,-3.41,-33.20	0/0:5:5,0:34:-0.00,-2.81,-24.35	0/0:11:11,0:40:-0.00,-4.62,-50.89	0/0:3:3,0:28:-0.00,-2.21,-15.51	0/0:2:2,0:25:-0.01,-1.91,-11.09	0/0:6:6,0:38:-0.00,-3.11,-28.78	0/0:1:1,0:21:-0.01,-1.62,-6.67	0/0:2:2,0:25:-0.01,-1.91,-11.09	0/0:1:1,0:21:-0.01,-1.62,-6.67	0/0:3:3,0:28:-0.00,-2.21,-15.51	0/0:7:7,0:40:-0.00,-3.41,-33.20	./.	0/0:3:3,0:28:-0.00,-2.21,-15.51	0/0:4:4,0:31:-0.00,-2.51,-19.93	0/0:4:4,0:31:-0.00,-2.51,-19.93	0/0:4:4,0:31:-0.00,-2.51,-19.93	0/0:3:3,0:28:-0.00,-2.21,-15.51	0/0:3:3,0:28:-0.00,-2.21,-15.51	0/0:8:8,0:40:-0.00,-3.71,-37.62	0/0:2:2,0:25:-0.01,-1.91,-11.09	0/0:5:5,0:34:-0.00,-2.81,-24.35	0/1:6:5,1:18:-1.33,-0.02,-21.26	0/0:7:7,0:40:-0.00,-3.41,-33.20	0/0:10:10,0:40:-0.00,-4.32,-46.46	0/0:1:1,0:21:-0.01,-1.62,-6.67	0/0:2:2,0:25:-0.01,-1.91,-11.09	0/0:3:3,0:28:-0.00,-2.21,-15.51	0/0:3:3,0:28:-0.00,-2.21,-15.51	0/0:6:6,0:38:-0.00,-3.11,-28.78	0/0:3:3,0:28:-0.00,-2.21,-15.51	0/0:7:7,0:40:-0.00,-3.41,-33.20	0/0:3:3,0:28:-0.00,-2.21,-15.51	./.	0/0:6:6,0:38:-0.00,-3.11,-28.78	0/0:5:5,0:34:-0.00,-2.81,-24.35	0/0:6:6,0:38:-0.00,-3.11,-28.78	0/0:9:9,0:40:-0.00,-4.01,-42.04	0/0:4:4,0:31:-0.00,-2.51,-19.93	./.	0/0:1:1,0:21:-0.01,-1.62,-6.67	0/0:3:3,0:28:-0.00,-2.21,-15.51	0/0:4:4,0:31:-0.00,-2.51,-19.93	0/0:5:5,0:34:-0.00,-2.81,-24.35	0/0:4:4,0:31:-0.00,-2.51,-19.93	0/0:5:5,0:34:-0.00,-2.81,-24.35	0/0:4:4,0:31:-0.00,-2.51,-19.93	0/0:1:1,0:21:-0.01,-1.62,-6.67	0/0:3:3,0:28:-0.00,-2.21,-15.51	0/0:6:6,0:38:-0.00,-3.11,-28.78	./.	0/0:1:1,0:21:-0.01,-1.62,-6.67	0/0:3:3,0:28:-0.00,-2.21,-15.51	0/0:13:13,0:40:-0.00,-5.22,-59.73	./.	0/0:2:2,0:25:-0.01,-1.91,-11.09	0/0:2:2,0:25:-0.01,-1.91,-11.09	0/0:1:1,0:21:-0.01,-1.62,-6.67	0/0:3:3,0:28:-0.00,-2.21,-15.51	0/1:6:5,1:18:-1.33,-0.02,-21.26	0/0:6:6,0:38:-0.00,-3.11,-28.78	./.	0/0:4:4,0:31:-0.00,-2.51,-19.93	0/0:8:8,0:40:-0.00,-3.71,-37.62	0/0:9:9,0:40:-0.00,-4.01,-42.04	0/0:9:9,0:40:-0.00,-4.01,-42.04	0/0:1:1,0:21:-0.01,-1.62,-6.67	0/0:6:6,0:38:-0.00,-3.11,-28.78	0/0:2:2,0:25:-0.01,-1.91,-11.09	0/0:2:2,0:25:-0.01,-1.91,-11.09	0/0:6:6,0:38:-0.00,-3.11,-28.78	0/0:4:4,0:31:-0.00,-2.51,-19.93	0/0:6:6,0:38:-0.00,-3.11,-28.78	0/0:4:4,0:31:-0.00,-2.51,-19.93	0/0:5:5,0:34:-0.00,-2.81,-24.35	./.	0/0:2:2,0:25:-0.01,-1.91,-11.09	0/0:4:4,0:31:-0.00,-2.51,-19.93	0/0:3:3,0:28:-0.00,-2.21,-15.51	0/0:4:4,0:31:-0.00,-2.51,-19.93	./.	0/0:3:3,0:28:-0.00,-2.21,-15.51	0/0:3:3,0:28:-0.00,-2.21,-15.51	0/0:2:2,0:25:-0.01,-1.91,-11.09	./.	0/0:4:4,0:31:-0.00,-2.51,-19.93	./.	0/0:3:3,0:28:-0.00,-2.21,-15.51	0/0:2:2,0:25:-0.01,-1.91,-11.09	0/0:5:5,0:34:-0.00,-2.81,-24.35	./.	0/0:6:6,0:38:-0.00,-3.11,-28.78	0/0:9:9,0:40:-0.00,-4.01,-42.04	./.	./.	0/0:3:3,0:28:-0.00,-2.21,-15.51	0/0:6:6,0:38:-0.00,-3.11,-28.78	0/0:6:6,0:38:-0.00,-3.11,-28.78	0/0:7:7,0:40:-0.00,-3.41,-33.20	0/0:3:3,0:28:-0.00,-2.21,-15.51	0/0:10:10,0:40:-0.00,-4.32,-46.46	0/0:2:2,0:25:-0.01,-1.91,-11.09	0/0:5:5,0:34:-0.00,-2.81,-24.35	0/0:3:3,0:28:-0.00,-2.21,-15.51	0/0:1:1,0:21:-0.01,-1.62,-6.67	0/0:3:3,0:28:-0.00,-2.21,-15.51	./.	0/0:4:4,0:31:-0.00,-2.51,-19.93	./.	0/0:10:10,0:40:-0.00,-4.32,-46.46	0/0:1:1,0:21:-0.01,-1.62,-6.67	0/0:1:1,0:21:-0.01,-1.62,-6.67	0/0:4:4,0:31:-0.00,-2.51,-19.93	0/0:11:11,0:40:-0.00,-4.62,-50.89	0/0:3:3,0:28:-0.00,-2.21,-15.51	0/0:8:8,0:40:-0.00,-3.71,-37.62	0/0:5:5,0:34:-0.00,-2.81,-24.35	0/0:3:3,0:28:-0.00,-2.21,-15.51	0/0:4:4,0:31:-0.00,-2.51,-19.93	0/0:8:8,0:40:-0.00,-3.71,-37.62	0/0:3:3,0:28:-0.00,-2.21,-15.51	./.	0/0:3:3,0:28:-0.00,-2.21,-15.51	0/0:11:11,0:40:-0.00,-4.62,-50.89	0/0:2:2,0:25:-0.01,-1.91,-11.09	0/0:4:4,0:31:-0.00,-2.51,-19.93	0/0:2:2,0:25:-0.01,-1.91,-11.09	./.	0/1:4:3,1:25:-1.92,-0.01,-13.00	0/0:6:6,0:38:-0.00,-3.11,-28.78	./.	0/0:3:3,0:28:-0.00,-2.21,-15.51	./.	0/0:4:4,0:31:-0.00,-2.51,-19.93	./.	0/0:6:6,0:38:-0.00,-3.11,-28.78	./.	0/0:4:4,0:31:-0.00,-2.51,-19.93	0/0:7:7,0:40:-0.00,-3.41,-33.20	0/0:4:4,0:31:-0.00,-2.51,-19.93	0/0:6:6,0:38:-0.00,-3.11,-28.78	0/0:3:3,0:28:-0.00,-2.21,-15.51	0/0:6:6,0:38:-0.00,-3.11,-28.78	./.	0/0:4:4,0:31:-0.00,-2.51,-19.93	0/0:2:2,0:25:-0.01,-1.91,-11.09	0/0:1:1,0:21:-0.01,-1.62,-6.67	0/0:1:1,0:21:-0.01,-1.62,-6.67	0/0:5:5,0:34:-0.00,-2.81,-24.35	0/0:2:2,0:25:-0.01,-1.91,-11.09	./.	0/0:3:3,0:28:-0.00,-2.21,-15.51	0/0:1:1,0:21:-0.01,-1.62,-6.67	0/0:5:5,0:34:-0.00,-2.81,-24.35	0/0:11:11,0:40:-0.00,-4.62,-50.89	0/0:3:3,0:28:-0.00,-2.21,-15.51	0/0:3:3,0:28:-0.00,-2.21,-15.51	0/0:4:4,0:31:-0.00,-2.51,-19.93	./.	0/0:3:3,0:28:-0.00,-2.21,-15.51	0/0:5:5,0:34:-0.00,-2.81,-24.35	0/0:3:3,0:28:-0.00,-2.21,-15.51	0/0:2:2,0:25:-0.01,-1.91,-11.09	0/0:2:2,0:25:-0.01,-1.91,-11.09	0/0:11:11,0:40:-0.00,-4.62,-50.89	0/0:14:14,0:40:-0.00,-5.52,-64.15	./.	0/0:7:7,0:40:-0.00,-3.41,-33.20	0/0:7:7,0:40:-0.00,-3.41,-33.20	0/0:4:4,0:31:-0.00,-2.51,-19.93	0/0:8:8,0:40:-0.00,-3.71,-37.62	0/0:3:3,0:28:-0.00,-2.21,-15.51	0/0:10:10,0:40:-0.00,-4.32,-46.46	0/0:3:3,0:28:-0.00,-2.21,-15.51	0/1:5:4,1:21:-1.62,-0.01,-17.13	./.	0/0:2:2,0:25:-0.01,-1.91,-11.09	./.	0/0:4:4,0:31:-0.00,-2.51,-19.93	0/0:3:3,0:28:-0.00,-2.21,-15.51	0/0:2:2,0:25:-0.01,-1.91,-11.09	0/0:1:1,0:21:-0.01,-1.62,-6.67	0/0:6:6,0:38:-0.00,-3.11,-28.78	0/0:3:3,0:28:-0.00,-2.21,-15.51	0/0:4:4,0:31:-0.00,-2.51,-19.93	0/0:7:7,0:40:-0.00,-3.41,-33.20	0/0:4:4,0:31:-0.00,-2.51,-19.93	0/0:7:7,0:40:-0.00,-3.41,-33.20	0/0:4:4,0:31:-0.00,-2.51,-19.93	0/0:5:5,0:34:-0.00,-2.81,-24.35	0/0:5:5,0:34:-0.00,-2.81,-24.35	0/0:2:2,0:25:-0.01,-1.91,-11.09	0/0:6:6,0:38:-0.00,-3.11,-28.78	0/0:7:7,0:40:-0.00,-3.41,-33.20	0/0:6:6,0:38:-0.00,-3.11,-28.78	0/0:2:2,0:25:-0.01,-1.91,-11.09	./.	0/0:5:5,0:34:-0.00,-2.81,-24.35	0/0:1:1,0:21:-0.01,-1.62,-6.67	0/0:4:4,0:31:-0.00,-2.51,-19.93	0/0:5:5,0:34:-0.00,-2.81,-24.35	./.	0/0:2:2,0:25:-0.01,-1.91,-11.09	0/0:5:5,0:34:-0.00,-2.81,-24.35	0/0:4:4,0:31:-0.00,-2.51,-19.93	0/0:3:3,0:28:-0.00,-2.21,-15.51	0/0:7:7,0:40:-0.00,-3.41,-33.20	0/0:1:1,0:21:-0.01,-1.62,-6.67	0/0:2:2,0:25:-0.01,-1.91,-11.09	0/0:2:2,0:25:-0.01,-1.91,-11.09	./.	./.	0/0:6:6,0:38:-0.00,-3.11,-28.78	0/0:4:4,0:31:-0.00,-2.51,-19.93	./.	0/0:3:3,0:28:-0.00,-2.21,-15.51	0/0:3:3,0:28:-0.00,-2.21,-15.51	0/0:5:5,0:34:-0.00,-2.81,-24.35	0/0:4:4,0:31:-0.00,-2.51,-19.93	0/0:4:4,0:31:-0.00,-2.51,-19.93	0/0:6:6,0:38:-0.00,-3.11,-28.78	0/0:1:1,0:21:-0.01,-1.62,-6.67	0/0:3:3,0:28:-0.00,-2.21,-15.51	0/0:5:5,0:34:-0.00,-2.81,-24.35	0/0:1:1,0:21:-0.01,-1.62,-6.67	0/0:2:2,0:25:-0.01,-1.91,-11.09	0/0:4:4,0:31:-0.00,-2.51,-19.93	0/0:7:7,0:40:-0.00,-3.41,-33.20	0/0:4:4,0:31:-0.00,-2.51,-19.93	./.	0/0:7:7,0:40:-0.00,-3.41,-33.20	0/0:2:2,0:25:-0.01,-1.91,-11.09	0/0:4:4,0:31:-0.00,-2.51,-19.93	0/0:1:1,0:21:-0.01,-1.62,-6.67	0/0:9:9,0:40:-0.00,-4.01,-42.04	0/0:3:3,0:28:-0.00,-2.21,-15.51	0/0:1:1,0:21:-0.01,-1.62,-6.67	0/0:3:3,0:28:-0.00,-2.21,-15.51	0/0:6:6,0:38:-0.00,-3.11,-28.78	0/0:2:2,0:25:-0.01,-1.91,-11.09	0/0:3:3,0:28:-0.00,-2.21,-15.51	0/0:8:8,0:40:-0.00,-3.71,-37.62	0/0:1:1,0:21:-0.01,-1.62,-6.67	0/0:3:3,0:28:-0.00,-2.21,-15.51	0/0:5:5,0:34:-0.00,-2.81,-24.35	0/0:3:3,0:28:-0.00,-2.21,-15.51	0/0:5:5,0:34:-0.00,-2.81,-24.35	0/0:1:1,0:21:-0.01,-1.62,-6.67	0/0:1:1,0:21:-0.01,-1.62,-6.67	0/0:2:2,0:25:-0.01,-1.91,-11.09	0/0:5:5,0:34:-0.00,-2.81,-24.35	0/0:5:5,0:34:-0.00,-2.81,-24.35	0/0:4:4,0:31:-0.00,-2.51,-19.93	0/0:4:4,0:31:-0.00,-2.51,-19.93	0/0:4:4,0:31:-0.00,-2.51,-19.93	0/0:4:4,0:31:-0.00,-2.51,-19.93	0/0:5:5,0:34:-0.00,-2.81,-24.35	0/0:2:2,0:25:-0.01,-1.91,-11.09	0/0:1:1,0:21:-0.01,-1.62,-6.67	0/0:3:3,0:28:-0.00,-2.21,-15.51	0/0:2:2,0:25:-0.01,-1.91,-11.09	0/0:3:3,0:28:-0.00,-2.21,-15.51	0/0:2:2,0:25:-0.01,-1.91,-11.09	./.	0/0:4:4,0:31:-0.00,-2.51,-19.93	0/0:2:2,0:25:-0.01,-1.91,-11.09	0/0:2:2,0:25:-0.01,-1.91,-11.09	0/0:7:7,0:40:-0.00,-3.41,-33.20	./.	0/0:2:2,0:25:-0.01,-1.91,-11.09	0/0:3:3,0:28:-0.00,-2.21,-15.51	./.	0/0:3:3,0:28:-0.00,-2.21,-15.51	0/0:4:4,0:31:-0.00,-2.51,-19.93	0/0:2:2,0:25:-0.01,-1.91,-11.09	0/0:4:4,0:31:-0.00,-2.51,-19.93	0/0:7:7,0:40:-0.00,-3.41,-33.20	0/0:5:5,0:34:-0.00,-2.81,-24.35	0/0:5:5,0:34:-0.00,-2.81,-24.35
COB1p00011	3453278	1359:119:-	T	C	.	PASS	NS=286;AF=0.016	GT:DP:AD:GQ:GL	./.	0/0:2:2,0:22:-0.01,-1.64,-9.30	0/0:3:3,0:25:-0.01,-1.94,-12.67	0/0:5:5,0:31:-0.00,-2.54,-19.43	0/0:1:1,0:18:-0.02,-1.35,-5.93	0/0:3:3,0:25:-0.01,-1.94,-12.67	0/0:3:3,0:25:-0.01,-1.94,-12.67	0/0:1:1,0:18:-0.02,-1.35,-5.93	./.	0/0:4:4,0:28:-0.00,-2.24,-16.05	0/0:1:1,0:18:-0.02,-1.35,-5.93	0/0:9:9,0:40:-0.00,-3.74,-32.95	0/1:3:2,1:20:-1.46,-0.02,-7.37	0/0:1:1,0:18:-0.02,-1.35,-5.93	0/0:7:7,0:38:-0.00,-3.14,-26.19	0/0:4:4,0:28:-0.00,-2.24,-16.05	0/0:4:4,0:28:-0.00,-2.24,-16.05	0/0:2:2,0:22:-0.01,-1.64,-9.30	0/0:7:7,0:38:-0.00,-3.14,-26.19	0/0:9:9,0:40:-0.00,-3.74,-32.95	./.	0/0:11:11,0:40:-0.00,-4.34,-39.71	0/1:4:3,1:16:-1.18,-0.03,-10.46	0/0:6:6,0:35:-0.00,-2.84,-22.81	0/0:2:2,0:22:-0.01,-1.64,-9.30	0/0:7:7,0:38:-0.00,-3.14,-26.19	0/0:4:4,0:28:-0.00,-2.24,-16.05	0/0:8:8,0:40:-0.00,-3.44,-29.57	0/0:2:2,0:22:-0.01,-1.64,-9.30	0/0:2:2,0:22:-0.01,-1.64,-9.30	0/0:3:3,0:25:-0.01,-1.94,-12.67	0/0:3:3,0:25:-0.01,-1.94,-12.67	0/0:8:8,0:40:-0.00,-3.44,-29.57	0/0:3:3,0:25:-0.01,-1.94,-12.67	0/0:6:6,0:35:-0.00,-2.84,-22.81	./.	0/0:7:7,0:38:-0.00,-3.14,-26.19	0/0:6:6,0:35:-0.00,-2.84,-22.81	0/0:8:8,0:40:-0.00,-3.44,-29.57	./.	0/0:7:7,0:38:-0.00,-3.14,-26.19	0/0:1:1,0:18:-0.02,-1.35,-5.93	./.	0/0:13:13,0:40:-0.00,-4.94,-46.47	0/0:1:1,0:18:-0.02,-1.35,-5.93	0/0:5:5,0:31:-0.00,-2.54,-19.43	0/0:5:5,0:31:-0.00,-2.54,-19.43	./.	0/0:9:9,0:40:-0.00,-3.74,-32.95	0/0:3:3,0:25:-0.01,-1.94,-12.67	0/0:8:8,0:40:-0.00,-3.44,-29.57	0/0:1:1,0:18:-0.02,-1.35,-5.93	0/0:1:1,0:18:-0.02,-1.35,-5.93	./.	0/0:2:2,0:22:-0.01,-1.64,-9.30	./.	0/0:4:4,0:28:-0.00,-2.24,-16.05	0/0:4:4,0:28:-0.00,-2.24,-16.05	./.	0/0:7:7,0:38:-0.00,-3.14,-26.19	0/0:1:1,0:18:-0.02,-1.35,-5.93	0/0:7:7,0:38:-0.00,-3.14,-26.19	0/0:5:5,0:31:-0.00,-2.54,-19.43	0/0:11:11,0:40:-0.00,-4.34,-39.71	0/0:3:3,0:25:-0.01,-1.94,-12.67	0/0:2:2,0:22:-0.01,-1.64,-9.30	0/0:6:6,0:35:-0.00,-2.84,-22.81	0/0:1:1,0:18:-0.02,-1.35,-5.93	0/0:2:2,0:22:-0.01,-1.64,-9.30	0/0:1:1,0:18:-0.02,-1.35,-5.93	0/0:3:3,0:25:-0.01,-1.94,-12.67	0/0:7:7,0:38:-0.00,-3.14,-26.19	./.	0/0:3:3,0:25:-0.01,-1.94,-12.67	0/0:4:4,0:28:-0.00,-2.24,-16.05	0/0:4:4,0:28:-0.00,-2.24,-16.05	0/0:4:4,0:28:-0.00,-2.24,-16.05	0/0:3:3,0:25:-0.01,-1.94,-12.67	0/0:3:3,0:25:-0.01,-1.94,-12.67	0/0:8:8,0:40:-0.00,-3.44,-29.57	0/0:2:2,0:22:-0.01,-1.64,-9.30	0/0:5:5,0:31:-0.00,-2.54,-19.43	./.	0/0:7:7,0:38:-0.00,-3.14,-26.19	0/0:10:10,0:40:-0.00,-4.04,-36.33	0/0:1:1,0:18:-0.02,-1.35,-5.93	0/0:2:2,0:22:-0.01,-1.64,-9.30	0/0:3:3,0:25:-0.01,-1.94,-12.67	0/0:3:3,0:25:-0.01,-1.94,-12.67	0/0:6:6,0:35:-0.00,-2.84,-22.81	0/0:3:3,0:25:-0.01,-1.94,-12.67	0/0:7:7,0:38:-0.00,-3.14,-26.19	0/0:3:3,0:25:-0.01,-1.94,-12.67	./.	./.	0/0:5:5,0:31:-0.00,-2.54,-19.43	0/0:6:6,0:35:-0.00,-2.84,-22.81	0/0:9:9,0:40:-0.00,-3.74,-32.95	0/0:4:4,0:28:-0.00,-2.24,-16.05	./.	0/0:1:1,0:18:-0.02,-1.35,-5.93	0/0:3:3,0:25:-0.01,-1.94,-12.67	0/0:4:4,0:28:-0.00,-2.24,-16.05	0/0:5:5,0:31:-0.00,-2.54,-19.43	0/0:4:4,0:28:-0.00,-2.24,-16.05	0/0:5:5,0:31:-0.00,-2.54,-19.43	0/0:4:4,0:28:-0.00,-2.24,-16.05	0/0:1:1,0:18:-0.02,-1.35,-5.93	0/0:3:3,0:25:-0.01,-1.94,-12.67	0/0:6:6,0:35:-0.00,-2.84,-22.81	./.	0/0:1:1,0:18:-0.02,-1.35,-5.93	0/0:3:3,0:25:-0.01,-1.94,-12.67	0/0:13:13,0:40:-0.00,-4.94,-46.47	./.	0/0:2:2,0:22:-0.01,-1.64,-9.30	0/0:2:2,0:22:-0.01,-1.64,-9.30	0/0:1:1,0:18:-0.02,-1.35,-5.93	0/0:3:3,0:25:-0.01,-1.94,-12.67	./.	0/0:6:6,0:35:-0.00,-2.84,-22.81	./.	0/0:4:4,0:28:-0.00,-2.24,-16.05	0/0:8:8,0:40:-0.00,-3.44,-29.57	0/0:9:9,0:40:-0.00,-3.74,-32.95	0/0:9:9,0:40:-0.00,-3.74,-32.95	0/0:1:1,0:18:-0.02,-1.35,-5.93	0/0:6:6,0:35:-0.00,-2.84,-22.81	0/0:2:2,0:22:-0.01,-1.64,-9.30	0/0:2:2,0:22:-0.01,-1.64,-9.30	0/0:6:6,0:35:-0.00,-2.84,-22.81	0/0:4:4,0:28:-0.00,-2.24,-16.05	0/0:6:6,0:35:-0.00,-2.84,-22.81	0/0:4:4,0:28:-0.00,-2.24,-16.05	0/0:5:5,0:31:-0.00,-2.54,-19.43	./.	0/0:2:2,0:22:-0.01,-1.64,-9.30	0/0:4:4,0:28:-0.00,-2.24,-16.05	0/0:3:3,0:25:-0.01,-1.94,-12.67	0/0:4:4,0:28:-0.00,-2.24,-16.05	./.	0/0:3:3,0:25:-0.01,-1.94,-12.67	0/0:3:3,0:25:-0.01,-1.94,-12.67	0/0:2:2,0:22:-0.01,-1.64,-9.30	./.	0/0:4:4,0:28:-0.00,-2.24,-16.05	./.	0/0:3:3,0:25:-0.01,-1.94,-12.67	0/0:2:2,0:22:-0.01,-1.64,-9.30	0/0:5:5,0:31:-0.00,-2.54,-19.43	./.	0/0:6:6,0:35:-0.00,-2.84,-22.81	0/0:9:9,0:40:-0.00,-3.74,-32.95	./.	./.	0/0:3:3,0:25:-0.01,-1.94,-12.67	0/0:6:6,0:35:-0.00,-2.84,-22.81	0/0:6:6,0:35:-0.00,-2.84,-22.81	0/0:7:7,0:38:-0.00,-3.14,-26.19	0/0:3:3,0:25:-0.01,-1.94,-12.67	0/0:10:10,0:40:-0.00,-4.04,-36.33	0/0:2:2,0:22:-0.01,-1.64,-9.30	0/0:5:5,0:31:-0.00,-2.54,-19.43	0/0:3:3,0:25:-0.01,-1.94,-12.67	0/0:1:1,0:18:-0.02,-1.35,-5.93	0/0:3:3,0:25:-0.01,-1.94,-12.67	./.	0/0:4:4,0:28:-0.00,-2.24,-16.05	./.	0/0:10:10,0:40:-0.00,-4.04,-36.33	./.	./.	0/0:4:4,0:28:-0.00,-2.24,-16.05	0/0:11:11,0:40:-0.00,-4.34,-39.71	0/0:3:3,0:25:-0.01,-1.94,-12.67	0/0:8:8,0:40:-0.00,-3.44,-29.57	0/0:5:5,0:31:-0.00,-2.54,-19.43	0/0:3:3,0:25:-0.01,-1.94,-12.67	0/0:4:4,0:28:-0.00,-2.24,-16.05	0/0:8:8,0:40:-0.00,-3.44,-29.57	0/0:3:3,0:25:-0.01,-1.94,-12.67	./.	0/0:3:3,0:25:-0.01,-1.94,-12.67	0/0:11:11,0:40:-0.00,-4.34,-39.71	0/0:2:2,0:22:-0.01,-1.64,-9.30	0/1:4:2,2:40:-4.53,-0.00,-7.05	0/0:2:2,0:22:-0.01,-1.64,-9.30	./.	0/1:4:3,1:16:-1.18,-0.03,-10.46	0/0:6:6,0:35:-0.00,-2.84,-22.81	0/1:2:0,2:13:-5.18,-0.05,-0.94	0/0:3:3,0:25:-0.01,-1.94,-12.67	./.	0/0:4:4,0:28:-0.00,-2.24,-16.05	./.	0/0:6:6,0:35:-0.00,-2.84,-22.81	./.	0/0:4:4,0:28:-0.00,-2.24,-16.05	0/0:7:7,0:38:-0.00,-3.14,-26.19	0/0:4:4,0:28:-0.00,-2.24,-16.05	0/0:6:5,0:31:-0.00,-2.54,-19.43	0/0:3:3,0:25:-0.01,-1.94,-12.67	0/0:6:6,0:35:-0.00,-2.84,-22.81	./.	0/0:4:4,0:28:-0.00,-2.24,-16.05	0/0:2:2,0:22:-0.01,-1.64,-9.30	0/0:1:1,0:18:-0.02,-1.35,-5.93	0/0:1:1,0:18:-0.02,-1.35,-5.93	0/0:5:5,0:31:-0.00,-2.54,-19.43	0/0:2:2,0:22:-0.01,-1.64,-9.30	./.	0/0:3:3,0:25:-0.01,-1.94,-12.67	0/0:1:1,0:18:-0.02,-1.35,-5.93	0/0:5:5,0:31:-0.00,-2.54,-19.43	0/0:11:11,0:40:-0.00,-4.34,-39.71	0/0:3:3,0:25:-0.01,-1.94,-12.67	0/0:3:3,0:25:-0.01,-1.94,-12.67	0/0:4:4,0:28:-0.00,-2.24,-16.05	./.	0/0:3:3,0:25:-0.01,-1.94,-12.67	0/0:5:5,0:31:-0.00,-2.54,-19.43	0/0:3:3,0:25:-0.01,-1.94,-12.67	0/0:2:2,0:22:-0.01,-1.64,-9.30	0/0:2:2,0:22:-0.01,-1.64,-9.30	0/0:11:11,0:40:-0.00,-4.34,-39.71	0/0:14:14,0:40:-0.00,-5.24,-49.85	./.	0/0:7:7,0:38:-0.00,-3.14,-26.19	0/0:7:7,0:38:-0.00,-3.14,-26.19	0/0:4:4,0:28:-0.00,-2.24,-16.05	0/0:8:8,0:40:-0.00,-3.44,-29.57	0/0:3:3,0:25:-0.01,-1.94,-12.67	0/0:10:10,0:40:-0.00,-4.04,-36.33	0/0:3:3,0:25:-0.01,-1.94,-12.67	0/1:5:4,1:13:-0.90,-0.06,-13.57	./.	./.	0/1:2:0,2:13:-5.18,-0.05,-0.94	0/0:4:4,0:28:-0.00,-2.24,-16.05	0/0:3:3,0:25:-0.01,-1.94,-12.67	0/0:2:2,0:22:-0.01,-1.64,-9.30	0/0:1:1,0:18:-0.02,-1.35,-5.93	./.	0/0:3:3,0:25:-0.01,-1.94,-12.67	0/0:4:4,0:28:-0.00,-2.24,-16.05	0/0:7:7,0:38:-0.00,-3.14,-26.19	0/0:4:4,0:28:-0.00,-2.24,-16.05	0/0:7:7,0:38:-0.00,-3.14,-26.19	0/0:4:4,0:28:-0.00,-2.24,-16.05	0/0:5:5,0:31:-0.00,-2.54,-19.43	0/0:5:5,0:31:-0.00,-2.54,-19.43	0/0:2:2,0:22:-0.01,-1.64,-9.30	0/0:6:6,0:35:-0.00,-2.84,-22.81	0/0:7:7,0:38:-0.00,-3.14,-26.19	0/0:6:6,0:35:-0.00,-2.84,-22.81	0/0:2:2,0:22:-0.01,-1.64,-9.30	./.	0/0:5:5,0:31:-0.00,-2.54,-19.43	0/0:1:1,0:18:-0.02,-1.35,-5.93	0/0:4:4,0:28:-0.00,-2.24,-16.05	0/0:5:5,0:31:-0.00,-2.54,-19.43	./.	0/0:2:2,0:22:-0.01,-1.64,-9.30	0/0:5:5,0:31:-0.00,-2.54,-19.43	0/0:4:4,0:28:-0.00,-2.24,-16.05	0/0:3:3,0:25:-0.01,-1.94,-12.67	0/0:7:7,0:38:-0.00,-3.14,-26.19	0/0:1:1,0:18:-0.02,-1.35,-5.93	0/0:2:2,0:22:-0.01,-1.64,-9.30	0/0:2:2,0:22:-0.01,-1.64,-9.30	./.	./.	0/0:6:6,0:35:-0.00,-2.84,-22.81	0/0:4:4,0:28:-0.00,-2.24,-16.05	./.	0/0:3:3,0:25:-0.01,-1.94,-12.67	0/0:3:3,0:25:-0.01,-1.94,-12.67	0/0:5:5,0:31:-0.00,-2.54,-19.43	0/0:4:4,0:28:-0.00,-2.24,-16.05	0/0:4:4,0:28:-0.00,-2.24,-16.05	0/0:6:6,0:35:-0.00,-2.84,-22.81	0/0:1:1,0:18:-0.02,-1.35,-5.93	0/0:3:3,0:25:-0.01,-1.94,-12.67	0/0:5:5,0:31:-0.00,-2.54,-19.43	0/0:1:1,0:18:-0.02,-1.35,-5.93	0/0:2:2,0:22:-0.01,-1.64,-9.30	0/0:4:4,0:28:-0.00,-2.24,-16.05	0/0:7:7,0:38:-0.00,-3.14,-26.19	0/0:4:4,0:28:-0.00,-2.24,-16.05	./.	0/0:7:7,0:38:-0.00,-3.14,-26.19	0/0:2:2,0:22:-0.01,-1.64,-9.30	0/0:4:4,0:28:-0.00,-2.24,-16.05	0/0:1:1,0:18:-0.02,-1.35,-5.93	0/0:9:9,0:40:-0.00,-3.74,-32.95	0/0:3:3,0:25:-0.01,-1.94,-12.67	0/0:1:1,0:18:-0.02,-1.35,-5.93	0/0:3:3,0:25:-0.01,-1.94,-12.67	0/0:6:6,0:35:-0.00,-2.84,-22.81	0/0:2:2,0:22:-0.01,-1.64,-9.30	0/0:3:3,0:25:-0.01,-1.94,-12.67	./.	0/0:1:1,0:18:-0.02,-1.35,-5.93	0/0:3:3,0:25:-0.01,-1.94,-12.67	0/0:5:5,0:31:-0.00,-2.54,-19.43	0/0:3:3,0:25:-0.01,-1.94,-12.67	0/0:5:5,0:31:-0.00,-2.54,-19.43	0/0:1:1,0:18:-0.02,-1.35,-5.93	0/0:1:1,0:18:-0.02,-1.35,-5.93	0/0:2:2,0:22:-0.01,-1.64,-9.30	0/0:5:5,0:31:-0.00,-2.54,-19.43	0/0:5:5,0:31:-0.00,-2.54,-19.43	0/0:4:4,0:28:-0.00,-2.24,-16.05	0/1:4:3,1:16:-1.18,-0.03,-10.46	0/0:4:4,0:28:-0.00,-2.24,-16.05	0/0:4:4,0:28:-0.00,-2.24,-16.05	0/0:5:5,0:31:-0.00,-2.54,-19.43	0/0:2:2,0:22:-0.01,-1.64,-9.30	0/0:1:1,0:18:-0.02,-1.35,-5.93	0/0:3:3,0:25:-0.01,-1.94,-12.67	./.	0/0:3:3,0:25:-0.01,-1.94,-12.67	0/0:2:2,0:22:-0.01,-1.64,-9.30	./.	0/0:4:4,0:28:-0.00,-2.24,-16.05	0/0:2:2,0:22:-0.01,-1.64,-9.30	0/0:2:2,0:22:-0.01,-1.64,-9.30	0/0:7:7,0:38:-0.00,-3.14,-26.19	./.	0/0:2:2,0:22:-0.01,-1.64,-9.30	0/0:3:3,0:25:-0.01,-1.94,-12.67	./.	0/0:3:3,0:25:-0.01,-1.94,-12.67	0/1:4:3,1:16:-1.18,-0.03,-10.46	0/0:2:2,0:22:-0.01,-1.64,-9.30	0/0:4:4,0:28:-0.00,-2.24,-16.05	0/0:7:7,0:38:-0.00,-3.14,-26.19	0/0:5:5,0:31:-0.00,-2.54,-19.43	0/0:5:5,0:31:-0.00,-2.54,-19.43
COB1p00011	3453264	1359:133:-	C	T	.	PASS	NS=291;AF=0.022	GT:DP:AD:GQ:GL	./.	0/0:2:2,0:22:-0.01,-1.64,-11.37	0/0:3:3,0:25:-0.01,-1.94,-15.79	0/0:5:5,0:31:-0.00,-2.53,-24.62	0/0:1:1,0:18:-0.02,-1.35,-6.96	0/0:3:3,0:25:-0.01,-1.94,-15.79	0/0:3:3,0:25:-0.01,-1.94,-15.79	0/0:1:1,0:18:-0.02,-1.35,-6.96	./.	0/0:4:4,0:28:-0.00,-2.23,-20.21	0/0:1:1,0:18:-0.02,-1.35,-6.96	0/0:9:9,0:40:-0.00,-3.74,-42.30	0/1:3:2,1:31:-2.49,-0.00,-9.43	0/0:1:1,0:18:-0.02,-1.35,-6.96	0/0:7:7,0:38:-0.00,-3.14,-33.46	0/0:4:4,0:28:-0.00,-2.23,-20.21	0/0:4:4,0:28:-0.00,-2.23,-20.21	0/0:2:2,0:22:-0.01,-1.64,-11.37	0/0:7:7,0:38:-0.00,-3.14,-33.46	0/0:9:9,0:40:-0.00,-3.74,-42.30	./.	0/0:11:11,0:40:-0.00,-4.34,-51.14	0/1:4:3,1:28:-2.19,-0.00,-13.55	0/0:6:6,0:35:-0.00,-2.83,-29.04	0/0:2:2,0:22:-0.01,-1.64,-11.37	0/0:7:7,0:38:-0.00,-3.14,-33.46	0/0:4:4,0:28:-0.00,-2.23,-20.21	0/0:8:8,0:40:-0.00,-3.44,-37.88	0/0:2:2,0:22:-0.01,-1.64,-11.37	0/0:2:2,0:22:-0.01,-1.64,-11.37	0/0:3:3,0:25:-0.01,-1.94,-15.79	0/0:3:3,0:25:-0.01,-1.94,-15.79	0/0:8:8,0:40:-0.00,-3.44,-37.88	0/0:3:3,0:25:-0.01,-1.94,-15.79	0/0:6:6,0:35:-0.00,-2.83,-29.04	./.	0/0:6:6,0:35:-0.00,-2.83,-29.04	0/0:6:6,0:35:-0.00,-2.83,-29.04	0/0:8:8,0:40:-0.00,-3.44,-37.88	./.	0/0:7:7,0:38:-0.00,-3.14,-33.46	0/0:1:1,0:18:-0.02,-1.35,-6.96	./.	0/0:13:13,0:40:-0.00,-4.94,-59.98	0/0:1:1,0:18:-0.02,-1.35,-6.96	0/0:5:5,0:31:-0.00,-2.53,-24.62	0/0:5:5,0:31:-0.00,-2.53,-24.62	./.	0/0:9:9,0:40:-0.00,-3.74,-42.30	0/0:3:3,0:25:-0.01,-1.94,-15.79	0/0:8:8,0:40:-0.00,-3.44,-37.88	0/0:1:1,0:18:-0.02,-1.35,-6.96	0/0:1:1,0:18:-0.02,-1.35,-6.96	./.	0/0:2:2,0:22:-0.01,-1.64,-11.37	./.	0/0:4:4,0:28:-0.00,-2.23,-20.21	0/0:4:4,0:28:-0.00,-2.23,-20.21	./.	0/0:7:7,0:38:-0.00,-3.14,-33.46	0/0:1:1,0:18:-0.02,-1.35,-6.96	0/0:7:7,0:38:-0.00,-3.14,-33.46	0/0:5:5,0:31:-0.00,-2.53,-24.62	0/0:11:11,0:40:-0.00,-4.34,-51.14	0/0:3:3,0:25:-0.01,-1.94,-15.79	0/0:2:2,0:22:-0.01,-1.64,-11.37	0/0:6:6,0:35:-0.00,-2.83,-29.04	0/0:1:1,0:18:-0.02,-1.35,-6.96	0/0:2:2,0:22:-0.01,-1.64,-11.37	0/0:1:1,0:18:-0.02,-1.35,-6.96	0/0:3:3,0:25:-0.01,-1.94,-15.79	0/0:7:7,0:38:-0.00,-3.14,-33.46	./.	0/0:3:3,0:25:-0.01,-1.94,-15.79	0/0:4:4,0:28:-0.00,-2.23,-20.21	0/0:4:4,0:28:-0.00,-2.23,-20.21	0/0:4:4,0:28:-0.00,-2.23,-20.21	0/0:3:3,0:25:-0.01,-1.94,-15.79	0/0:3:3,0:25:-0.01,-1.94,-15.79	0/0:8:8,0:40:-0.00,-3.44,-37.88	0/0:2:2,0:22:-0.01,-1.64,-11.37	0/0:5:5,0:31:-0.00,-2.53,-24.62	0/1:6:5,1:21:-1.60,-0.01,-21.80	0/0:7:7,0:38:-0.00,-3.14,-33.46	0/0:10:10,0:40:-0.00,-4.04,-46.72	0/0:1:1,0:18:-0.02,-1.35,-6.96	0/0:2:2,0:22:-0.01,-1.64,-11.37	0/0:3:3,0:25:-0.01,-1.94,-15.79	0/0:3:3,0:25:-0.01,-1.94,-15.79	0/0:6:6,0:35:-0.00,-2.83,-29.04	0/0:3:3,0:25:-0.01,-1.94,-15.79	0/0:7:7,0:38:-0.00,-3.14,-33.46	0/0:3:3,0:25:-0.01,-1.94,-15.79	./.	0/1:6:5,1:21:-1.60,-0.01,-21.80	0/0:5:5,0:31:-0.00,-2.53,-24.62	0/0:6:6,0:35:-0.00,-2.83,-29.04	0/0:8:8,0:40:-0.00,-3.44,-37.88	0/0:4:4,0:28:-0.00,-2.23,-20.21	./.	0/0:1:1,0:18:-0.02,-1.35,-6.96	0/0:3:3,0:25:-0.01,-1.94,-15.79	0/0:4:4,0:28:-0.00,-2.23,-20.21	0/0:5:5,0:31:-0.00,-2.53,-24.62	0/0:4:4,0:28:-0.00,-2.23,-20.21	0/0:5:5,0:31:-0.00,-2.53,-24.62	0/0:4:4,0:28:-0.00,-2.23,-20.21	0/0:1:1,0:18:-0.02,-1.35,-6.96	0/0:3:3,0:25:-0.01,-1.94,-15.79	0/0:6:6,0:35:-0.00,-2.83,-29.04	./.	0/0:1:1,0:18:-0.02,-1.35,-6.96	0/0:2:2,0:22:-0.01,-1.64,-11.37	0/0:13:13,0:40:-0.00,-4.94,-59.98	./.	0/0:2:2,0:22:-0.01,-1.64,-11.37	0/0:2:2,0:22:-0.01,-1.64,-11.37	0/0:1:1,0:18:-0.02,-1.35,-6.96	0/0:3:3,0:25:-0.01,-1.94,-15.79	0/1:6:5,1:21:-1.60,-0.01,-21.80	0/0:6:6,0:35:-0.00,-2.83,-29.04	./.	0/0:4:4,0:28:-0.00,-2.23,-20.21	0/0:8:8,0:40:-0.00,-3.44,-37.88	0/0:9:9,0:40:-0.00,-3.74,-42.30	0/0:9:9,0:40:-0.00,-3.74,-42.30	0/0:1:1,0:18:-0.02,-1.35,-6.96	0/0:6:6,0:35:-0.00,-2.83,-29.04	0/0:2:2,0:22:-0.01,-1.64,-11.37	0/0:2:2,0:22:-0.01,-1.64,-11.37	0/0:6:6,0:35:-0.00,-2.83,-29.04	0/0:4:4,0:28:-0.00,-2.23,-20.21	0/0:5:5,0:31:-0.00,-2.53,-24.62	0/0:4:4,0:28:-0.00,-2.23,-20.21	0/0:5:5,0:31:-0.00,-2.53,-24.62	./.	0/0:2:2,0:22:-0.01,-1.64,-11.37	0/0:4:4,0:28:-0.00,-2.23,-20.21	0/0:3:3,0:25:-0.01,-1.94,-15.79	0/0:4:4,0:28:-0.00,-2.23,-20.21	./.	0/0:2:2,0:22:-0.01,-1.64,-11.37	0/0:3:3,0:25:-0.01,-1.94,-15.79	0/0:2:2,0:22:-0.01,-1.64,-11.37	./.	0/0:4:4,0:28:-0.00,-2.23,-20.21	./.	0/0:3:3,0:25:-0.01,-1.94,-15.79	0/0:2:2,0:22:-0.01,-1.64,-11.37	0/0:5:5,0:31:-0.00,-2.53,-24.62	./.	0/0:6:6,0:35:-0.00,-2.83,-29.04	0/0:9:9,0:40:-0.00,-3.74,-42.30	./.	./.	0/0:3:3,0:25:-0.01,-1.94,-15.79	0/0:6:6,0:35:-0.00,-2.83,-29.04	0/0:6:6,0:35:-0.00,-2.83,-29.04	0/0:7:7,0:38:-0.00,-3.14,-33.46	0/0:3:3,0:25:-0.01,-1.94,-15.79	0/0:10:10,0:40:-0.00,-4.04,-46.72	0/0:2:2,0:22:-0.01,-1.64,-11.37	0/0:5:5,0:31:-0.00,-2.53,-24.62	0/0:3:3,0:25:-0.01,-1.94,-15.79	0/0:1:1,0:18:-0.02,-1.35,-6.96	0/0:3:3,0:25:-0.01,-1.94,-15.79	./.	0/0:4:4,0:28:-0.00,-2.23,-20.21	./.	0/0:10:10,0:40:-0.00,-4.04,-46.72	./.	./.	0/0:3:3,0:25:-0.01,-1.94,-15.79	0/0:11:11,0:40:-0.00,-4.34,-51.14	0/0:3:3,0:25:-0.01,-1.94,-15.79	0/0:8:8,0:40:-0.00,-3.44,-37.88	0/0:5:5,0:31:-0.00,-2.53,-24.62	0/0:3:3,0:25:-0.01,-1.94,-15.79	0/0:4:4,0:28:-0.00,-2.23,-20.21	0/0:8:8,0:40:-0.00,-3.44,-37.88	0/0:3:3,0:25:-0.01,-1.94,-15.79	./.	0/0:3:3,0:25:-0.01,-1.94,-15.79	0/0:11:11,0:40:-0.00,-4.34,-51.14	0/0:2:2,0:22:-0.01,-1.64,-11.37	0/1:4:2,2:40:-6.61,-0.00,-9.13	0/0:2:2,0:22:-0.01,-1.64,-11.37	./.	0/1:4:3,1:28:-2.19,-0.00,-13.55	0/0:6:6,0:35:-0.00,-2.83,-29.04	0/1:2:0,2:13:-7.26,-0.05,-0.95	0/0:3:3,0:25:-0.01,-1.94,-15.79	./.	0/0:4:4,0:28:-0.00,-2.23,-20.21	./.	0/0:6:6,0:35:-0.00,-2.83,-29.04	./.	0/0:4:4,0:28:-0.00,-2.23,-20.21	0/0:6:6,0:35:-0.00,-2.83,-29.04	0/0:4:4,0:28:-0.00,-2.23,-20.21	0/0:6:6,0:35:-0.00,-2.83,-29.04	0/0:3:3,0:25:-0.01,-1.94,-15.79	0/0:6:6,0:35:-0.00,-2.83,-29.04	./.	0/0:4:4,0:28:-0.00,-2.23,-20.21	0/0:2:2,0:22:-0.01,-1.64,-11.37	0/0:1:1,0:18:-0.02,-1.35,-6.96	0/0:1:1,0:18:-0.02,-1.35,-6.96	0/0:5:5,0:31:-0.00,-2.53,-24.62	0/0:2:2,0:22:-0.01,-1.64,-11.37	./.	0/0:3:3,0:25:-0.01,-1.94,-15.79	0/0:1:1,0:18:-0.02,-1.35,-6.96	0/0:5:5,0:31:-0.00,-2.53,-24.62	0/0:11:11,0:40:-0.00,-4.34,-51.14	0/0:3:3,0:25:-0.01,-1.94,-15.79	0/0:3:3,0:25:-0.01,-1.94,-15.79	0/0:4:4,0:28:-0.00,-2.23,-20.21	./.	0/0:3:3,0:25:-0.01,-1.94,-15.79	0/0:5:5,0:31:-0.00,-2.53,-24.62	0/0:3:3,0:25:-0.01,-1.94,-15.79	0/0:2:2,0:22:-0.01,-1.64,-11.37	0/0:2:2,0:22:-0.01,-1.64,-11.37	0/0:11:11,0:40:-0.00,-4.34,-51.14	0/0:14:14,0:40:-0.00,-5.24,-64.40	./.	0/0:7:7,0:38:-0.00,-3.14,-33.46	0/0:7:7,0:38:-0.00,-3.14,-33.46	0/0:4:4,0:28:-0.00,-2.23,-20.21	0/0:8:8,0:40:-0.00,-3.44,-37.88	0/0:3:3,0:25:-0.01,-1.94,-15.79	0/0:10:10,0:40:-0.00,-4.04,-46.72	0/0:3:3,0:25:-0.01,-1.94,-15.79	0/1:5:4,1:24:-1.89,-0.01,-17.68	./.	./.	0/1:2:0,2:13:-7.26,-0.05,-0.95	0/0:4:4,0:28:-0.00,-2.23,-20.21	0/0:3:3,0:25:-0.01,-1.94,-15.79	0/0:2:2,0:22:-0.01,-1.64,-11.37	0/0:1:1,0:18:-0.02,-1.35,-6.96	0/1:6:5,1:21:-1.60,-0.01,-21.80	0/0:3:3,0:25:-0.01,-1.94,-15.79	0/0:4:4,0:28:-0.00,-2.23,-20.21	0/0:7:7,0:38:-0.00,-3.14,-33.46	0/0:4:4,0:28:-0.00,-2.23,-20.21	0/0:7:7,0:38:-0.00,-3.14,-33.46	0/0:4:4,0:28:-0.00,-2.23,-20.21	0/0:5:5,0:31:-0.00,-2.53,-24.62	0/0:5:5,0:31:-0.00,-2.53,-24.62	0/0:2:2,0:22:-0.01,-1.64,-11.37	0/0:6:6,0:35:-0.00,-2.83,-29.04	0/0:7:7,0:38:-0.00,-3.14,-33.46	0/0:6:6,0:35:-0.00,-2.83,-29.04	0/0:2:2,0:22:-0.01,-1.64,-11.37	./.	0/0:4:4,0:28:-0.00,-2.23,-20.21	0/0:1:1,0:18:-0.02,-1.35,-6.96	0/0:4:4,0:28:-0.00,-2.23,-20.21	0/0:5:5,0:31:-0.00,-2.53,-24.62	./.	0/0:2:2,0:22:-0.01,-1.64,-11.37	0/0:5:5,0:31:-0.00,-2.53,-24.62	0/0:4:4,0:28:-0.00,-2.23,-20.21	0/0:3:3,0:25:-0.01,-1.94,-15.79	0/0:7:7,0:38:-0.00,-3.14,-33.46	0/0:1:1,0:18:-0.02,-1.35,-6.96	0/0:2:2,0:22:-0.01,-1.64,-11.37	0/0:2:2,0:22:-0.01,-1.64,-11.37	./.	./.	0/0:6:6,0:35:-0.00,-2.83,-29.04	0/0:4:4,0:28:-0.00,-2.23,-20.21	./.	0/0:3:3,0:25:-0.01,-1.94,-15.79	0/0:3:3,0:25:-0.01,-1.94,-15.79	0/0:5:5,0:31:-0.00,-2.53,-24.62	0/0:4:4,0:28:-0.00,-2.23,-20.21	0/0:4:4,0:28:-0.00,-2.23,-20.21	0/0:6:6,0:35:-0.00,-2.83,-29.04	0/0:1:1,0:18:-0.02,-1.35,-6.96	0/0:3:3,0:25:-0.01,-1.94,-15.79	0/0:5:5,0:31:-0.00,-2.53,-24.62	0/0:1:1,0:18:-0.02,-1.35,-6.96	0/0:2:2,0:22:-0.01,-1.64,-11.37	0/0:4:4,0:28:-0.00,-2.23,-20.21	0/0:7:7,0:38:-0.00,-3.14,-33.46	0/0:4:4,0:28:-0.00,-2.23,-20.21	./.	0/0:7:7,0:38:-0.00,-3.14,-33.46	0/0:2:2,0:22:-0.01,-1.64,-11.37	0/0:4:4,0:28:-0.00,-2.23,-20.21	0/0:1:1,0:18:-0.02,-1.35,-6.96	0/0:8:8,0:40:-0.00,-3.44,-37.88	0/0:3:3,0:25:-0.01,-1.94,-15.79	0/0:1:1,0:18:-0.02,-1.35,-6.96	0/0:3:3,0:25:-0.01,-1.94,-15.79	0/0:6:6,0:35:-0.00,-2.83,-29.04	0/0:2:2,0:22:-0.01,-1.64,-11.37	0/0:3:3,0:25:-0.01,-1.94,-15.79	0/0:8:8,0:40:-0.00,-3.44,-37.88	0/0:1:1,0:18:-0.02,-1.35,-6.96	0/0:3:3,0:25:-0.01,-1.94,-15.79	0/0:5:5,0:31:-0.00,-2.53,-24.62	0/0:3:3,0:25:-0.01,-1.94,-15.79	0/0:5:5,0:31:-0.00,-2.53,-24.62	0/0:1:1,0:18:-0.02,-1.35,-6.96	0/0:1:1,0:18:-0.02,-1.35,-6.96	0/0:2:2,0:22:-0.01,-1.64,-11.37	0/0:5:5,0:31:-0.00,-2.53,-24.62	0/0:5:5,0:31:-0.00,-2.53,-24.62	0/0:4:4,0:28:-0.00,-2.23,-20.21	0/1:4:3,1:28:-2.19,-0.00,-13.55	0/0:4:4,0:28:-0.00,-2.23,-20.21	0/0:4:4,0:28:-0.00,-2.23,-20.21	0/0:5:5,0:31:-0.00,-2.53,-24.62	0/0:2:2,0:22:-0.01,-1.64,-11.37	0/0:1:1,0:18:-0.02,-1.35,-6.96	0/0:3:3,0:25:-0.01,-1.94,-15.79	./.	0/0:3:3,0:25:-0.01,-1.94,-15.79	0/0:2:2,0:22:-0.01,-1.64,-11.37	./.	0/0:4:4,0:28:-0.00,-2.23,-20.21	0/0:2:2,0:22:-0.01,-1.64,-11.37	0/0:2:2,0:22:-0.01,-1.64,-11.37	0/0:7:7,0:38:-0.00,-3.14,-33.46	./.	0/0:2:2,0:22:-0.01,-1.64,-11.37	0/0:3:3,0:25:-0.01,-1.94,-15.79	./.	0/0:3:3,0:25:-0.01,-1.94,-15.79	0/1:4:3,1:28:-2.19,-0.00,-13.55	0/0:2:2,0:22:-0.01,-1.64,-11.37	0/0:4:4,0:28:-0.00,-2.23,-20.21	0/0:7:7,0:38:-0.00,-3.14,-33.46	0/0:5:5,0:31:-0.00,-2.53,-24.62	0/0:5:5,0:31:-0.00,-2.53,-24.62
COB1p00012	2769078	1724:1:-	C	A	.	PASS	NS=277;AF=0.114	GT:DP:AD:GQ:GL	0/0:7:7,0:40:-0.00,-4.08,-31.41	0/0:1:1,0:29:-0.00,-2.28,-5.27	0/0:7:7,0:40:-0.00,-4.08,-31.41	0/0:7:7,0:40:-0.00,-4.08,-31.41	0/0:1:1,0:29:-0.00,-2.28,-5.27	0/0:4:4,0:38:-0.00,-3.18,-18.34	0/0:1:1,0:29:-0.00,-2.28,-5.27	0/0:1:1,0:29:-0.00,-2.28,-5.27	0/0:6:6,0:40:-0.00,-3.78,-27.05	0/0:2:2,0:32:-0.00,-2.58,-9.62	0/0:2:2,0:32:-0.00,-2.58,-9.62	0/0:1:1,0:29:-0.00,-2.28,-5.27	0/0:6:6,0:40:-0.00,-3.78,-27.05	0/0:3:3,0:35:-0.00,-2.88,-13.98	0/0:5:5,0:40:-0.00,-3.48,-22.69	0/0:4:4,0:38:-0.00,-3.18,-18.34	0/0:4:4,0:38:-0.00,-3.18,-18.34	0/0:1:1,0:29:-0.00,-2.28,-5.27	0/0:11:11,0:40:-0.00,-5.28,-48.83	0/0:4:4,0:38:-0.00,-3.18,-18.34	0/0:6:6,0:40:-0.00,-3.78,-27.05	0/0:9:9,0:40:-0.00,-4.68,-40.12	0/0:8:8,0:40:-0.00,-4.38,-35.76	0/0:2:2,0:32:-0.00,-2.58,-9.62	0/0:2:2,0:32:-0.00,-2.58,-9.62	0/0:3:3,0:35:-0.00,-2.88,-13.98	0/0:5:5,0:40:-0.00,-3.48,-22.69	0/0:5:5,0:40:-0.00,-3.48,-22.69	0/0:2:2,0:32:-0.00,-2.58,-9.62	0/0:6:6,0:40:-0.00,-3.78,-27.05	0/0:3:3,0:35:-0.00,-2.88,-13.98	0/0:1:1,0:29:-0.00,-2.28,-5.27	0/0:7:7,0:40:-0.00,-4.08,-31.41	0/0:1:1,0:29:-0.00,-2.28,-5.27	0/0:4:4,0:38:-0.00,-3.18,-18.34	0/0:2:2,0:32:-0.00,-2.58,-9.62	./.	0/0:8:8,0:40:-0.00,-4.38,-35.76	0/0:7:7,0:40:-0.00,-4.08,-31.41	0/0:2:2,0:32:-0.00,-2.58,-9.62	0/0:1:1,0:29:-0.00,-2.28,-5.27	0/0:4:4,0:38:-0.00,-3.18,-18.34	0/0:1:1,0:29:-0.00,-2.28,-5.27	0/0:2:2,0:32:-0.00,-2.58,-9.62	./.	0/0:3:3,0:35:-0.00,-2.88,-13.98	0/0:4:4,0:38:-0.00,-3.18,-18.34	0/0:1:1,0:29:-0.00,-2.28,-5.27	0/0:8:8,0:40:-0.00,-4.38,-35.76	0/0:3:3,0:35:-0.00,-2.88,-13.98	0/0:6:6,0:40:-0.00,-3.78,-27.05	0/0:2:2,0:32:-0.00,-2.58,-9.62	0/0:5:5,0:40:-0.00,-3.48,-22.69	0/0:2:2,0:32:-0.00,-2.58,-9.62	0/0:13:13,0:40:-0.00,-5.89,-57.55	0/0:4:4,0:38:-0.00,-3.18,-18.34	0/0:5:5,0:40:-0.00,-3.48,-22.69	./.	0/0:7:7,0:40:-0.00,-4.08,-31.41	0/0:2:2,0:32:-0.00,-2.58,-9.62	0/0:2:2,0:32:-0.00,-2.58,-9.62	0/0:4:4,0:38:-0.00,-3.18,-18.34	0/0:4:4,0:38:-0.00,-3.18,-18.34	0/0:4:4,0:38:-0.00,-3.18,-18.34	0/0:6:6,0:40:-0.00,-3.78,-27.05	0/0:4:4,0:38:-0.00,-3.18,-18.34	0/0:5:5,0:40:-0.00,-3.48,-22.69	0/0:5:5,0:40:-0.00,-3.48,-22.69	0/0:1:1,0:29:-0.00,-2.28,-5.27	0/0:7:7,0:40:-0.00,-4.08,-31.41	0/0:5:5,0:40:-0.00,-3.48,-22.69	0/0:4:4,0:38:-0.00,-3.18,-18.34	0/0:1:1,0:29:-0.00,-2.28,-5.27	0/0:5:5,0:40:-0.00,-3.48,-22.69	0/0:4:4,0:38:-0.00,-3.18,-18.34	0/0:1:1,0:29:-0.00,-2.28,-5.27	0/0:2:2,0:32:-0.00,-2.58,-9.62	0/0:4:4,0:38:-0.00,-3.18,-18.34	0/0:1:1,0:29:-0.00,-2.28,-5.27	0/0:3:3,0:35:-0.00,-2.88,-13.98	0/0:2:2,0:32:-0.00,-2.58,-9.62	0/0:10:10,0:40:-0.00,-4.98,-44.48	./.	0/0:4:4,0:38:-0.00,-3.18,-18.34	0/0:5:5,0:40:-0.00,-3.48,-22.69	0/0:6:6,0:40:-0.00,-3.78,-27.05	0/0:14:14,0:40:-0.00,-6.19,-61.90	0/0:4:4,0:38:-0.00,-3.18,-18.34	0/0:2:2,0:32:-0.00,-2.58,-9.62	./.	./.	0/0:2:2,0:32:-0.00,-2.58,-9.62	0/0:1:1,0:29:-0.00,-2.28,-5.27	0/0:3:3,0:35:-0.00,-2.88,-13.98	0/0:2:2,0:32:-0.00,-2.58,-9.62	./.	./.	./.	./.	0/0:1:1,0:29:-0.00,-2.28,-5.27	0/0:6:6,0:40:-0.00,-3.78,-27.05	./.	0/0:1:1,0:29:-0.00,-2.28,-5.27	./.	./.	0/0:5:5,0:40:-0.00,-3.48,-22.69	0/0:6:6,0:40:-0.00,-3.78,-27.05	0/0:1:1,0:29:-0.00,-2.28,-5.27	0/0:5:5,0:40:-0.00,-3.48,-22.69	0/0:4:4,0:38:-0.00,-3.18,-18.34	0/0:4:4,0:38:-0.00,-3.18,-18.34	0/0:2:2,0:32:-0.00,-2.58,-9.62	0/0:6:6,0:40:-0.00,-3.78,-27.05	0/0:3:3,0:35:-0.00,-2.88,-13.98	0/0:8:8,0:40:-0.00,-4.38,-35.76	0/0:3:3,0:35:-0.00,-2.88,-13.98	0/0:3:3,0:35:-0.00,-2.88,-13.98	0/0:4:4,0:38:-0.00,-3.18,-18.34	0/0:1:1,0:29:-0.00,-2.28,-5.27	0/0:5:5,0:40:-0.00,-3.48,-22.69	0/0:8:8,0:40:-0.00,-4.38,-35.76	0/0:4:4,0:38:-0.00,-3.18,-18.34	./.	0/0:2:2,0:32:-0.00,-2.58,-9.62	0/0:11:11,0:40:-0.00,-5.28,-48.83	0/0:9:9,0:40:-0.00,-4.68,-40.12	0/0:2:2,0:32:-0.00,-2.58,-9.62	0/0:3:3,0:35:-0.00,-2.88,-13.98	0/0:6:6,0:40:-0.00,-3.78,-27.05	0/0:5:5,0:40:-0.00,-3.48,-22.69	0/0:7:7,0:40:-0.00,-4.08,-31.41	0/0:2:2,0:32:-0.00,-2.58,-9.62	0/0:10:10,0:40:-0.00,-4.98,-44.48	0/0:1:1,0:29:-0.00,-2.28,-5.27	0/0:1:1,0:29:-0.00,-2.28,-5.27	./.	0/0:2:2,0:32:-0.00,-2.58,-9.62	0/0:1:1,0:29:-0.00,-2.28,-5.27	0/0:1:1,0:29:-0.00,-2.28,-5.27	0/0:2:2,0:32:-0.00,-2.58,-9.62	0/0:2:2,0:32:-0.00,-2.58,-9.62	0/0:2:2,0:32:-0.00,-2.58,-9.62	0/0:3:3,0:35:-0.00,-2.88,-13.98	0/0:6:6,0:40:-0.00,-3.78,-27.05	0/0:4:4,0:38:-0.00,-3.18,-18.34	0/0:4:4,0:38:-0.00,-3.18,-18.34	0/0:8:8,0:40:-0.00,-4.38,-35.76	./.	0/0:6:6,0:40:-0.00,-3.78,-27.05	./.	0/0:1:1,0:29:-0.00,-2.28,-5.27	./.	0/0:1:1,0:29:-0.00,-2.28,-5.27	0/0:3:3,0:35:-0.00,-2.88,-13.98	0/0:1:1,0:29:-0.00,-2.28,-5.27	0/0:2:2,0:32:-0.00,-2.58,-9.62	0/0:6:6,0:40:-0.00,-3.78,-27.05	0/0:4:4,0:38:-0.00,-3.18,-18.34	0/0:4:4,0:38:-0.00,-3.18,-18.34	0/0:3:3,0:35:-0.00,-2.88,-13.98	0/0:4:4,0:38:-0.00,-3.18,-18.34	0/0:4:4,0:38:-0.00,-3.18,-18.34	./.	0/0:4:4,0:38:-0.00,-3.18,-18.34	0/0:3:3,0:35:-0.00,-2.88,-13.98	0/0:6:6,0:40:-0.00,-3.78,-27.05	0/0:4:4,0:38:-0.00,-3.18,-18.34	0/0:4:4,0:38:-0.00,-3.18,-18.34	0/0:3:3,0:35:-0.00,-2.88,-13.98	0/0:4:4,0:38:-0.00,-3.18,-18.34	0/0:1:1,0:29:-0.00,-2.28,-5.27	0/0:2:2,0:32:-0.00,-2.58,-9.62	0/0:7:7,0:40:-0.00,-4.08,-31.41	0/0:2:2,0:32:-0.00,-2.58,-9.62	0/0:6:6,0:40:-0.00,-3.78,-27.05	0/0:7:7,0:40:-0.00,-4.08,-31.41	0/0:2:2,0:32:-0.00,-2.58,-9.62	0/0:10:10,0:40:-0.00,-4.98,-44.48	0/0:3:3,0:35:-0.00,-2.88,-13.98	0/0:6:6,0:40:-0.00,-3.78,-27.05	0/0:8:8,0:40:-0.00,-4.38,-35.76	0/0:6:6,0:40:-0.00,-3.78,-27.05	0/0:4:4,0:38:-0.00,-3.18,-18.34	0/0:7:7,0:40:-0.00,-4.08,-31.41	0/0:6:6,0:40:-0.00,-3.78,-27.05	0/0:7:7,0:40:-0.00,-4.08,-31.41	./.	0/0:2:2,0:32:-0.00,-2.58,-9.62	0/0:3:3,0:35:-0.00,-2.88,-13.98	0/0:9:9,0:40:-0.00,-4.68,-40.12	0/0:3:3,0:35:-0.00,-2.88,-13.98	0/0:3:3,0:35:-0.00,-2.88,-13.98	./.	./.	./.	0/0:3:3,0:35:-0.00,-2.88,-13.98	0/0:4:4,0:38:-0.00,-3.18,-18.34	0/0:10:10,0:40:-0.00,-4.98,-44.48	0/0:2:2,0:32:-0.00,-2.58,-9.62	0/0:4:4,0:38:-0.00,-3.18,-18.34	0/0:8:8,0:40:-0.00,-4.38,-35.76	0/0:3:3,0:35:-0.00,-2.88,-13.98	0/0:8:8,0:40:-0.00,-4.38,-35.76	./.	./.	0/0:3:3,0:35:-0.00,-2.88,-13.98	0/0:10:10,0:40:-0.00,-4.98,-44.48	0/0:10:10,0:40:-0.00,-4.98,-44.48	0/0:6:6,0:40:-0.00,-3.78,-27.05	0/0:4:4,0:38:-0.00,-3.18,-18.34	0/0:3:3,0:35:-0.00,-2.88,-13.98	0/0:4:4,0:38:-0.00,-3.18,-18.34	0/0:6:6,0:40:-0.00,-3.78,-27.05	0/0:4:4,0:38:-0.00,-3.18,-18.34	0/0:2:2,0:32:-0.00,-2.58,-9.62	0/0:6:6,0:40:-0.00,-3.78,-27.05	0/0:9:9,0:40:-0.00,-4.68,-40.12	0/0:3:3,0:35:-0.00,-2.88,-13.98	./.	0/0:1:1,0:29:-0.00,-2.28,-5.27	0/0:7:7,0:40:-0.00,-4.08,-31.41	./.	0/0:2:2,0:32:-0.00,-2.58,-9.62	0/0:4:4,0:38:-0.00,-3.18,-18.34	0/0:4:4,0:38:-0.00,-3.18,-18.34	0/0:9:9,0:40:-0.00,-4.68,-40.12	0/0:3:3,0:35:-0.00,-2.88,-13.98	0/0:9:9,0:40:-0.00,-4.68,-40.12	0/0:1:1,0:29:-0.00,-2.28,-5.27	0/0:8:8,0:40:-0.00,-4.38,-35.76	0/0:5:5,0:40:-0.00,-3.48,-22.69	0/0:4:4,0:38:-0.00,-3.18,-18.34	0/0:3:3,0:35:-0.00,-2.88,-13.98	0/0:3:3,0:35:-0.00,-2.88,-13.98	0/0:6:6,0:40:-0.00,-3.78,-27.05	0/0:10:10,0:40:-0.00,-4.98,-44.48	0/0:7:7,0:40:-0.00,-4.08,-31.41	0/0:3:3,0:35:-0.00,-2.88,-13.98	0/0:3:3,0:35:-0.00,-2.88,-13.98	0/0:3:3,0:35:-0.00,-2.88,-13.98	0/0:3:3,0:35:-0.00,-2.88,-13.98	0/0:7:7,0:40:-0.00,-4.08,-31.41	0/0:2:2,0:32:-0.00,-2.58,-9.62	0/0:3:3,0:35:-0.00,-2.88,-13.98	0/0:6:6,0:40:-0.00,-3.78,-27.05	./.	0/0:3:3,0:35:-0.00,-2.88,-13.98	./.	0/0:3:3,0:35:-0.00,-2.88,-13.98	0/0:4:4,0:38:-0.00,-3.18,-18.34	0/0:2:2,0:32:-0.00,-2.58,-9.62	0/0:6:6,0:40:-0.00,-3.78,-27.05	./.	./.	0/0:6:6,0:40:-0.00,-3.78,-27.05	./.	./.	0/0:3:3,0:35:-0.00,-2.88,-13.98	0/0:3:3,0:35:-0.00,-2.88,-13.98	0/0:3:3,0:35:-0.00,-2.88,-13.98	0/0:5:5,0:40:-0.00,-3.48,-22.69	./.	0/0:4:4,0:38:-0.00,-3.18,-18.34	0/0:6:6,0:40:-0.00,-3.78,-27.05	0/0:1:1,0:29:-0.00,-2.28,-5.27	0/0:6:6,0:40:-0.00,-3.78,-27.05	0/0:5:5,0:40:-0.00,-3.48,-22.69	0/0:6:6,0:40:-0.00,-3.78,-27.05	0/0:6:6,0:40:-0.00,-3.78,-27.05	0/0:3:3,0:35:-0.00,-2.88,-13.98	./.	0/0:1:1,0:29:-0.00,-2.28,-5.27	0/0:2:2,0:32:-0.00,-2.58,-9.62	./.	0/0:7:7,0:40:-0.00,-4.08,-31.41	0/0:5:5,0:40:-0.00,-3.48,-22.69	0/0:4:4,0:38:-0.00,-3.18,-18.34	0/0:2:2,0:32:-0.00,-2.58,-9.62	0/0:1:1,0:29:-0.00,-2.28,-5.27	0/0:2:2,0:32:-0.00,-2.58,-9.62	0/0:3:3,0:35:-0.00,-2.88,-13.98	1/1:1:0,1:19:-3.47,-1.38,-0.02	1/1:1:0,1:19:-3.47,-1.38,-0.02	1/1:3:0,3:25:-12.17,-1.97,-0.00	./.	1/1:1:0,1:19:-3.47,-1.38,-0.02	1/1:2:0,2:22:-7.81,-1.67,-0.01	./.	1/1:1:0,1:19:-3.47,-1.38,-0.02	./.	1/1:2:0,2:22:-7.81,-1.67,-0.01	./.	1/1:1:0,1:19:-3.47,-1.38,-0.02	1/1:2:0,2:22:-7.81,-1.67,-0.01	1/1:2:0,2:22:-7.81,-1.67,-0.01	./.	./.	./.	./.	1/1:1:0,1:19:-3.47,-1.38,-0.02	./.	./.	1/1:2:0,2:22:-7.81,-1.67,-0.01	./.	./.	./.	./.	1/1:2:0,2:22:-7.81,-1.67,-0.01	1/1:1:0,1:19:-3.47,-1.38,-0.02	./.	1/1:1:0,1:19:-3.47,-1.38,-0.02	./.	0/1:2:1,1:23:-1.79,-0.01,-2.70	./.	1/1:2:0,2:22:-7.81,-1.67,-0.01	1/1:3:0,3:25:-12.17,-1.97,-0.00	./.	1/1:1:0,1:19:-3.47,-1.38,-0.02	1/1:2:0,2:22:-7.81,-1.67,-0.01	1/1:1:0,1:19:-3.47,-1.38,-0.02	1/1:1:0,1:19:-3.47,-1.38,-0.02	1/1:2:0,2:22:-7.81,-1.67,-0.01	./.	1/1:1:0,1:19:-3.47,-1.38,-0.02	1/1:1:0,1:19:-3.47,-1.38,-0.02	./.	./.	./.	1/1:2:0,2:22:-7.81,-1.67,-0.01	1/1:2:0,2:22:-7.81,-1.67,-0.01	1/1:1:0,1:19:-3.47,-1.38,-0.02	./.	1/1:2:0,2:22:-7.81,-1.67,-0.01	./.	1/1:1:0,1:19:-3.47,-1.38,-0.02	./.	./.	1/1:1:0,1:19:-3.47,-1.38,-0.02	1/1:1:0,1:19:-3.47,-1.38,-0.02
COB1p00012	2769074	1724:5:-	G	A	.	PASS	NS=276;AF=0.109	GT:DP:AD:GQ:GL	0/0:7:7,0:40:-0.00,-4.04,-31.42	0/0:1:1,0:28:-0.00,-2.23,-5.28	0/0:7:7,0:40:-0.00,-4.04,-31.42	0/0:7:7,0:40:-0.00,-4.04,-31.42	0/0:1:1,0:28:-0.00,-2.23,-5.28	0/0:4:4,0:38:-0.00,-3.13,-18.35	0/0:1:1,0:28:-0.00,-2.23,-5.28	0/0:1:1,0:28:-0.00,-2.23,-5.28	0/0:6:6,0:40:-0.00,-3.74,-27.06	0/0:2:2,0:31:-0.00,-2.53,-9.64	0/0:2:2,0:31:-0.00,-2.53,-9.64	0/0:1:1,0:28:-0.00,-2.23,-5.28	0/0:6:6,0:40:-0.00,-3.74,-27.06	0/0:3:3,0:35:-0.00,-2.83,-13.99	0/0:5:5,0:40:-0.00,-3.44,-22.71	0/0:4:4,0:38:-0.00,-3.13,-18.35	0/0:4:4,0:38:-0.00,-3.13,-18.35	0/0:1:1,0:28:-0.00,-2.23,-5.28	0/0:11:11,0:40:-0.00,-5.24,-48.85	0/0:4:4,0:38:-0.00,-3.13,-18.35	0/0:6:6,0:40:-0.00,-3.74,-27.06	0/0:9:9,0:40:-0.00,-4.64,-40.13	0/0:8:8,0:40:-0.00,-4.34,-35.78	0/0:2:2,0:31:-0.00,-2.53,-9.64	0/0:2:2,0:31:-0.00,-2.53,-9.64	0/0:3:3,0:35:-0.00,-2.83,-13.99	0/0:5:5,0:40:-0.00,-3.44,-22.71	0/0:5:5,0:40:-0.00,-3.44,-22.71	0/0:2:2,0:31:-0.00,-2.53,-9.64	0/0:6:6,0:40:-0.00,-3.74,-27.06	0/0:3:3,0:35:-0.00,-2.83,-13.99	0/0:1:1,0:28:-0.00,-2.23,-5.28	0/0:7:7,0:40:-0.00,-4.04,-31.42	0/0:1:1,0:28:-0.00,-2.23,-5.28	0/0:4:4,0:38:-0.00,-3.13,-18.35	0/0:2:2,0:31:-0.00,-2.53,-9.64	./.	0/0:8:8,0:40:-0.00,-4.34,-35.78	0/0:7:7,0:40:-0.00,-4.04,-31.42	0/0:2:2,0:31:-0.00,-2.53,-9.64	0/0:1:1,0:28:-0.00,-2.23,-5.28	0/0:4:4,0:38:-0.00,-3.13,-18.35	0/0:1:1,0:28:-0.00,-2.23,-5.28	0/0:2:2,0:31:-0.00,-2.53,-9.64	./.	0/0:3:3,0:35:-0.00,-2.83,-13.99	0/0:4:4,0:38:-0.00,-3.13,-18.35	0/0:1:1,0:28:-0.00,-2.23,-5.28	0/0:8:8,0:40:-0.00,-4.34,-35.78	0/0:3:3,0:35:-0.00,-2.83,-13.99	0/0:6:6,0:40:-0.00,-3.74,-27.06	0/0:2:2,0:31:-0.00,-2.53,-9.64	0/0:5:5,0:40:-0.00,-3.44,-22.71	0/0:2:2,0:31:-0.00,-2.53,-9.64	0/0:13:13,0:40:-0.00,-5.84,-57.56	0/0:4:4,0:38:-0.00,-3.13,-18.35	0/0:5:5,0:40:-0.00,-3.44,-22.71	./.	0/0:7:7,0:40:-0.00,-4.04,-31.42	0/0:2:2,0:31:-0.00,-2.53,-9.64	0/0:2:2,0:31:-0.00,-2.53,-9.64	0/0:4:4,0:38:-0.00,-3.13,-18.35	0/0:4:4,0:38:-0.00,-3.13,-18.35	0/0:4:4,0:38:-0.00,-3.13,-18.35	0/0:6:6,0:40:-0.00,-3.74,-27.06	0/0:4:4,0:38:-0.00,-3.13,-18.35	0/0:5:5,0:40:-0.00,-3.44,-22.71	0/0:5:5,0:40:-0.00,-3.44,-22.71	0/0:1:1,0:28:-0.00,-2.23,-5.28	0/0:7:7,0:40:-0.00,-4.04,-31.42	0/0:5:5,0:40:-0.00,-3.44,-22.71	0/0:4:4,0:38:-0.00,-3.13,-18.35	0/0:1:1,0:28:-0.00,-2.23,-5.28	0/0:5:5,0:40:-0.00,-3.44,-22.71	0/0:4:4,0:38:-0.00,-3.13,-18.35	0/0:1:1,0:28:-0.00,-2.23,-5.28	0/0:2:2,0:31:-0.00,-2.53,-9.64	0/0:4:4,0:38:-0.00,-3.13,-18.35	0/0:1:1,0:28:-0.00,-2.23,-5.28	0/0:3:3,0:35:-0.00,-2.83,-13.99	0/0:2:2,0:31:-0.00,-2.53,-9.64	0/0:10:10,0:40:-0.00,-4.94,-44.49	./.	0/0:4:4,0:38:-0.00,-3.13,-18.35	0/0:5:5,0:40:-0.00,-3.44,-22.71	0/0:6:6,0:40:-0.00,-3.74,-27.06	0/0:14:14,0:40:-0.00,-6.14,-61.92	0/0:4:4,0:38:-0.00,-3.13,-18.35	0/0:2:2,0:31:-0.00,-2.53,-9.64	./.	./.	0/0:2:2,0:31:-0.00,-2.53,-9.64	0/0:1:1,0:28:-0.00,-2.23,-5.28	0/0:3:3,0:35:-0.00,-2.83,-13.99	0/0:2:2,0:31:-0.00,-2.53,-9.64	./.	./.	./.	./.	0/0:1:1,0:28:-0.00,-2.23,-5.28	0/0:6:6,0:40:-0.00,-3.74,-27.06	./.	0/0:1:1,0:28:-0.00,-2.23,-5.28	./.	./.	0/0:5:5,0:40:-0.00,-3.44,-22.71	0/0:6:6,0:40:-0.00,-3.74,-27.06	0/0:1:1,0:28:-0.00,-2.23,-5.28	0/0:5:5,0:40:-0.00,-3.44,-22.71	0/0:4:4,0:38:-0.00,-3.13,-18.35	0/0:4:4,0:38:-0.00,-3.13,-18.35	0/0:2:2,0:31:-0.00,-2.53,-9.64	0/0:6:6,0:40:-0.00,-3.74,-27.06	0/0:3:3,0:35:-0.00,-2.83,-13.99	0/0:8:8,0:40:-0.00,-4.34,-35.78	0/0:3:3,0:35:-0.00,-2.83,-13.99	0/0:3:3,0:35:-0.00,-2.83,-13.99	0/0:4:4,0:38:-0.00,-3.13,-18.35	0/0:1:1,0:28:-0.00,-2.23,-5.28	0/0:5:5,0:40:-0.00,-3.44,-22.71	0/0:8:8,0:40:-0.00,-4.34,-35.78	0/0:4:4,0:38:-0.00,-3.13,-18.35	./.	0/0:2:2,0:31:-0.00,-2.53,-9.64	0/0:11:11,0:40:-0.00,-5.24,-48.85	0/0:9:9,0:40:-0.00,-4.64,-40.13	0/0:2:2,0:31:-0.00,-2.53,-9.64	0/0:3:3,0:35:-0.00,-2.83,-13.99	0/0:6:6,0:40:-0.00,-3.74,-27.06	0/0:5:5,0:40:-0.00,-3.44,-22.71	0/0:7:7,0:40:-0.00,-4.04,-31.42	0/0:2:2,0:31:-0.00,-2.53,-9.64	0/0:10:10,0:40:-0.00,-4.94,-44.49	0/0:1:1,0:28:-0.00,-2.23,-5.28	0/0:1:1,0:28:-0.00,-2.23,-5.28	./.	0/0:2:2,0:31:-0.00,-2.53,-9.64	0/0:1:1,0:28:-0.00,-2.23,-5.28	0/0:1:1,0:28:-0.00,-2.23,-5.28	0/0:2:2,0:31:-0.00,-2.53,-9.64	0/0:2:2,0:31:-0.00,-2.53,-9.64	0/0:2:2,0:31:-0.00,-2.53,-9.64	0/0:3:3,0:35:-0.00,-2.83,-13.99	0/0:6:6,0:40:-0.00,-3.74,-27.06	0/0:4:4,0:38:-0.00,-3.13,-18.35	0/0:4:4,0:38:-0.00,-3.13,-18.35	0/0:8:8,0:40:-0.00,-4.34,-35.78	./.	0/0:6:6,0:40:-0.00,-3.74,-27.06	./.	0/0:1:1,0:28:-0.00,-2.23,-5.28	./.	0/0:1:1,0:28:-0.00,-2.23,-5.28	0/0:3:3,0:35:-0.00,-2.83,-13.99	0/0:1:1,0:28:-0.00,-2.23,-5.28	0/0:2:2,0:31:-0.00,-2.53,-9.64	0/0:6:6,0:40:-0.00,-3.74,-27.06	0/0:4:4,0:38:-0.00,-3.13,-18.35	0/0:4:4,0:38:-0.00,-3.13,-18.35	0/0:3:3,0:35:-0.00,-2.83,-13.99	0/0:4:4,0:38:-0.00,-3.13,-18.35	0/0:4:4,0:38:-0.00,-3.13,-18.35	./.	0/0:4:4,0:38:-0.00,-3.13,-18.35	0/0:3:3,0:35:-0.00,-2.83,-13.99	0/0:6:6,0:40:-0.00,-3.74,-27.06	0/0:4:4,0:38:-0.00,-3.13,-18.35	0/0:4:4,0:38:-0.00,-3.13,-18.35	0/0:3:3,0:35:-0.00,-2.83,-13.99	0/0:4:4,0:38:-0.00,-3.13,-18.35	0/0:1:1,0:28:-0.00,-2.23,-5.28	0/0:2:2,0:31:-0.00,-2.53,-9.64	0/0:7:7,0:40:-0.00,-4.04,-31.42	0/0:2:2,0:31:-0.00,-2.53,-9.64	0/0:6:6,0:40:-0.00,-3.74,-27.06	0/0:7:7,0:40:-0.00,-4.04,-31.42	0/0:2:2,0:31:-0.00,-2.53,-9.64	0/0:10:10,0:40:-0.00,-4.94,-44.49	0/0:3:3,0:35:-0.00,-2.83,-13.99	0/0:6:6,0:40:-0.00,-3.74,-27.06	0/0:8:8,0:40:-0.00,-4.34,-35.78	0/0:6:6,0:40:-0.00,-3.74,-27.06	0/0:4:4,0:38:-0.00,-3.13,-18.35	0/0:7:7,0:40:-0.00,-4.04,-31.42	0/0:6:6,0:40:-0.00,-3.74,-27.06	0/0:7:7,0:40:-0.00,-4.04,-31.42	./.	0/0:2:2,0:31:-0.00,-2.53,-9.64	0/0:3:3,0:35:-0.00,-2.83,-13.99	0/0:9:9,0:40:-0.00,-4.64,-40.13	0/0:3:3,0:35:-0.00,-2.83,-13.99	0/0:3:3,0:35:-0.00,-2.83,-13.99	./.	./.	./.	0/0:3:3,0:35:-0.00,-2.83,-13.99	0/0:4:4,0:38:-0.00,-3.13,-18.35	0/0:10:10,0:40:-0.00,-4.94,-44.49	0/0:2:2,0:31:-0.00,-2.53,-9.64	0/0:4:4,0:38:-0.00,-3.13,-18.35	0/0:8:8,0:40:-0.00,-4.34,-35.78	0/0:3:3,0:35:-0.00,-2.83,-13.99	0/0:8:8,0:40:-0.00,-4.34,-35.78	./.	./.	0/0:3:3,0:35:-0.00,-2.83,-13.99	0/0:10:10,0:40:-0.00,-4.94,-44.49	0/0:10:10,0:40:-0.00,-4.94,-44.49	0/0:6:6,0:40:-0.00,-3.74,-27.06	0/0:4:4,0:38:-0.00,-3.13,-18.35	0/0:3:3,0:35:-0.00,-2.83,-13.99	0/0:4:4,0:38:-0.00,-3.13,-18.35	0/0:6:6,0:40:-0.00,-3.74,-27.06	0/0:4:4,0:38:-0.00,-3.13,-18.35	0/0:2:2,0:31:-0.00,-2.53,-9.64	0/0:6:6,0:40:-0.00,-3.74,-27.06	0/0:9:9,0:40:-0.00,-4.64,-40.13	0/0:3:3,0:35:-0.00,-2.83,-13.99	./.	0/0:1:1,0:28:-0.00,-2.23,-5.28	0/0:7:7,0:40:-0.00,-4.04,-31.42	./.	0/0:2:2,0:31:-0.00,-2.53,-9.64	0/0:4:4,0:38:-0.00,-3.13,-18.35	0/0:4:4,0:38:-0.00,-3.13,-18.35	0/0:9:9,0:40:-0.00,-4.64,-40.13	0/0:3:3,0:35:-0.00,-2.83,-13.99	0/0:9:9,0:40:-0.00,-4.64,-40.13	0/0:1:1,0:28:-0.00,-2.23,-5.28	0/0:8:8,0:40:-0.00,-4.34,-35.78	0/0:5:5,0:40:-0.00,-3.44,-22.71	0/0:4:4,0:38:-0.00,-3.13,-18.35	0/0:3:3,0:35:-0.00,-2.83,-13.99	0/0:3:3,0:35:-0.00,-2.83,-13.99	0/0:6:6,0:40:-0.00,-3.74,-27.06	0/0:10:10,0:40:-0.00,-4.94,-44.49	0/0:7:7,0:40:-0.00,-4.04,-31.42	0/0:3:3,0:35:-0.00,-2.83,-13.99	0/0:3:3,0:35:-0.00,-2.83,-13.99	0/0:3:3,0:35:-0.00,-2.83,-13.99	0/0:3:3,0:35:-0.00,-2.83,-13.99	0/0:7:7,0:40:-0.00,-4.04,-31.42	0/0:2:2,0:31:-0.00,-2.53,-9.64	0/0:3:3,0:35:-0.00,-2.83,-13.99	0/0:6:6,0:40:-0.00,-3.74,-27.06	./.	0/0:3:3,0:35:-0.00,-2.83,-13.99	./.	0/0:3:3,0:35:-0.00,-2.83,-13.99	0/0:4:4,0:38:-0.00,-3.13,-18.35	0/0:2:2,0:31:-0.00,-2.53,-9.64	0/0:6:6,0:40:-0.00,-3.74,-27.06	./.	./.	0/0:6:6,0:40:-0.00,-3.74,-27.06	./.	./.	0/0:3:3,0:35:-0.00,-2.83,-13.99	0/0:3:3,0:35:-0.00,-2.83,-13.99	0/0:3:3,0:35:-0.00,-2.83,-13.99	0/0:5:5,0:40:-0.00,-3.44,-22.71	./.	0/0:4:4,0:38:-0.00,-3.13,-18.35	0/0:6:6,0:40:-0.00,-3.74,-27.06	0/0:1:1,0:28:-0.00,-2.23,-5.28	0/0:6:6,0:40:-0.00,-3.74,-27.06	0/0:5:5,0:40:-0.00,-3.44,-22.71	0/0:6:6,0:40:-0.00,-3.74,-27.06	0/0:6:6,0:40:-0.00,-3.74,-27.06	0/0:3:3,0:35:-0.00,-2.83,-13.99	./.	0/0:1:1,0:28:-0.00,-2.23,-5.28	0/0:2:2,0:31:-0.00,-2.53,-9.64	./.	0/0:7:7,0:40:-0.00,-4.04,-31.42	0/0:5:5,0:40:-0.00,-3.44,-22.71	0/0:4:4,0:38:-0.00,-3.13,-18.35	0/0:2:2,0:31:-0.00,-2.53,-9.64	0/0:1:1,0:28:-0.00,-2.23,-5.28	0/0:2:2,0:31:-0.00,-2.53,-9.64	0/0:3:3,0:35:-0.00,-2.83,-13.99	1/1:1:0,1:18:-3.46,-1.33,-0.02	1/1:1:0,1:18:-3.46,-1.33,-0.02	1/1:3:0,3:25:-12.15,-1.92,-0.01	./.	1/1:1:0,1:18:-3.46,-1.33,-0.02	1/1:2:0,2:21:-7.80,-1.62,-0.01	./.	1/1:1:0,1:18:-3.46,-1.33,-0.02	./.	1/1:2:0,2:21:-7.80,-1.62,-0.01	./.	1/1:1:0,1:18:-3.46,-1.33,-0.02	1/1:2:0,2:21:-7.80,-1.62,-0.01	1/1:2:0,2:21:-7.80,-1.62,-0.01	./.	./.	./.	./.	1/1:1:0,1:18:-3.46,-1.33,-0.02	./.	./.	1/1:2:0,2:21:-7.80,-1.62,-0.01	./.	./.	./.	./.	1/1:2:0,2:21:-7.80,-1.62,-0.01	1/1:1:0,1:18:-3.46,-1.33,-0.02	./.	1/1:1:0,1:18:-3.46,-1.33,-0.02	./.	./.	./.	1/1:2:0,2:21:-7.80,-1.62,-0.01	1/1:3:0,3:25:-12.15,-1.92,-0.01	./.	1/1:1:0,1:18:-3.46,-1.33,-0.02	1/1:2:0,2:21:-7.80,-1.62,-0.01	0/0:1:1,0:28:-0.00,-2.23,-5.28	1/1:1:0,1:18:-3.46,-1.33,-0.02	1/1:2:0,2:21:-7.80,-1.62,-0.01	./.	1/1:1:0,1:18:-3.46,-1.33,-0.02	1/1:1:0,1:18:-3.46,-1.33,-0.02	./.	./.	./.	1/1:2:0,2:21:-7.80,-1.62,-0.01	1/1:2:0,2:21:-7.80,-1.62,-0.01	1/1:1:0,1:18:-3.46,-1.33,-0.02	./.	1/1:2:0,2:21:-7.80,-1.62,-0.01	./.	1/1:1:0,1:18:-3.46,-1.33,-0.02	./.	./.	1/1:1:0,1:18:-3.46,-1.33,-0.02	1/1:1:0,1:18:-3.46,-1.33,-0.02
COB1p00012	2769052	1724:27:-	C	T	.	PASS	NS=275;AF=0.113	GT:DP:AD:GQ:GL	0/0:7:7,0:40:-0.00,-4.15,-22.14	0/0:1:1,0:29:-0.00,-2.35,-3.95	0/0:7:7,0:40:-0.00,-4.15,-22.14	0/0:7:7,0:40:-0.00,-4.15,-22.14	0/0:1:1,0:29:-0.00,-2.35,-3.95	0/0:4:4,0:39:-0.00,-3.25,-13.04	0/0:1:1,0:29:-0.00,-2.35,-3.95	0/0:1:1,0:29:-0.00,-2.35,-3.95	0/0:6:6,0:40:-0.00,-3.85,-19.11	0/0:2:2,0:33:-0.00,-2.65,-6.98	0/0:2:2,0:33:-0.00,-2.65,-6.98	0/0:1:1,0:29:-0.00,-2.35,-3.95	0/0:6:6,0:40:-0.00,-3.85,-19.11	0/0:3:3,0:36:-0.00,-2.95,-10.01	0/0:5:5,0:40:-0.00,-3.55,-16.08	0/0:4:4,0:39:-0.00,-3.25,-13.04	0/0:4:4,0:39:-0.00,-3.25,-13.04	0/0:1:1,0:29:-0.00,-2.35,-3.95	0/0:11:11,0:40:-0.00,-5.35,-34.28	0/0:4:4,0:39:-0.00,-3.25,-13.04	0/0:6:6,0:40:-0.00,-3.85,-19.11	0/0:9:9,0:40:-0.00,-4.75,-28.21	0/0:8:8,0:40:-0.00,-4.45,-25.18	0/0:2:2,0:33:-0.00,-2.65,-6.98	0/0:2:2,0:33:-0.00,-2.65,-6.98	0/0:3:3,0:36:-0.00,-2.95,-10.01	0/0:5:5,0:40:-0.00,-3.55,-16.08	0/0:5:5,0:40:-0.00,-3.55,-16.08	0/0:2:2,0:33:-0.00,-2.65,-6.98	0/0:6:6,0:40:-0.00,-3.85,-19.11	0/0:3:3,0:36:-0.00,-2.95,-10.01	0/0:1:1,0:29:-0.00,-2.35,-3.95	0/0:7:7,0:40:-0.00,-4.15,-22.14	0/0:1:1,0:29:-0.00,-2.35,-3.95	0/0:4:4,0:39:-0.00,-3.25,-13.04	0/0:2:2,0:33:-0.00,-2.65,-6.98	./.	0/0:8:8,0:40:-0.00,-4.45,-25.18	0/0:7:7,0:40:-0.00,-4.15,-22.14	0/0:2:2,0:33:-0.00,-2.65,-6.98	0/0:1:1,0:29:-0.00,-2.35,-3.95	0/0:4:4,0:39:-0.00,-3.25,-13.04	0/0:1:1,0:29:-0.00,-2.35,-3.95	0/0:2:2,0:33:-0.00,-2.65,-6.98	./.	0/0:3:3,0:36:-0.00,-2.95,-10.01	0/0:4:4,0:39:-0.00,-3.25,-13.04	0/0:1:1,0:29:-0.00,-2.35,-3.95	0/0:8:8,0:40:-0.00,-4.45,-25.18	0/0:3:3,0:36:-0.00,-2.95,-10.01	0/0:6:6,0:40:-0.00,-3.85,-19.11	0/0:2:2,0:33:-0.00,-2.65,-6.98	0/0:5:5,0:40:-0.00,-3.55,-16.08	0/0:2:2,0:33:-0.00,-2.65,-6.98	0/0:13:13,0:40:-0.00,-5.95,-40.34	0/0:4:4,0:39:-0.00,-3.25,-13.04	0/0:5:5,0:40:-0.00,-3.55,-16.08	./.	0/0:7:7,0:40:-0.00,-4.15,-22.14	0/0:2:2,0:33:-0.00,-2.65,-6.98	0/0:2:2,0:33:-0.00,-2.65,-6.98	0/0:4:4,0:39:-0.00,-3.25,-13.04	0/0:4:4,0:39:-0.00,-3.25,-13.04	0/0:4:4,0:39:-0.00,-3.25,-13.04	0/0:6:6,0:40:-0.00,-3.85,-19.11	0/0:4:4,0:39:-0.00,-3.25,-13.04	0/0:5:5,0:40:-0.00,-3.55,-16.08	0/0:5:5,0:40:-0.00,-3.55,-16.08	0/0:1:1,0:29:-0.00,-2.35,-3.95	0/0:7:7,0:40:-0.00,-4.15,-22.14	0/0:5:5,0:40:-0.00,-3.55,-16.08	0/0:4:4,0:39:-0.00,-3.25,-13.04	0/0:1:1,0:29:-0.00,-2.35,-3.95	0/0:5:5,0:40:-0.00,-3.55,-16.08	0/0:4:4,0:39:-0.00,-3.25,-13.04	0/0:1:1,0:29:-0.00,-2.35,-3.95	0/0:2:2,0:33:-0.00,-2.65,-6.98	0/0:4:4,0:39:-0.00,-3.25,-13.04	0/0:1:1,0:29:-0.00,-2.35,-3.95	0/0:3:3,0:36:-0.00,-2.95,-10.01	0/0:2:2,0:33:-0.00,-2.65,-6.98	0/0:10:10,0:40:-0.00,-5.05,-31.24	./.	0/0:4:4,0:39:-0.00,-3.25,-13.04	0/0:5:5,0:40:-0.00,-3.55,-16.08	0/0:6:6,0:40:-0.00,-3.85,-19.11	0/0:14:14,0:40:-0.00,-6.25,-43.38	0/0:4:4,0:39:-0.00,-3.25,-13.04	0/0:2:2,0:33:-0.00,-2.65,-6.98	./.	./.	0/0:2:2,0:33:-0.00,-2.65,-6.98	0/0:1:1,0:29:-0.00,-2.35,-3.95	0/0:3:3,0:36:-0.00,-2.95,-10.01	0/0:2:2,0:33:-0.00,-2.65,-6.98	./.	./.	./.	./.	0/0:1:1,0:29:-0.00,-2.35,-3.95	0/0:6:6,0:40:-0.00,-3.85,-19.11	./.	0/0:1:1,0:29:-0.00,-2.35,-3.95	./.	./.	0/0:5:5,0:40:-0.00,-3.55,-16.08	0/0:6:6,0:40:-0.00,-3.85,-19.11	0/0:1:1,0:29:-0.00,-2.35,-3.95	0/0:5:5,0:40:-0.00,-3.55,-16.08	0/0:4:4,0:39:-0.00,-3.25,-13.04	0/0:4:4,0:39:-0.00,-3.25,-13.04	0/0:2:2,0:33:-0.00,-2.65,-6.98	0/0:6:6,0:40:-0.00,-3.85,-19.11	0/0:3:3,0:36:-0.00,-2.95,-10.01	0/0:8:8,0:40:-0.00,-4.45,-25.18	0/0:3:3,0:36:-0.00,-2.95,-10.01	0/0:3:3,0:36:-0.00,-2.95,-10.01	0/0:4:4,0:39:-0.00,-3.25,-13.04	0/0:1:1,0:29:-0.00,-2.35,-3.95	0/0:5:5,0:40:-0.00,-3.55,-16.08	0/0:8:8,0:40:-0.00,-4.45,-25.18	0/0:4:4,0:39:-0.00,-3.25,-13.04	./.	0/0:2:2,0:33:-0.00,-2.65,-6.98	0/0:11:11,0:40:-0.00,-5.35,-34.28	0/0:9:9,0:40:-0.00,-4.75,-28.21	0/0:2:2,0:33:-0.00,-2.65,-6.98	0/0:3:3,0:36:-0.00,-2.95,-10.01	0/0:6:6,0:40:-0.00,-3.85,-19.11	0/0:5:5,0:40:-0.00,-3.55,-16.08	0/0:7:7,0:40:-0.00,-4.15,-22.14	0/0:2:2,0:33:-0.00,-2.65,-6.98	0/0:10:10,0:40:-0.00,-5.05,-31.24	0/0:1:1,0:29:-0.00,-2.35,-3.95	0/0:1:1,0:29:-0.00,-2.35,-3.95	./.	0/0:2:2,0:33:-0.00,-2.65,-6.98	0/0:1:1,0:29:-0.00,-2.35,-3.95	0/0:1:1,0:29:-0.00,-2.35,-3.95	0/0:2:2,0:33:-0.00,-2.65,-6.98	0/0:2:2,0:33:-0.00,-2.65,-6.98	0/0:2:2,0:33:-0.00,-2.65,-6.98	0/0:3:3,0:36:-0.00,-2.95,-10.01	0/0:6:6,0:40:-0.00,-3.85,-19.11	0/0:4:4,0:39:-0.00,-3.25,-13.04	0/0:4:4,0:39:-0.00,-3.25,-13.04	0/0:8:8,0:40:-0.00,-4.45,-25.18	./.	0/0:6:6,0:40:-0.00,-3.85,-19.11	./.	0/0:1:1,0:29:-0.00,-2.35,-3.95	./.	0/0:1:1,0:29:-0.00,-2.35,-3.95	0/0:3:3,0:36:-0.00,-2.95,-10.01	0/0:1:1,0:29:-0.00,-2.35,-3.95	0/0:2:2,0:33:-0.00,-2.65,-6.98	0/0:6:6,0:40:-0.00,-3.85,-19.11	0/0:4:4,0:39:-0.00,-3.25,-13.04	0/0:4:4,0:39:-0.00,-3.25,-13.04	0/0:3:3,0:36:-0.00,-2.95,-10.01	0/0:4:3,0:36:-0.00,-2.95,-10.01	0/0:4:4,0:39:-0.00,-3.25,-13.04	./.	0/0:4:4,0:39:-0.00,-3.25,-13.04	0/0:3:3,0:36:-0.00,-2.95,-10.01	0/0:6:6,0:40:-0.00,-3.85,-19.11	0/0:4:4,0:39:-0.00,-3.25,-13.04	0/0:4:4,0:39:-0.00,-3.25,-13.04	0/0:3:3,0:36:-0.00,-2.95,-10.01	0/0:4:4,0:39:-0.00,-3.25,-13.04	0/0:1:1,0:29:-0.00,-2.35,-3.95	0/0:2:2,0:33:-0.00,-2.65,-6.98	0/0:7:7,0:40:-0.00,-4.15,-22.14	0/0:2:2,0:33:-0.00,-2.65,-6.98	0/0:6:6,0:40:-0.00,-3.85,-19.11	0/0:7:7,0:40:-0.00,-4.15,-22.14	0/0:2:2,0:33:-0.00,-2.65,-6.98	0/0:10:10,0:40:-0.00,-5.05,-31.24	0/0:3:3,0:36:-0.00,-2.95,-10.01	0/0:6:6,0:40:-0.00,-3.85,-19.11	0/0:8:8,0:40:-0.00,-4.45,-25.18	0/0:6:6,0:40:-0.00,-3.85,-19.11	0/0:4:4,0:39:-0.00,-3.25,-13.04	0/0:7:7,0:40:-0.00,-4.15,-22.14	./.	0/0:7:7,0:40:-0.00,-4.15,-22.14	./.	0/0:2:2,0:33:-0.00,-2.65,-6.98	0/0:3:3,0:36:-0.00,-2.95,-10.01	0/0:9:9,0:40:-0.00,-4.75,-28.21	0/0:3:3,0:36:-0.00,-2.95,-10.01	0/0:3:3,0:36:-0.00,-2.95,-10.01	./.	./.	./.	0/0:3:3,0:36:-0.00,-2.95,-10.01	0/0:4:4,0:39:-0.00,-3.25,-13.04	0/0:10:10,0:40:-0.00,-5.05,-31.24	0/0:2:2,0:33:-0.00,-2.65,-6.98	0/0:4:4,0:39:-0.00,-3.25,-13.04	0/0:8:8,0:40:-0.00,-4.45,-25.18	0/0:3:3,0:36:-0.00,-2.95,-10.01	0/0:8:8,0:40:-0.00,-4.45,-25.18	./.	./.	0/0:3:3,0:36:-0.00,-2.95,-10.01	0/0:10:10,0:40:-0.00,-5.05,-31.24	0/0:10:10,0:40:-0.00,-5.05,-31.24	0/0:6:6,0:40:-0.00,-3.85,-19.11	0/0:4:4,0:39:-0.00,-3.25,-13.04	0/0:3:3,0:36:-0.00,-2.95,-10.01	0/0:4:4,0:39:-0.00,-3.25,-13.04	0/0:6:6,0:40:-0.00,-3.85,-19.11	0/0:4:4,0:39:-0.00,-3.25,-13.04	0/0:2:2,0:33:-0.00,-2.65,-6.98	0/0:6:6,0:40:-0.00,-3.85,-19.11	0/0:9:9,0:40:-0.00,-4.75,-28.21	0/0:3:3,0:36:-0.00,-2.95,-10.01	./.	0/0:1:1,0:29:-0.00,-2.35,-3.95	0/0:7:7,0:40:-0.00,-4.15,-22.14	./.	0/0:2:2,0:33:-0.00,-2.65,-6.98	0/0:4:4,0:39:-0.00,-3.25,-13.04	0/0:4:4,0:39:-0.00,-3.25,-13.04	0/0:9:9,0:40:-0.00,-4.75,-28.21	0/0:3:3,0:36:-0.00,-2.95,-10.01	0/0:9:9,0:40:-0.00,-4.75,-28.21	0/0:1:1,0:29:-0.00,-2.35,-3.95	0/0:8:8,0:40:-0.00,-4.45,-25.18	0/0:5:5,0:40:-0.00,-3.55,-16.08	0/0:4:4,0:39:-0.00,-3.25,-13.04	0/0:3:3,0:36:-0.00,-2.95,-10.01	0/0:3:3,0:36:-0.00,-2.95,-10.01	0/0:6:6,0:40:-0.00,-3.85,-19.11	0/0:10:10,0:40:-0.00,-5.05,-31.24	0/0:7:7,0:40:-0.00,-4.15,-22.14	0/0:3:3,0:36:-0.00,-2.95,-10.01	0/0:3:3,0:36:-0.00,-2.95,-10.01	0/0:3:3,0:36:-0.00,-2.95,-10.01	0/0:3:3,0:36:-0.00,-2.95,-10.01	0/0:7:7,0:40:-0.00,-4.15,-22.14	0/0:2:2,0:33:-0.00,-2.65,-6.98	0/0:3:3,0:36:-0.00,-2.95,-10.01	0/0:6:6,0:40:-0.00,-3.85,-19.11	./.	0/0:3:3,0:36:-0.00,-2.95,-10.01	./.	0/0:3:3,0:36:-0.00,-2.95,-10.01	0/0:4:4,0:39:-0.00,-3.25,-13.04	0/0:2:2,0:33:-0.00,-2.65,-6.98	0/0:6:6,0:40:-0.00,-3.85,-19.11	./.	./.	0/0:6:6,0:40:-0.00,-3.85,-19.11	./.	./.	0/0:3:3,0:36:-0.00,-2.95,-10.01	0/0:3:3,0:36:-0.00,-2.95,-10.01	0/0:3:3,0:36:-0.00,-2.95,-10.01	0/0:5:5,0:40:-0.00,-3.55,-16.08	./.	0/0:4:4,0:39:-0.00,-3.25,-13.04	0/0:6:6,0:40:-0.00,-3.85,-19.11	0/0:1:1,0:29:-0.00,-2.35,-3.95	0/0:6:6,0:40:-0.00,-3.85,-19.11	0/0:5:5,0:40:-0.00,-3.55,-16.08	0/0:6:6,0:40:-0.00,-3.85,-19.11	0/0:6:6,0:40:-0.00,-3.85,-19.11	0/0:3:3,0:36:-0.00,-2.95,-10.01	./.	0/0:1:1,0:29:-0.00,-2.35,-3.95	0/0:2:2,0:33:-0.00,-2.65,-6.98	./.	0/0:7:7,0:40:-0.00,-4.15,-22.14	0/0:5:5,0:40:-0.00,-3.55,-16.08	0/0:4:4,0:39:-0.00,-3.25,-13.04	0/0:2:2,0:33:-0.00,-2.65,-6.98	0/0:1:1,0:29:-0.00,-2.35,-3.95	0/0:2:2,0:33:-0.00,-2.65,-6.98	0/0:3:3,0:36:-0.00,-2.95,-10.01	1/1:1:0,1:19:-2.14,-1.46,-0.02	1/1:1:0,1:19:-2.14,-1.46,-0.02	1/1:3:0,3:26:-8.19,-2.04,-0.00	./.	1/1:1:0,1:19:-2.14,-1.46,-0.02	1/1:2:0,2:23:-5.16,-1.74,-0.01	./.	1/1:1:0,1:19:-2.14,-1.46,-0.02	./.	1/1:2:0,1:19:-2.14,-1.46,-0.02	./.	1/1:1:0,1:19:-2.14,-1.46,-0.02	1/1:2:0,2:23:-5.16,-1.74,-0.01	1/1:2:0,2:23:-5.16,-1.74,-0.01	./.	./.	./.	./.	1/1:1:0,1:19:-2.14,-1.46,-0.02	./.	./.	1/1:2:0,2:23:-5.16,-1.74,-0.01	./.	./.	./.	./.	1/1:2:0,2:23:-5.16,-1.74,-0.01	1/1:1:0,1:19:-2.14,-1.46,-0.02	./.	1/1:1:0,1:19:-2.14,-1.46,-0.02	./.	./.	./.	1/1:2:0,2:23:-5.16,-1.74,-0.01	1/1:3:0,3:26:-8.19,-2.04,-0.00	./.	1/1:1:0,1:19:-2.14,-1.46,-0.02	1/1:2:0,2:23:-5.16,-1.74,-0.01	1/1:1:0,1:19:-2.14,-1.46,-0.02	1/1:1:0,1:19:-2.14,-1.46,-0.02	1/1:2:0,2:23:-5.16,-1.74,-0.01	./.	1/1:1:0,1:19:-2.14,-1.46,-0.02	1/1:1:0,1:19:-2.14,-1.46,-0.02	./.	./.	./.	1/1:2:0,2:23:-5.16,-1.74,-0.01	1/1:2:0,2:23:-5.16,-1.74,-0.01	1/1:1:0,1:19:-2.14,-1.46,-0.02	./.	1/1:2:0,2:23:-5.16,-1.74,-0.01	./.	1/1:1:0,1:19:-2.14,-1.46,-0.02	./.	./.	1/1:1:0,1:19:-2.14,-1.46,-0.02	1/1:1:0,1:19:-2.14,-1.46,-0.02
COB1p00016	2086054	2298:3:-	C	T	.	PASS	NS=280;AF=0.020	GT:DP:AD:GQ:GL	0/0:11:11,0:40:-0.00,-5.28,-55.98	./.	./.	0/0:26:26,0:40:-0.00,-9.79,-129.98	0/0:13:13,0:40:-0.00,-5.88,-65.84	0/0:25:25,0:40:-0.00,-9.49,-125.05	0/0:28:28,0:40:-0.00,-10.39,-139.85	./.	0/0:8:8,0:40:-0.00,-4.37,-41.18	0/0:17:17,0:40:-0.00,-7.08,-85.58	0/0:10:10,0:40:-0.00,-4.98,-51.04	./.	0/0:5:5,0:40:-0.00,-3.47,-26.38	0/0:6:6,0:40:-0.00,-3.77,-31.31	0/0:24:24,0:40:-0.00,-9.19,-120.11	0/0:16:16,0:40:-0.00,-6.78,-80.65	0/0:45:45,0:40:-0.00,-15.51,-223.72	0/0:9:9,0:40:-0.00,-4.68,-46.11	0/0:10:10,0:40:-0.00,-4.98,-51.04	0/0:25:25,0:40:-0.00,-9.49,-125.05	./.	0/0:19:19,0:40:-0.00,-7.69,-95.45	0/0:4:4,0:38:-0.00,-3.17,-21.44	./.	./.	0/1:15:6,9:40:-37.92,0.00,-24.83	0/0:24:24,0:40:-0.00,-9.19,-120.11	0/0:23:23,0:40:-0.00,-8.89,-115.18	./.	./.	0/0:19:19,0:40:-0.00,-7.69,-95.45	0/0:26:26,0:40:-0.00,-9.79,-129.98	0/0:30:30,0:40:-0.00,-11.00,-149.72	0/0:16:15,1:24:-0.01,-1.85,-70.78	./.	0/0:27:27,0:40:-0.00,-10.09,-134.91	./.	./.	0/0:47:47,0:40:-0.00,-16.11,-233.59	0/0:26:26,0:40:-0.00,-9.79,-129.98	0/0:33:33,0:40:-0.00,-11.90,-164.52	./.	0/0:10:10,0:40:-0.00,-4.98,-51.04	0/0:14:14,0:40:-0.00,-6.18,-70.78	0/0:3:3,0:35:-0.00,-2.87,-16.51	0/0:16:16,0:40:-0.00,-6.78,-80.65	0/0:6:6,0:40:-0.00,-3.77,-31.31	0/0:5:5,0:40:-0.00,-3.47,-26.38	0/0:4:4,0:38:-0.00,-3.17,-21.44	0/0:10:10,0:40:-0.00,-4.98,-51.04	0/0:7:7,0:40:-0.00,-4.07,-36.24	0/0:9:9,0:40:-0.00,-4.68,-46.11	./.	./.	0/0:9:9,0:40:-0.00,-4.68,-46.11	0/0:4:4,0:38:-0.00,-3.17,-21.44	./.	./.	0/0:15:15,0:40:-0.00,-6.48,-75.71	0/0:6:6,0:40:-0.00,-3.77,-31.31	0/0:1:1,0:29:-0.00,-2.27,-6.64	0/0:10:10,0:40:-0.00,-4.98,-51.04	0/0:18:18,0:40:-0.00,-7.38,-90.51	0/0:5:5,0:40:-0.00,-3.47,-26.38	0/0:13:13,0:40:-0.00,-5.88,-65.84	./.	0/0:19:19,0:40:-0.00,-7.69,-95.45	0/0:14:14,0:40:-0.00,-6.18,-70.78	0/0:8:8,0:40:-0.00,-4.37,-41.18	0/0:12:12,0:40:-0.00,-5.58,-60.91	0/0:14:14,0:40:-0.00,-6.18,-70.78	./.	0/0:11:11,0:40:-0.00,-5.28,-55.98	./.	0/0:13:13,0:40:-0.00,-5.88,-65.84	0/0:11:11,0:40:-0.00,-5.28,-55.98	0/0:24:24,0:40:-0.00,-9.19,-120.11	0/0:52:52,0:40:0.00,-17.62,-258.25	0/0:29:29,0:40:-0.00,-10.70,-144.78	0/0:11:11,0:40:-0.00,-5.28,-55.98	./.	0/0:6:6,0:40:-0.00,-3.77,-31.31	0/0:9:9,0:40:-0.00,-4.68,-46.11	./.	0/0:10:10,0:40:-0.00,-4.98,-51.04	0/0:6:6,0:40:-0.00,-3.77,-31.31	0/0:13:13,0:40:-0.00,-5.88,-65.84	0/0:11:11,0:40:-0.00,-5.28,-55.98	0/0:18:18,0:40:-0.00,-7.38,-90.51	0/0:11:11,0:40:-0.00,-5.28,-55.98	0/0:4:4,0:38:-0.00,-3.17,-21.44	0/0:34:34,0:40:-0.00,-12.20,-169.45	./.	./.	0/0:28:28,0:40:-0.00,-10.39,-139.85	./.	./.	0/0:22:22,0:40:-0.00,-8.59,-110.25	./.	./.	0/0:10:10,0:40:-0.00,-4.98,-51.04	0/0:6:6,0:40:-0.00,-3.77,-31.31	0/0:10:10,0:40:-0.00,-4.98,-51.04	0/0:7:7,0:40:-0.00,-4.07,-36.24	0/0:4:4,0:38:-0.00,-3.17,-21.44	0/0:17:17,0:40:-0.00,-7.08,-85.58	0/0:22:22,0:40:-0.00,-8.59,-110.25	0/0:7:7,0:40:-0.00,-4.07,-36.24	0/0:14:14,0:40:-0.00,-6.18,-70.78	0/0:15:15,0:40:-0.00,-6.48,-75.71	0/0:7:7,0:40:-0.00,-4.07,-36.24	0/0:9:9,0:40:-0.00,-4.68,-46.11	0/0:43:43,0:40:-0.00,-14.91,-213.85	0/0:8:8,0:40:-0.00,-4.37,-41.18	0/0:17:17,0:40:-0.00,-7.08,-85.58	0/0:1:1,0:29:-0.00,-2.27,-6.64	0/0:10:10,0:40:-0.00,-4.98,-51.04	./.	0/0:11:11,0:40:-0.00,-5.28,-55.98	0/0:8:8,0:40:-0.00,-4.37,-41.18	0/0:11:11,0:40:-0.00,-5.28,-55.98	./.	1/1:28:0,28:40:-136.43,-8.69,-0.00	./.	0/0:12:12,0:40:-0.00,-5.58,-60.91	0/0:9:9,0:40:-0.00,-4.68,-46.11	0/0:7:7,0:40:-0.00,-4.07,-36.24	0/0:44:44,0:40:-0.00,-15.21,-218.79	1/1:23:0,23:40:-111.76,-7.18,-0.00	./.	0/0:17:17,0:40:-0.00,-7.08,-85.58	0/0:5:5,0:40:-0.00,-3.47,-26.38	1/1:12:0,12:40:-57.50,-3.87,-0.00	0/0:12:12,0:40:-0.00,-5.58,-60.91	0/0:24:24,0:40:-0.00,-9.19,-120.11	0/0:36:36,0:40:-0.00,-12.80,-179.32	0/0:10:10,0:40:-0.00,-4.98,-51.04	0/0:15:15,0:40:-0.00,-6.48,-75.71	./.	0/0:29:29,0:40:-0.00,-10.70,-144.78	./.	0/0:7:7,0:40:-0.00,-4.07,-36.24	0/0:26:26,0:40:-0.00,-9.79,-129.98	0/0:16:16,0:40:-0.00,-6.78,-80.65	0/0:13:13,0:40:-0.00,-5.88,-65.84	0/0:14:14,0:40:-0.00,-6.18,-70.78	0/0:17:17,0:40:-0.00,-7.08,-85.58	0/0:8:8,0:40:-0.00,-4.37,-41.18	./.	0/0:8:8,0:40:-0.00,-4.37,-41.18	0/0:11:11,0:40:-0.00,-5.28,-55.98	0/0:15:15,0:40:-0.00,-6.48,-75.71	0/0:4:4,0:38:-0.00,-3.17,-21.44	0/0:7:7,0:40:-0.00,-4.07,-36.24	0/0:14:14,0:40:-0.00,-6.18,-70.78	0/0:8:8,0:40:-0.00,-4.37,-41.18	0/0:28:28,0:40:-0.00,-10.39,-139.85	0/0:56:56,0:40:0.00,-18.82,-277.99	0/0:61:61,0:40:-0.00,-20.33,-302.66	0/0:61:61,0:40:-0.00,-20.33,-302.66	0/0:29:29,0:40:-0.00,-10.70,-144.78	0/0:19:19,0:40:-0.00,-7.69,-95.45	./.	./.	0/0:13:13,0:40:-0.00,-5.88,-65.84	./.	0/0:22:22,0:40:-0.00,-8.59,-110.25	./.	0/0:14:14,0:40:-0.00,-6.18,-70.78	0/0:18:18,0:40:-0.00,-7.38,-90.51	0/0:15:15,0:40:-0.00,-6.48,-75.71	0/0:8:8,0:40:-0.00,-4.37,-41.18	0/0:1:1,0:29:-0.00,-2.27,-6.64	0/0:46:46,0:40:-0.00,-15.81,-228.65	./.	./.	0/0:33:33,0:40:-0.00,-11.90,-164.52	./.	0/0:19:19,0:40:-0.00,-7.69,-95.45	0/0:9:9,0:40:-0.00,-4.68,-46.11	0/0:4:4,0:38:-0.00,-3.17,-21.44	0/0:40:39,1:40:-0.00,-9.07,-189.18	./.	0/0:33:33,0:40:-0.00,-11.90,-164.52	0/0:10:10,0:40:-0.00,-4.98,-51.04	0/0:10:10,0:40:-0.00,-4.98,-51.04	0/0:16:16,0:40:-0.00,-6.78,-80.65	0/0:37:37,0:40:-0.00,-13.10,-184.25	0/0:34:34,0:40:-0.00,-12.20,-169.45	0/0:28:28,0:40:-0.00,-10.39,-139.85	0/0:29:29,0:40:-0.00,-10.70,-144.78	0/0:18:18,0:40:-0.00,-7.38,-90.51	./.	./.	./.	./.	./.	0/0:10:10,0:40:-0.00,-4.98,-51.04	0/0:8:8,0:40:-0.00,-4.37,-41.18	0/0:5:5,0:40:-0.00,-3.47,-26.38	0/0:5:5,0:40:-0.00,-3.47,-26.38	0/0:6:6,0:40:-0.00,-3.77,-31.31	0/0:12:12,0:40:-0.00,-5.58,-60.91	0/0:15:15,0:40:-0.00,-6.48,-75.71	0/0:16:16,0:40:-0.00,-6.78,-80.65	0/0:14:14,0:40:-0.00,-6.18,-70.78	0/0:1:1,0:29:-0.00,-2.27,-6.64	0/0:33:33,0:40:-0.00,-11.90,-164.52	0/0:10:10,0:40:-0.00,-4.98,-51.04	0/0:3:3,0:35:-0.00,-2.87,-16.51	0/0:20:20,0:40:-0.00,-7.99,-100.38	0/0:18:18,0:40:-0.00,-7.38,-90.51	0/0:10:10,0:40:-0.00,-4.98,-51.04	0/0:9:9,0:40:-0.00,-4.68,-46.11	0/0:4:4,0:38:-0.00,-3.17,-21.44	0/0:24:24,0:40:-0.00,-9.19,-120.11	./.	0/0:38:38,0:40:-0.00,-13.40,-189.18	0/0:17:17,0:40:-0.00,-7.08,-85.58	0/0:14:14,0:40:-0.00,-6.18,-70.78	./.	0/0:7:7,0:40:-0.00,-4.07,-36.24	0/0:54:54,0:40:-0.00,-18.22,-268.12	0/0:27:27,0:40:-0.00,-10.09,-134.91	./.	0/0:18:18,0:40:-0.00,-7.38,-90.51	0/0:40:40,0:40:-0.00,-14.01,-199.05	1/1:24:0,24:40:-116.70,-7.48,-0.00	./.	0/0:23:23,0:40:-0.00,-8.89,-115.18	0/0:19:19,0:40:-0.00,-7.69,-95.45	0/0:5:5,0:40:-0.00,-3.47,-26.38	0/0:3:3,0:35:-0.00,-2.87,-16.51	0/0:10:10,0:40:-0.00,-4.98,-51.04	0/0:18:18,0:40:-0.00,-7.38,-90.51	0/0:11:11,0:40:-0.00,-5.28,-55.98	0/0:9:9,0:40:-0.00,-4.68,-46.11	0/0:14:14,0:40:-0.00,-6.18,-70.78	0/0:14:14,0:40:-0.00,-6.18,-70.78	0/0:20:20,0:40:-0.00,-7.99,-100.38	0/0:6:6,0:40:-0.00,-3.77,-31.31	0/0:10:10,0:40:-0.00,-4.98,-51.04	0/0:16:16,0:40:-0.00,-6.78,-80.65	0/0:6:6,0:40:-0.00,-3.77,-31.31	0/0:8:8,0:40:-0.00,-4.37,-41.18	0/0:14:14,0:40:-0.00,-6.18,-70.78	./.	0/0:20:20,0:40:-0.00,-7.99,-100.38	0/0:33:33,0:40:-0.00,-11.90,-164.52	0/0:14:14,0:40:-0.00,-6.18,-70.78	0/0:23:23,0:40:-0.00,-8.89,-115.18	0/0:29:29,0:40:-0.00,-10.70,-144.78	0/0:39:39,0:40:-0.00,-13.71,-194.12	0/0:17:17,0:40:-0.00,-7.08,-85.58	0/0:37:37,0:40:-0.00,-13.10,-184.25	0/0:54:54,0:40:-0.00,-18.22,-268.12	0/0:4:4,0:38:-0.00,-3.17,-21.44	0/0:6:6,0:40:-0.00,-3.77,-31.31	0/0:28:28,0:40:-0.00,-10.39,-139.85	0/0:33:33,0:40:-0.00,-11.90,-164.52	0/0:13:13,0:40:-0.00,-5.88,-65.84	0/0:39:39,0:40:-0.00,-13.71,-194.12	0/0:7:7,0:40:-0.00,-4.07,-36.24	0/0:33:33,0:40:-0.00,-11.90,-164.52	0/0:28:28,0:40:-0.00,-10.39,-139.85	0/0:38:38,0:40:-0.00,-13.40,-189.18	0/0:7:7,0:40:-0.00,-4.07,-36.24	0/0:10:10,0:40:-0.00,-4.98,-51.04	0/0:25:25,0:40:-0.00,-9.49,-125.05	0/0:8:8,0:40:-0.00,-4.37,-41.18	0/0:2:2,0:32:-0.00,-2.57,-11.58	./.	0/0:8:8,0:40:-0.00,-4.37,-41.18	0/0:9:9,0:40:-0.00,-4.68,-46.11	0/0:12:12,0:40:-0.00,-5.58,-60.91	0/0:40:40,0:40:-0.00,-14.01,-199.05	0/0:31:31,0:40:-0.00,-11.30,-154.65	0/0:11:11,0:40:-0.00,-5.28,-55.98	0/0:9:9,0:40:-0.00,-4.68,-46.11	0/0:15:15,0:40:-0.00,-6.48,-75.71	0/0:9:9,0:40:-0.00,-4.68,-46.11	1/1:4:0,4:20:-18.04,-1.48,-0.01	0/0:14:13,1:17:-0.02,-1.27,-60.93	0/0:3:3,0:35:-0.00,-2.87,-16.51	./.	0/0:5:5,0:40:-0.00,-3.47,-26.38	0/0:3:3,0:35:-0.00,-2.87,-16.51	0/0:3:3,0:35:-0.00,-2.87,-16.51	0/0:2:2,0:32:-0.00,-2.57,-11.58	0/0:2:2,0:32:-0.00,-2.57,-11.58	./.	0/0:1:1,0:29:-0.00,-2.27,-6.64	0/0:8:8,0:40:-0.00,-4.37,-41.18	0/0:4:4,0:38:-0.00,-3.17,-21.44	0/0:4:4,0:38:-0.00,-3.17,-21.44	0/0:1:1,0:29:-0.00,-2.27,-6.64	0/0:4:4,0:38:-0.00,-3.17,-21.44	0/0:4:4,0:38:-0.00,-3.17,-21.44	0/0:1:1,0:29:-0.00,-2.27,-6.64	0/0:5:5,0:40:-0.00,-3.47,-26.38	0/0:5:5,0:40:-0.00,-3.47,-26.38	0/0:2:2,0:32:-0.00,-2.57,-11.58	0/0:2:2,0:32:-0.00,-2.57,-11.58	0/0:2:2,0:32:-0.00,-2.57,-11.58	./.	./.	0/0:2:2,0:32:-0.00,-2.57,-11.58	0/0:4:4,0:38:-0.00,-3.17,-21.44	0/0:2:2,0:32:-0.00,-2.57,-11.58	0/0:5:5,0:40:-0.00,-3.47,-26.38	0/0:3:3,0:35:-0.00,-2.87,-16.51	0/0:2:2,0:32:-0.00,-2.57,-11.58	0/0:4:4,0:38:-0.00,-3.17,-21.44	0/0:5:5,0:40:-0.00,-3.47,-26.38	0/0:7:7,0:40:-0.00,-4.07,-36.24	0/0:6:6,0:40:-0.00,-3.77,-31.31	0/0:8:8,0:40:-0.00,-4.37,-41.18	0/0:4:4,0:38:-0.00,-3.17,-21.44	0/0:4:4,0:38:-0.00,-3.17,-21.44	0/0:7:7,0:40:-0.00,-4.07,-36.24	0/0:6:6,0:40:-0.00,-3.77,-31.31	0/0:5:5,0:40:-0.00,-3.47,-26.38	0/0:5:5,0:40:-0.00,-3.47,-26.38	0/0:1:1,0:29:-0.00,-2.27,-6.64	0/0:10:10,0:40:-0.00,-4.98,-51.04	0/0:4:4,0:38:-0.00,-3.17,-21.44	0/0:3:3,0:35:-0.00,-2.87,-16.51	0/0:4:4,0:38:-0.00,-3.17,-21.44	0/0:4:4,0:38:-0.00,-3.17,-21.44	0/0:5:5,0:40:-0.00,-3.47,-26.38	0/0:3:3,0:35:-0.00,-2.87,-16.51	./.	0/0:1:1,0:29:-0.00,-2.27,-6.64	0/0:5:5,0:40:-0.00,-3.47,-26.38	0/0:2:2,0:32:-0.00,-2.57,-11.58	0/0:4:4,0:38:-0.00,-3.17,-21.44	0/0:8:8,0:40:-0.00,-4.37,-41.18	0/0:5:5,0:40:-0.00,-3.47,-26.38	0/0:6:6,0:40:-0.00,-3.77,-31.31
COB1p00016	2086015	2298:42:-	G	A	.	PASS	NS=279;AF=0.073	GT:DP:AD:GQ:GL	0/0:11:11,0:40:-0.00,-4.53,-37.67	./.	./.	0/0:26:26,0:40:-0.00,-9.04,-87.48	0/0:13:13,0:40:-0.00,-5.13,-44.31	0/0:25:25,0:40:-0.00,-8.74,-84.16	0/0:28:28,0:40:-0.00,-9.64,-94.12	./.	0/0:8:8,0:40:-0.00,-3.63,-27.71	0/0:17:17,0:40:-0.00,-6.33,-57.59	0/0:10:10,0:40:-0.00,-4.23,-34.35	./.	0/0:5:5,0:34:-0.00,-2.72,-17.75	0/0:6:6,0:37:-0.00,-3.02,-21.07	0/0:24:24,0:40:-0.00,-8.44,-80.84	0/0:16:16,0:40:-0.00,-6.03,-54.27	0/1:45:17,28:40:-78.21,0.00,-42.84	0/0:9:9,0:40:-0.00,-3.93,-31.03	0/0:10:10,0:40:-0.00,-4.23,-34.35	0/0:25:25,0:40:-0.00,-8.74,-84.16	./.	0/0:19:19,0:40:-0.00,-6.94,-64.23	0/0:4:4,0:30:-0.00,-2.42,-14.43	./.	./.	0/0:15:15,0:40:-0.00,-5.73,-50.95	0/0:24:24,0:40:-0.00,-8.44,-80.84	0/0:23:23,0:40:-0.00,-8.14,-77.52	./.	./.	0/0:19:19,0:40:-0.00,-6.94,-64.23	0/0:26:26,0:40:-0.00,-9.04,-87.48	0/0:30:30,0:40:-0.00,-10.24,-100.76	0/0:16:16,0:40:-0.00,-6.03,-54.27	./.	0/0:27:27,0:40:-0.00,-9.34,-90.80	./.	./.	0/0:47:47,0:40:-0.00,-15.36,-157.20	0/0:26:25,0:40:-0.00,-8.74,-84.16	0/0:33:33,0:40:-0.00,-11.15,-110.72	./.	0/0:10:10,0:40:-0.00,-4.23,-34.35	0/0:14:14,0:40:-0.00,-5.43,-47.63	0/0:3:3,0:27:-0.00,-2.13,-11.11	0/0:16:16,0:40:-0.00,-6.03,-54.27	0/0:6:6,0:37:-0.00,-3.02,-21.07	0/0:5:5,0:34:-0.00,-2.72,-17.75	0/0:4:4,0:30:-0.00,-2.42,-14.43	0/0:10:10,0:40:-0.00,-4.23,-34.35	0/0:7:7,0:40:-0.00,-3.33,-24.39	0/0:9:9,0:40:-0.00,-3.93,-31.03	./.	./.	0/0:9:9,0:40:-0.00,-3.93,-31.03	0/0:4:4,0:30:-0.00,-2.42,-14.43	./.	./.	0/0:15:15,0:40:-0.00,-5.73,-50.95	0/0:6:6,0:37:-0.00,-3.02,-21.07	0/0:1:1,0:20:-0.01,-1.53,-4.48	0/0:10:10,0:40:-0.00,-4.23,-34.35	0/0:18:18,0:40:-0.00,-6.63,-60.91	0/0:5:5,0:34:-0.00,-2.72,-17.75	1/1:13:0,13:40:-42.01,-3.98,-0.00	./.	0/0:19:19,0:40:-0.00,-6.94,-64.23	0/0:14:14,0:40:-0.00,-5.43,-47.63	0/0:8:8,0:40:-0.00,-3.63,-27.71	0/0:12:12,0:40:-0.00,-4.83,-40.99	0/0:14:14,0:40:-0.00,-5.43,-47.63	./.	0/0:11:11,0:40:-0.00,-4.53,-37.67	./.	0/0:13:13,0:40:-0.00,-5.13,-44.31	0/0:11:11,0:40:-0.00,-4.53,-37.67	0/0:24:24,0:40:-0.00,-8.44,-80.84	0/0:52:52,0:40:-0.00,-16.86,-173.80	0/0:29:29,0:40:-0.00,-9.94,-97.44	0/0:11:11,0:40:-0.00,-4.53,-37.67	./.	1/1:6:0,6:24:-18.78,-1.88,-0.01	0/0:9:9,0:40:-0.00,-3.93,-31.03	./.	0/0:10:10,0:40:-0.00,-4.23,-34.35	0/0:6:6,0:37:-0.00,-3.02,-21.07	0/0:13:13,0:40:-0.00,-5.13,-44.31	0/0:11:11,0:40:-0.00,-4.53,-37.67	0/0:18:17,1:40:-0.00,-3.31,-54.27	0/0:11:11,0:40:-0.00,-4.53,-37.67	0/0:4:4,0:30:-0.00,-2.42,-14.43	0/0:34:34,0:40:-0.00,-11.45,-114.04	./.	./.	0/0:28:28,0:40:-0.00,-9.64,-94.12	./.	./.	0/0:22:22,0:40:-0.00,-7.84,-74.19	./.	./.	1/1:10:0,10:37:-32.05,-3.08,-0.00	0/0:6:6,0:37:-0.00,-3.02,-21.07	0/0:10:10,0:40:-0.00,-4.23,-34.35	0/0:7:7,0:40:-0.00,-3.33,-24.39	0/0:4:4,0:30:-0.00,-2.42,-14.43	0/0:17:17,0:40:-0.00,-6.33,-57.59	0/0:22:22,0:40:-0.00,-7.84,-74.19	0/0:7:7,0:40:-0.00,-3.33,-24.39	0/0:14:14,0:40:-0.00,-5.43,-47.63	0/0:15:15,0:40:-0.00,-5.73,-50.95	0/0:7:7,0:40:-0.00,-3.33,-24.39	0/0:9:9,0:40:-0.00,-3.93,-31.03	0/0:43:43,0:40:-0.00,-14.15,-143.92	0/0:8:8,0:40:-0.00,-3.63,-27.71	0/0:17:17,0:40:-0.00,-6.33,-57.59	./.	0/0:10:10,0:40:-0.00,-4.23,-34.35	./.	0/0:11:11,0:40:-0.00,-4.53,-37.67	0/0:8:8,0:40:-0.00,-3.63,-27.71	0/0:11:11,0:40:-0.00,-4.53,-37.67	./.	0/0:28:28,0:40:-0.00,-9.64,-94.12	./.	0/0:12:12,0:40:-0.00,-4.83,-40.99	0/0:9:9,0:40:-0.00,-3.93,-31.03	0/0:7:7,0:40:-0.00,-3.33,-24.39	0/1:44:21,23:40:-61.91,0.00,-56.42	0/0:23:23,0:40:-0.00,-8.14,-77.52	./.	0/0:17:17,0:40:-0.00,-6.33,-57.59	0/0:5:5,0:34:-0.00,-2.72,-17.75	0/0:12:12,0:40:-0.00,-4.83,-40.99	0/0:12:12,0:40:-0.00,-4.83,-40.99	0/0:24:24,0:40:-0.00,-8.44,-80.84	0/0:36:36,0:40:-0.00,-12.05,-120.68	0/0:10:10,0:40:-0.00,-4.23,-34.35	0/0:15:15,0:40:-0.00,-5.73,-50.95	./.	0/0:29:29,0:40:-0.00,-9.94,-97.44	./.	0/0:7:7,0:40:-0.00,-3.33,-24.39	0/0:26:26,0:40:-0.00,-9.04,-87.48	0/0:16:15,0:40:-0.00,-5.73,-50.95	0/1:13:7,6:40:-14.79,-0.00,-19.26	1/1:14:0,14:40:-45.33,-4.28,-0.00	0/0:17:17,0:40:-0.00,-6.33,-57.59	1/1:8:0,8:31:-25.41,-2.48,-0.00	./.	1/1:8:0,8:31:-25.41,-2.48,-0.00	0/1:11:5,6:40:-15.39,-0.00,-13.22	0/1:15:8,7:40:-17.51,0.00,-21.98	0/0:4:4,0:30:-0.00,-2.42,-14.43	0/0:7:7,0:40:-0.00,-3.33,-24.39	0/1:14:10,4:40:-7.85,-0.00,-28.92	0/0:8:8,0:40:-0.00,-3.63,-27.71	0/0:28:28,0:40:-0.00,-9.64,-94.12	0/1:56:36,20:40:-48.34,0.00,-102.61	0/1:61:30,31:40:-83.36,0.00,-81.19	0/0:61:61,0:40:-0.00,-19.57,-203.68	0/0:29:29,0:40:-0.00,-9.94,-97.44	0/0:19:19,0:40:-0.00,-6.94,-64.23	./.	./.	0/0:13:13,0:40:-0.00,-5.13,-44.31	./.	0/0:22:22,0:40:-0.00,-7.84,-74.19	./.	0/0:14:14,0:40:-0.00,-5.43,-47.63	0/0:18:18,0:40:-0.00,-6.63,-60.91	0/0:15:15,0:40:-0.00,-5.73,-50.95	0/0:8:8,0:40:-0.00,-3.63,-27.71	0/0:1:1,0:20:-0.01,-1.53,-4.48	0/0:46:46,0:40:-0.00,-15.06,-153.88	./.	./.	0/0:33:33,0:40:-0.00,-11.15,-110.72	./.	0/0:19:19,0:40:-0.00,-6.94,-64.23	0/0:9:9,0:40:-0.00,-3.93,-31.03	0/0:4:4,0:30:-0.00,-2.42,-14.43	1/1:40:0,40:40:-131.66,-12.10,-0.00	./.	0/0:33:33,0:40:-0.00,-11.15,-110.72	1/1:10:0,10:37:-32.05,-3.08,-0.00	0/0:10:10,0:40:-0.00,-4.23,-34.35	0/0:16:16,0:40:-0.00,-6.03,-54.27	0/1:37:23,14:40:-34.13,0.00,-65.17	0/0:34:34,0:40:-0.00,-11.45,-114.04	1/1:28:0,28:40:-91.81,-8.49,-0.00	0/0:29:29,0:40:-0.00,-9.94,-97.44	0/0:18:18,0:40:-0.00,-6.63,-60.91	./.	./.	./.	./.	./.	0/0:10:10,0:40:-0.00,-4.23,-34.35	0/0:8:8,0:40:-0.00,-3.63,-27.71	0/0:5:5,0:34:-0.00,-2.72,-17.75	0/0:5:5,0:34:-0.00,-2.72,-17.75	0/0:6:6,0:37:-0.00,-3.02,-21.07	0/0:12:12,0:40:-0.00,-4.83,-40.99	0/0:15:15,0:40:-0.00,-5.73,-50.95	1/1:16:0,16:40:-51.97,-4.88,-0.00	0/0:14:14,0:40:-0.00,-5.43,-47.63	0/0:1:1,0:20:-0.01,-1.53,-4.48	0/0:33:33,0:40:-0.00,-11.15,-110.72	0/0:10:10,0:40:-0.00,-4.23,-34.35	0/0:3:3,0:27:-0.00,-2.13,-11.11	0/1:20:9,11:40:-29.29,0.00,-23.80	0/0:18:18,0:40:-0.00,-6.63,-60.91	0/0:10:10,0:40:-0.00,-4.23,-34.35	0/0:9:9,0:40:-0.00,-3.93,-31.03	0/0:4:4,0:30:-0.00,-2.42,-14.43	0/0:24:23,0:40:-0.00,-8.14,-77.52	./.	0/0:38:38,0:40:-0.00,-12.65,-127.32	0/0:17:17,0:40:-0.00,-6.33,-57.59	0/0:14:14,0:40:-0.00,-5.43,-47.63	./.	0/0:7:7,0:40:-0.00,-3.33,-24.39	0/0:54:54,0:40:0.00,-17.46,-180.44	0/1:27:11,16:40:-43.78,0.00,-28.33	./.	0/0:18:18,0:40:-0.00,-6.63,-60.91	0/0:40:40,0:40:-0.00,-13.25,-133.96	0/0:24:24,0:40:-0.00,-8.44,-80.84	./.	0/0:23:23,0:40:-0.00,-8.14,-77.52	0/0:19:19,0:40:-0.00,-6.94,-64.23	0/0:5:5,0:34:-0.00,-2.72,-17.75	0/0:3:3,0:27:-0.00,-2.13,-11.11	0/1:10:4,6:40:-15.69,-0.00,-10.20	0/0:18:17,1:40:-0.00,-3.31,-54.27	0/0:11:11,0:40:-0.00,-4.53,-37.67	0/0:9:9,0:40:-0.00,-3.93,-31.03	0/0:14:14,0:40:-0.00,-5.43,-47.63	0/0:14:14,0:40:-0.00,-5.43,-47.63	0/0:20:20,0:40:-0.00,-7.24,-67.55	0/0:6:6,0:37:-0.00,-3.02,-21.07	0/0:10:10,0:40:-0.00,-4.23,-34.35	0/0:16:16,0:40:-0.00,-6.03,-54.27	0/0:6:6,0:37:-0.00,-3.02,-21.07	0/0:8:8,0:40:-0.00,-3.63,-27.71	0/0:14:14,0:40:-0.00,-5.43,-47.63	./.	1/1:20:0,20:40:-65.25,-6.09,-0.00	0/0:33:33,0:40:-0.00,-11.15,-110.72	0/0:14:14,0:40:-0.00,-5.43,-47.63	0/0:23:23,0:40:-0.00,-8.14,-77.52	0/1:29:11,18:40:-49.82,0.00,-27.73	0/0:39:39,0:40:-0.00,-12.95,-130.64	1/1:17:1,16:24:-48.66,-1.87,-0.01	1/1:37:0,37:40:-121.70,-11.20,-0.00	1/1:54:0,54:40:-178.14,-16.31,0.00	0/0:4:4,0:30:-0.00,-2.42,-14.43	0/0:6:6,0:37:-0.00,-3.02,-21.07	0/0:28:28,0:40:-0.00,-9.64,-94.12	0/0:33:33,0:40:-0.00,-11.15,-110.72	0/0:13:13,0:40:-0.00,-5.13,-44.31	0/0:39:39,0:40:-0.00,-12.95,-130.64	0/0:7:7,0:40:-0.00,-3.33,-24.39	0/0:33:33,0:40:-0.00,-11.15,-110.72	0/0:28:28,0:40:-0.00,-9.64,-94.12	0/0:38:38,0:40:-0.00,-12.65,-127.32	0/0:7:7,0:40:-0.00,-3.33,-24.39	0/0:10:10,0:40:-0.00,-4.23,-34.35	0/0:25:25,0:40:-0.00,-8.74,-84.16	0/0:8:8,0:40:-0.00,-3.63,-27.71	0/0:2:2,0:24:-0.01,-1.83,-7.80	./.	0/0:8:8,0:40:-0.00,-3.63,-27.71	0/0:9:9,0:40:-0.00,-3.93,-31.03	0/0:12:12,0:40:-0.00,-4.83,-40.99	0/0:40:40,0:40:-0.00,-13.25,-133.96	0/0:31:31,0:40:-0.00,-10.54,-104.08	0/0:11:11,0:40:-0.00,-4.53,-37.67	0/0:9:9,0:40:-0.00,-3.93,-31.03	0/0:15:14,1:30:-0.00,-2.41,-44.31	0/0:9:9,0:40:-0.00,-3.93,-31.03	0/0:4:4,0:30:-0.00,-2.42,-14.43	0/0:14:14,0:40:-0.00,-5.43,-47.63	0/0:3:3,0:27:-0.00,-2.13,-11.11	./.	0/0:5:5,0:34:-0.00,-2.72,-17.75	0/0:3:3,0:27:-0.00,-2.13,-11.11	0/0:3:3,0:27:-0.00,-2.13,-11.11	0/0:2:2,0:24:-0.01,-1.83,-7.80	0/0:2:2,0:24:-0.01,-1.83,-7.80	./.	0/0:1:1,0:20:-0.01,-1.53,-4.48	0/0:8:8,0:40:-0.00,-3.63,-27.71	0/0:4:4,0:30:-0.00,-2.42,-14.43	0/0:4:4,0:30:-0.00,-2.42,-14.43	0/0:1:1,0:20:-0.01,-1.53,-4.48	0/0:4:4,0:30:-0.00,-2.42,-14.43	0/0:4:4,0:30:-0.00,-2.42,-14.43	0/0:1:1,0:20:-0.01,-1.53,-4.48	0/0:5:5,0:34:-0.00,-2.72,-17.75	0/0:5:5,0:34:-0.00,-2.72,-17.75	0/0:2:2,0:24:-0.01,-1.83,-7.80	0/0:2:2,0:24:-0.01,-1.83,-7.80	0/0:2:2,0:24:-0.01,-1.83,-7.80	./.	./.	0/0:2:2,0:24:-0.01,-1.83,-7.80	0/0:4:4,0:30:-0.00,-2.42,-14.43	0/0:2:2,0:24:-0.01,-1.83,-7.80	0/0:5:5,0:34:-0.00,-2.72,-17.75	0/0:3:3,0:27:-0.00,-2.13,-11.11	0/0:2:2,0:24:-0.01,-1.83,-7.80	0/0:4:4,0:30:-0.00,-2.42,-14.43	0/0:5:5,0:34:-0.00,-2.72,-17.75	0/0:7:6,0:37:-0.00,-3.02,-21.07	0/0:6:6,0:37:-0.00,-3.02,-21.07	0/0:8:8,0:40:-0.00,-3.63,-27.71	0/0:4:4,0:30:-0.00,-2.42,-14.43	0/0:4:4,0:30:-0.00,-2.42,-14.43	0/0:7:7,0:40:-0.00,-3.33,-24.39	0/0:6:6,0:37:-0.00,-3.02,-21.07	0/0:5:5,0:34:-0.00,-2.72,-17.75	0/0:5:5,0:34:-0.00,-2.72,-17.75	0/0:1:1,0:20:-0.01,-1.53,-4.48	0/0:10:10,0:40:-0.00,-4.23,-34.35	0/0:4:4,0:30:-0.00,-2.42,-14.43	0/0:3:3,0:27:-0.00,-2.13,-11.11	0/0:4:4,0:30:-0.00,-2.42,-14.43	0/0:4:4,0:30:-0.00,-2.42,-14.43	0/0:5:5,0:34:-0.00,-2.72,-17.75	0/0:3:3,0:27:-0.00,-2.13,-11.11	./.	0/0:1:1,0:20:-0.01,-1.53,-4.48	0/0:5:5,0:34:-0.00,-2.72,-17.75	0/0:2:2,0:24:-0.01,-1.83,-7.80	0/0:4:4,0:30:-0.00,-2.42,-14.43	0/0:8:8,0:40:-0.00,-3.63,-27.71	0/0:5:5,0:34:-0.00,-2.72,-17.75	0/0:6:6,0:37:-0.00,-3.02,-21.07
COB1p00016	2086014	2298:43:-	C	T	.	PASS	NS=280;AF=0.021	GT:DP:AD:GQ:GL	0/0:11:11,0:40:-0.00,-4.91,-56.12	./.	./.	0/0:26:26,0:40:-0.00,-9.42,-130.12	0/0:13:13,0:40:-0.00,-5.51,-65.99	0/0:25:25,0:40:-0.00,-9.12,-125.19	0/0:28:28,0:40:-0.00,-10.02,-139.99	./.	0/0:8:8,0:40:-0.00,-4.00,-41.32	0/0:17:17,0:40:-0.00,-6.71,-85.72	0/0:10:10,0:40:-0.00,-4.61,-51.19	./.	0/0:5:5,0:38:-0.00,-3.10,-26.52	0/0:6:6,0:40:-0.00,-3.40,-31.45	0/0:24:24,0:40:-0.00,-8.82,-120.26	0/0:16:16,0:40:-0.00,-6.41,-80.79	0/0:45:45,0:40:-0.00,-15.14,-223.86	0/0:9:9,0:40:-0.00,-4.31,-46.25	0/0:10:10,0:40:-0.00,-4.61,-51.19	0/0:25:25,0:40:-0.00,-9.12,-125.19	./.	0/0:19:19,0:40:-0.00,-7.32,-95.59	0/0:4:4,0:34:-0.00,-2.80,-21.59	./.	./.	0/0:15:15,0:40:-0.00,-6.11,-75.85	0/0:24:24,0:40:-0.00,-8.82,-120.26	0/0:23:23,0:40:-0.00,-8.52,-115.32	./.	./.	0/0:19:19,0:40:-0.00,-7.32,-95.59	0/0:26:26,0:40:-0.00,-9.42,-130.12	0/0:30:30,0:40:-0.00,-10.63,-149.86	0/0:16:16,0:40:-0.00,-6.41,-80.79	./.	0/0:27:27,0:40:-0.00,-9.72,-135.06	./.	./.	0/0:47:47,0:40:-0.00,-15.74,-233.73	0/0:26:26,0:40:-0.00,-9.42,-130.12	0/0:33:33,0:40:-0.00,-11.53,-164.66	./.	0/0:10:10,0:40:-0.00,-4.61,-51.19	0/0:14:14,0:40:-0.00,-5.81,-70.92	0/0:3:3,0:31:-0.00,-2.50,-16.65	0/0:16:16,0:40:-0.00,-6.41,-80.79	0/0:6:6,0:40:-0.00,-3.40,-31.45	0/0:5:5,0:38:-0.00,-3.10,-26.52	0/0:4:4,0:34:-0.00,-2.80,-21.59	0/0:10:10,0:40:-0.00,-4.61,-51.19	0/0:7:7,0:40:-0.00,-3.70,-36.39	0/0:9:9,0:40:-0.00,-4.31,-46.25	./.	./.	0/0:9:9,0:40:-0.00,-4.31,-46.25	0/0:4:4,0:34:-0.00,-2.80,-21.59	./.	./.	0/0:15:15,0:40:-0.00,-6.11,-75.85	0/0:6:6,0:40:-0.00,-3.40,-31.45	0/0:1:1,0:25:-0.01,-1.90,-6.79	0/0:10:10,0:40:-0.00,-4.61,-51.19	0/0:18:18,0:40:-0.00,-7.01,-90.65	0/0:5:5,0:38:-0.00,-3.10,-26.52	0/0:13:13,0:40:-0.00,-5.51,-65.99	./.	0/0:19:19,0:40:-0.00,-7.32,-95.59	0/0:14:14,0:40:-0.00,-5.81,-70.92	0/0:8:8,0:40:-0.00,-4.00,-41.32	0/0:12:12,0:40:-0.00,-5.21,-61.05	0/0:14:14,0:40:-0.00,-5.81,-70.92	./.	0/0:11:11,0:40:-0.00,-4.91,-56.12	./.	0/0:13:13,0:40:-0.00,-5.51,-65.99	0/0:11:11,0:40:-0.00,-4.91,-56.12	0/0:24:24,0:40:-0.00,-8.82,-120.26	0/0:52:52,0:40:0.00,-17.25,-258.40	0/0:29:29,0:40:-0.00,-10.33,-144.92	0/0:11:11,0:40:-0.00,-4.91,-56.12	./.	0/0:6:6,0:40:-0.00,-3.40,-31.45	0/0:9:9,0:40:-0.00,-4.31,-46.25	./.	0/0:10:10,0:40:-0.00,-4.61,-51.19	0/0:6:6,0:40:-0.00,-3.40,-31.45	0/0:13:13,0:40:-0.00,-5.51,-65.99	0/0:11:11,0:40:-0.00,-4.91,-56.12	0/0:18:18,0:40:-0.00,-7.01,-90.65	0/0:11:11,0:40:-0.00,-4.91,-56.12	0/0:4:4,0:34:-0.00,-2.80,-21.59	0/0:34:34,0:40:-0.00,-11.83,-169.59	./.	./.	0/0:28:28,0:40:-0.00,-10.02,-139.99	./.	./.	0/0:22:22,0:40:-0.00,-8.22,-110.39	./.	./.	0/0:10:10,0:40:-0.00,-4.61,-51.19	0/0:6:6,0:40:-0.00,-3.40,-31.45	0/0:10:10,0:40:-0.00,-4.61,-51.19	0/0:7:7,0:40:-0.00,-3.70,-36.39	0/0:4:4,0:34:-0.00,-2.80,-21.59	0/0:17:17,0:40:-0.00,-6.71,-85.72	0/1:22:8,14:40:-60.85,0.00,-33.10	1/1:7:0,7:24:-32.69,-1.86,-0.01	0/0:14:14,0:40:-0.00,-5.81,-70.92	0/0:15:14,1:17:-0.03,-1.21,-66.01	0/0:7:7,0:40:-0.00,-3.70,-36.39	0/0:9:9,0:40:-0.00,-4.31,-46.25	0/0:43:43,0:40:-0.00,-14.54,-213.99	0/0:8:8,0:40:-0.00,-4.00,-41.32	0/0:17:17,0:40:-0.00,-6.71,-85.72	0/0:1:1,0:25:-0.01,-1.90,-6.79	0/0:10:10,0:40:-0.00,-4.61,-51.19	./.	0/0:11:11,0:40:-0.00,-4.91,-56.12	0/0:8:8,0:40:-0.00,-4.00,-41.32	0/0:11:11,0:40:-0.00,-4.91,-56.12	./.	0/0:28:28,0:40:-0.00,-10.02,-139.99	./.	0/0:12:12,0:40:-0.00,-5.21,-61.05	0/0:9:9,0:40:-0.00,-4.31,-46.25	0/0:7:7,0:40:-0.00,-3.70,-36.39	0/0:44:44,0:40:-0.00,-14.84,-218.93	0/0:23:23,0:40:-0.00,-8.52,-115.32	./.	0/0:17:17,0:40:-0.00,-6.71,-85.72	0/0:5:5,0:38:-0.00,-3.10,-26.52	0/0:12:12,0:40:-0.00,-5.21,-61.05	0/0:12:12,0:40:-0.00,-5.21,-61.05	0/0:24:24,0:40:-0.00,-8.82,-120.26	0/0:36:36,0:40:-0.00,-12.43,-179.46	0/0:10:10,0:40:-0.00,-4.61,-51.19	0/0:15:15,0:40:-0.00,-6.11,-75.85	./.	0/0:29:29,0:40:-0.00,-10.33,-144.92	./.	0/0:7:7,0:40:-0.00,-3.70,-36.39	0/0:26:26,0:40:-0.00,-9.42,-130.12	0/0:16:16,0:40:-0.00,-6.41,-80.79	0/0:13:13,0:40:-0.00,-5.51,-65.99	0/0:14:14,0:40:-0.00,-5.81,-70.92	0/0:17:17,0:40:-0.00,-6.71,-85.72	0/0:8:8,0:40:-0.00,-4.00,-41.32	./.	0/0:8:8,0:40:-0.00,-4.00,-41.32	0/0:11:11,0:40:-0.00,-4.91,-56.12	0/0:15:15,0:40:-0.00,-6.11,-75.85	0/0:4:4,0:34:-0.00,-2.80,-21.59	0/0:7:7,0:40:-0.00,-3.70,-36.39	0/0:14:14,0:40:-0.00,-5.81,-70.92	0/0:8:8,0:40:-0.00,-4.00,-41.32	0/0:28:28,0:40:-0.00,-10.02,-139.99	0/0:56:56,0:40:-0.00,-18.45,-278.13	0/0:61:61,0:40:-0.00,-19.96,-302.80	0/0:61:61,0:40:-0.00,-19.96,-302.80	0/0:29:29,0:40:-0.00,-10.33,-144.92	0/0:19:19,0:40:-0.00,-7.32,-95.59	./.	./.	0/0:13:13,0:40:-0.00,-5.51,-65.99	./.	0/0:22:22,0:40:-0.00,-8.22,-110.39	./.	0/0:14:14,0:40:-0.00,-5.81,-70.92	0/0:18:18,0:40:-0.00,-7.01,-90.65	0/0:15:15,0:40:-0.00,-6.11,-75.85	0/0:8:8,0:40:-0.00,-4.00,-41.32	0/0:1:1,0:25:-0.01,-1.90,-6.79	0/0:46:46,0:40:-0.00,-15.44,-228.79	./.	./.	0/0:33:33,0:40:-0.00,-11.53,-164.66	./.	0/0:19:19,0:40:-0.00,-7.32,-95.59	0/0:9:9,0:40:-0.00,-4.31,-46.25	0/0:4:4,0:34:-0.00,-2.80,-21.59	0/0:40:40,0:40:-0.00,-13.64,-199.19	./.	0/0:33:33,0:40:-0.00,-11.53,-164.66	0/0:10:10,0:40:-0.00,-4.61,-51.19	0/0:10:10,0:40:-0.00,-4.61,-51.19	0/0:16:16,0:40:-0.00,-6.41,-80.79	0/0:37:37,0:40:-0.00,-12.73,-184.39	0/0:34:34,0:40:-0.00,-11.83,-169.59	0/0:28:28,0:40:-0.00,-10.02,-139.99	0/0:29:29,0:40:-0.00,-10.33,-144.92	0/0:18:18,0:40:-0.00,-7.01,-90.65	./.	./.	./.	./.	./.	0/0:10:10,0:40:-0.00,-4.61,-51.19	0/0:8:8,0:40:-0.00,-4.00,-41.32	0/0:5:5,0:38:-0.00,-3.10,-26.52	0/0:5:5,0:38:-0.00,-3.10,-26.52	0/0:6:6,0:40:-0.00,-3.40,-31.45	0/0:12:12,0:40:-0.00,-5.21,-61.05	0/0:15:15,0:40:-0.00,-6.11,-75.85	0/0:16:16,0:40:-0.00,-6.41,-80.79	0/0:14:14,0:40:-0.00,-5.81,-70.92	0/0:1:1,0:25:-0.01,-1.90,-6.79	0/0:33:33,0:40:-0.00,-11.53,-164.66	0/0:10:10,0:40:-0.00,-4.61,-51.19	0/0:3:3,0:31:-0.00,-2.50,-16.65	0/0:20:20,0:40:-0.00,-7.62,-100.52	0/0:18:18,0:40:-0.00,-7.01,-90.65	0/0:10:10,0:40:-0.00,-4.61,-51.19	0/0:9:9,0:40:-0.00,-4.31,-46.25	0/0:4:4,0:34:-0.00,-2.80,-21.59	0/0:24:24,0:40:-0.00,-8.82,-120.26	./.	0/0:38:38,0:40:-0.00,-13.04,-189.33	0/0:17:16,1:23:-0.01,-1.79,-75.86	0/0:14:14,0:40:-0.00,-5.81,-70.92	./.	0/0:7:7,0:40:-0.00,-3.70,-36.39	0/0:54:54,0:40:-0.00,-17.85,-268.26	0/0:27:27,0:40:-0.00,-9.72,-135.06	./.	0/0:18:18,0:40:-0.00,-7.01,-90.65	0/0:40:40,0:40:-0.00,-13.64,-199.19	0/0:24:24,0:40:-0.00,-8.82,-120.26	./.	0/0:23:23,0:40:-0.00,-8.52,-115.32	0/0:19:19,0:40:-0.00,-7.32,-95.59	0/0:5:5,0:38:-0.00,-3.10,-26.52	0/0:3:3,0:31:-0.00,-2.50,-16.65	0/0:10:10,0:40:-0.00,-4.61,-51.19	0/0:18:18,0:40:-0.00,-7.01,-90.65	0/0:11:11,0:40:-0.00,-4.91,-56.12	0/0:9:9,0:40:-0.00,-4.31,-46.25	0/0:14:14,0:40:-0.00,-5.81,-70.92	0/0:14:14,0:40:-0.00,-5.81,-70.92	0/0:20:20,0:40:-0.00,-7.62,-100.52	0/0:6:6,0:40:-0.00,-3.40,-31.45	0/0:10:10,0:40:-0.00,-4.61,-51.19	0/0:16:16,0:40:-0.00,-6.41,-80.79	0/0:6:6,0:40:-0.00,-3.40,-31.45	0/0:8:8,0:40:-0.00,-4.00,-41.32	0/0:14:14,0:40:-0.00,-5.81,-70.92	./.	0/0:20:20,0:40:-0.00,-7.62,-100.52	0/0:33:33,0:40:-0.00,-11.53,-164.66	0/0:14:14,0:40:-0.00,-5.81,-70.92	0/0:23:23,0:40:-0.00,-8.52,-115.32	0/0:29:29,0:40:-0.00,-10.33,-144.92	0/0:39:39,0:40:-0.00,-13.34,-194.26	0/0:17:17,0:40:-0.00,-6.71,-85.72	0/0:37:37,0:40:-0.00,-12.73,-184.39	0/0:54:54,0:40:-0.00,-17.85,-268.26	0/0:4:4,0:34:-0.00,-2.80,-21.59	0/0:6:6,0:40:-0.00,-3.40,-31.45	0/0:28:28,0:40:-0.00,-10.02,-139.99	0/0:33:33,0:40:-0.00,-11.53,-164.66	0/1:13:9,4:40:-14.22,-0.00,-40.74	0/1:39:19,20:40:-85.34,0.00,-82.25	0/0:7:7,0:40:-0.00,-3.70,-36.39	0/0:33:33,0:40:-0.00,-11.53,-164.66	0/1:28:18,10:40:-39.31,0.00,-80.63	0/0:38:38,0:40:-0.00,-13.04,-189.33	1/1:7:0,7:24:-32.69,-1.86,-0.01	1/1:10:0,10:34:-47.49,-2.76,-0.00	0/1:25:15,10:40:-40.21,0.00,-66.73	0/1:8:4,4:40:-15.73,-0.00,-17.58	0/0:2:2,0:28:-0.00,-2.20,-11.72	./.	0/0:8:8,0:40:-0.00,-4.00,-41.32	0/0:9:9,0:40:-0.00,-4.31,-46.25	0/0:12:12,0:40:-0.00,-5.21,-61.05	0/0:40:40,0:40:-0.00,-13.64,-199.19	0/0:31:31,0:40:-0.00,-10.93,-154.79	0/0:11:11,0:40:-0.00,-4.91,-56.12	0/0:9:9,0:40:-0.00,-4.31,-46.25	0/0:15:15,0:40:-0.00,-6.11,-75.85	0/0:9:9,0:40:-0.00,-4.31,-46.25	0/0:4:4,0:34:-0.00,-2.80,-21.59	0/0:14:14,0:40:-0.00,-5.81,-70.92	0/0:3:3,0:31:-0.00,-2.50,-16.65	./.	0/0:5:5,0:38:-0.00,-3.10,-26.52	0/0:3:3,0:31:-0.00,-2.50,-16.65	0/0:3:3,0:31:-0.00,-2.50,-16.65	0/0:2:2,0:28:-0.00,-2.20,-11.72	0/0:2:2,0:28:-0.00,-2.20,-11.72	./.	0/0:1:1,0:25:-0.01,-1.90,-6.79	0/0:8:8,0:40:-0.00,-4.00,-41.32	0/0:4:4,0:34:-0.00,-2.80,-21.59	0/0:4:4,0:34:-0.00,-2.80,-21.59	0/0:1:1,0:25:-0.01,-1.90,-6.79	0/0:4:4,0:34:-0.00,-2.80,-21.59	0/0:4:4,0:34:-0.00,-2.80,-21.59	0/0:1:1,0:25:-0.01,-1.90,-6.79	0/0:5:5,0:38:-0.00,-3.10,-26.52	0/0:5:5,0:38:-0.00,-3.10,-26.52	0/0:2:2,0:28:-0.00,-2.20,-11.72	0/0:2:2,0:28:-0.00,-2.20,-11.72	0/0:2:2,0:28:-0.00,-2.20,-11.72	./.	./.	0/0:2:2,0:28:-0.00,-2.20,-11.72	0/0:4:4,0:34:-0.00,-2.80,-21.59	0/0:2:2,0:28:-0.00,-2.20,-11.72	0/0:5:5,0:38:-0.00,-3.10,-26.52	0/0:3:3,0:31:-0.00,-2.50,-16.65	0/0:2:2,0:28:-0.00,-2.20,-11.72	0/0:4:4,0:34:-0.00,-2.80,-21.59	0/0:5:5,0:38:-0.00,-3.10,-26.52	0/0:7:7,0:40:-0.00,-3.70,-36.39	0/0:6:6,0:40:-0.00,-3.40,-31.45	0/0:8:8,0:40:-0.00,-4.00,-41.32	0/0:4:4,0:34:-0.00,-2.80,-21.59	0/0:4:4,0:34:-0.00,-2.80,-21.59	0/0:7:7,0:40:-0.00,-3.70,-36.39	0/0:6:6,0:40:-0.00,-3.40,-31.45	0/0:5:5,0:38:-0.00,-3.10,-26.52	0/0:5:5,0:38:-0.00,-3.10,-26.52	0/0:1:1,0:25:-0.01,-1.90,-6.79	0/0:10:10,0:40:-0.00,-4.61,-51.19	0/0:4:4,0:34:-0.00,-2.80,-21.59	0/0:3:3,0:31:-0.00,-2.50,-16.65	0/0:4:4,0:34:-0.00,-2.80,-21.59	0/0:4:4,0:34:-0.00,-2.80,-21.59	0/0:5:5,0:38:-0.00,-3.10,-26.52	0/0:3:3,0:31:-0.00,-2.50,-16.65	./.	0/0:1:1,0:25:-0.01,-1.90,-6.79	0/0:5:5,0:38:-0.00,-3.10,-26.52	0/0:2:2,0:28:-0.00,-2.20,-11.72	0/0:4:4,0:34:-0.00,-2.80,-21.59	0/0:8:8,0:40:-0.00,-4.00,-41.32	0/0:5:5,0:38:-0.00,-3.10,-26.52	0/0:6:6,0:40:-0.00,-3.40,-31.45
COB1p00016	2085998	2298:59:-	G	A	.	PASS	NS=280;AF=0.011	GT:DP:AD:GQ:GL	0/0:11:11,0:40:-0.00,-5.36,-39.94	./.	./.	0/0:26:26,0:40:-0.00,-9.87,-91.57	0/0:13:13,0:40:-0.00,-5.96,-46.82	0/0:25:25,0:40:-0.00,-9.57,-88.13	0/0:28:28,0:40:-0.00,-10.48,-98.45	./.	0/0:8:8,0:40:-0.00,-4.46,-29.62	0/0:17:17,0:40:-0.00,-7.17,-60.59	0/0:10:10,0:40:-0.00,-5.06,-36.50	./.	0/0:5:5,0:40:-0.00,-3.56,-19.29	0/0:6:6,0:40:-0.00,-3.86,-22.73	0/0:24:24,0:40:-0.00,-9.27,-84.68	0/0:16:16,0:40:-0.00,-6.86,-57.15	0/0:45:45,0:40:-0.00,-15.59,-156.96	0/0:9:9,0:40:-0.00,-4.76,-33.06	0/0:10:10,0:40:-0.00,-5.06,-36.50	0/0:25:25,0:40:-0.00,-9.57,-88.13	./.	0/0:19:19,0:40:-0.00,-7.77,-67.47	0/0:4:4,0:39:-0.00,-3.25,-15.85	./.	./.	0/0:15:15,0:40:-0.00,-6.56,-53.71	0/0:24:24,0:40:-0.00,-9.27,-84.68	0/0:23:23,0:40:-0.00,-8.97,-81.24	./.	./.	0/0:19:19,0:40:-0.00,-7.77,-67.47	0/0:26:26,0:40:-0.00,-9.87,-91.57	0/1:30:21,9:40:-19.90,0.00,-63.28	0/0:16:15,1:40:-0.00,-3.42,-50.27	./.	0/0:27:27,0:40:-0.00,-10.17,-95.01	./.	./.	0/0:47:46,1:40:-0.00,-12.75,-156.96	0/0:26:26,0:40:-0.00,-9.87,-91.57	0/0:33:33,0:40:-0.00,-11.98,-115.66	./.	0/0:10:10,0:40:-0.00,-5.06,-36.50	0/0:14:14,0:40:-0.00,-6.26,-50.27	0/0:3:3,0:36:-0.00,-2.95,-12.41	0/0:16:16,0:40:-0.00,-6.86,-57.15	0/0:6:6,0:40:-0.00,-3.86,-22.73	0/0:5:5,0:40:-0.00,-3.56,-19.29	0/0:4:4,0:39:-0.00,-3.25,-15.85	0/0:10:10,0:40:-0.00,-5.06,-36.50	0/0:7:7,0:40:-0.00,-4.16,-26.17	0/0:9:9,0:40:-0.00,-4.76,-33.06	./.	./.	0/0:9:9,0:40:-0.00,-4.76,-33.06	0/0:4:4,0:39:-0.00,-3.25,-15.85	./.	./.	0/0:15:15,0:40:-0.00,-6.56,-53.71	0/0:6:6,0:40:-0.00,-3.86,-22.73	0/0:1:1,0:30:-0.00,-2.35,-5.53	0/0:10:10,0:40:-0.00,-5.06,-36.50	0/0:18:18,0:40:-0.00,-7.47,-64.03	0/0:5:5,0:40:-0.00,-3.56,-19.29	0/0:13:13,0:40:-0.00,-5.96,-46.82	./.	0/0:19:19,0:40:-0.00,-7.77,-67.47	0/0:14:14,0:40:-0.00,-6.26,-50.27	0/0:8:8,0:40:-0.00,-4.46,-29.62	0/0:12:12,0:40:-0.00,-5.66,-43.38	0/0:14:14,0:40:-0.00,-6.26,-50.27	./.	0/0:11:11,0:40:-0.00,-5.36,-39.94	./.	0/0:13:13,0:40:-0.00,-5.96,-46.82	0/0:11:11,0:40:-0.00,-5.36,-39.94	0/0:24:24,0:40:-0.00,-9.27,-84.68	0/0:52:52,0:40:0.00,-17.70,-181.05	0/0:29:29,0:40:-0.00,-10.78,-101.89	0/0:11:11,0:40:-0.00,-5.36,-39.94	./.	0/0:6:6,0:40:-0.00,-3.86,-22.73	0/0:9:9,0:40:-0.00,-4.76,-33.06	./.	0/0:10:10,0:40:-0.00,-5.06,-36.50	0/0:6:6,0:40:-0.00,-3.86,-22.73	0/0:13:13,0:40:-0.00,-5.96,-46.82	0/0:11:11,0:40:-0.00,-5.36,-39.94	0/0:18:18,0:40:-0.00,-7.47,-64.03	0/0:11:11,0:40:-0.00,-5.36,-39.94	0/0:4:4,0:39:-0.00,-3.25,-15.85	0/0:34:34,0:40:-0.00,-12.28,-119.10	./.	./.	0/0:28:28,0:40:-0.00,-10.48,-98.45	./.	./.	0/0:22:22,0:40:-0.00,-8.67,-77.80	./.	./.	0/0:10:10,0:40:-0.00,-5.06,-36.50	0/0:6:6,0:40:-0.00,-3.86,-22.73	0/0:10:10,0:40:-0.00,-5.06,-36.50	0/0:7:7,0:40:-0.00,-4.16,-26.17	0/0:4:4,0:39:-0.00,-3.25,-15.85	0/0:17:17,0:40:-0.00,-7.17,-60.59	0/0:22:22,0:40:-0.00,-8.67,-77.80	0/0:7:7,0:40:-0.00,-4.16,-26.17	0/0:14:14,0:40:-0.00,-6.26,-50.27	0/0:15:15,0:40:-0.00,-6.56,-53.71	0/0:7:7,0:40:-0.00,-4.16,-26.17	0/0:9:9,0:40:-0.00,-4.76,-33.06	0/0:43:43,0:40:-0.00,-14.99,-150.08	0/0:8:8,0:40:-0.00,-4.46,-29.62	0/0:17:17,0:40:-0.00,-7.17,-60.59	0/0:1:1,0:30:-0.00,-2.35,-5.53	0/0:10:10,0:40:-0.00,-5.06,-36.50	./.	0/0:11:11,0:40:-0.00,-5.36,-39.94	0/0:8:8,0:40:-0.00,-4.46,-29.62	0/0:11:11,0:40:-0.00,-5.36,-39.94	./.	0/0:28:28,0:40:-0.00,-10.48,-98.45	./.	0/0:12:12,0:40:-0.00,-5.66,-43.38	0/0:9:9,0:40:-0.00,-4.76,-33.06	0/0:7:7,0:40:-0.00,-4.16,-26.17	0/0:44:44,0:40:-0.00,-15.29,-153.52	0/0:23:22,0:40:-0.00,-8.67,-77.80	./.	0/1:17:9,8:40:-20.37,0.00,-25.89	1/1:5:0,5:20:-15.14,-1.49,-0.01	0/0:12:12,0:40:-0.00,-5.66,-43.38	1/1:12:0,12:40:-39.22,-3.58,-0.00	0/0:24:24,0:40:-0.00,-9.27,-84.68	0/0:36:36,0:40:-0.00,-12.88,-125.98	0/0:10:10,0:40:-0.00,-5.06,-36.50	0/0:15:15,0:40:-0.00,-6.56,-53.71	./.	0/0:29:29,0:40:-0.00,-10.78,-101.89	./.	0/0:7:7,0:40:-0.00,-4.16,-26.17	0/0:26:26,0:40:-0.00,-9.87,-91.57	0/0:16:16,0:40:-0.00,-6.86,-57.15	0/0:13:13,0:40:-0.00,-5.96,-46.82	0/0:14:14,0:40:-0.00,-6.26,-50.27	0/0:17:17,0:40:-0.00,-7.17,-60.59	0/0:8:8,0:40:-0.00,-4.46,-29.62	./.	0/0:8:8,0:40:-0.00,-4.46,-29.62	0/0:11:11,0:40:-0.00,-5.36,-39.94	0/0:15:15,0:40:-0.00,-6.56,-53.71	0/0:4:4,0:39:-0.00,-3.25,-15.85	0/0:7:7,0:40:-0.00,-4.16,-26.17	0/0:14:14,0:40:-0.00,-6.26,-50.27	0/0:8:8,0:40:-0.00,-4.46,-29.62	0/0:28:28,0:40:-0.00,-10.48,-98.45	0/0:56:56,0:40:0.00,-18.90,-194.82	0/0:61:61,0:40:-0.00,-20.40,-212.03	0/0:61:61,0:40:-0.00,-20.40,-212.03	0/0:29:29,0:40:-0.00,-10.78,-101.89	0/0:19:19,0:40:-0.00,-7.77,-67.47	./.	./.	0/0:13:13,0:40:-0.00,-5.96,-46.82	./.	0/0:22:22,0:40:-0.00,-8.67,-77.80	./.	0/0:14:14,0:40:-0.00,-6.26,-50.27	0/0:18:18,0:40:-0.00,-7.47,-64.03	0/0:15:15,0:40:-0.00,-6.56,-53.71	0/0:8:8,0:40:-0.00,-4.46,-29.62	0/0:1:1,0:30:-0.00,-2.35,-5.53	0/0:46:46,0:40:-0.00,-15.89,-160.40	./.	./.	0/0:33:33,0:40:-0.00,-11.98,-115.66	./.	0/0:19:19,0:40:-0.00,-7.77,-67.47	0/0:9:9,0:40:-0.00,-4.76,-33.06	0/0:4:4,0:39:-0.00,-3.25,-15.85	0/0:40:40,0:40:-0.00,-14.09,-139.75	./.	0/0:33:33,0:40:-0.00,-11.98,-115.66	0/0:10:10,0:40:-0.00,-5.06,-36.50	0/0:10:10,0:40:-0.00,-5.06,-36.50	0/0:16:16,0:40:-0.00,-6.86,-57.15	0/0:37:37,0:40:-0.00,-13.18,-129.43	0/0:34:34,0:40:-0.00,-12.28,-119.10	0/0:28:28,0:40:-0.00,-10.48,-98.45	0/0:29:29,0:40:-0.00,-10.78,-101.89	0/0:18:18,0:40:-0.00,-7.47,-64.03	./.	./.	./.	./.	./.	0/0:10:10,0:40:-0.00,-5.06,-36.50	0/0:8:8,0:40:-0.00,-4.46,-29.62	0/0:5:5,0:40:-0.00,-3.56,-19.29	0/0:5:5,0:40:-0.00,-3.56,-19.29	0/0:6:6,0:40:-0.00,-3.86,-22.73	0/0:12:12,0:40:-0.00,-5.66,-43.38	0/0:15:15,0:40:-0.00,-6.56,-53.71	0/0:16:16,0:40:-0.00,-6.86,-57.15	0/0:14:14,0:40:-0.00,-6.26,-50.27	0/0:1:1,0:30:-0.00,-2.35,-5.53	0/0:33:33,0:40:-0.00,-11.98,-115.66	0/0:10:10,0:40:-0.00,-5.06,-36.50	0/0:3:3,0:36:-0.00,-2.95,-12.41	0/0:20:20,0:40:-0.00,-8.07,-70.92	0/0:18:18,0:40:-0.00,-7.47,-64.03	0/0:10:10,0:40:-0.00,-5.06,-36.50	0/0:9:9,0:40:-0.00,-4.76,-33.06	0/0:4:4,0:39:-0.00,-3.25,-15.85	0/0:24:24,0:40:-0.00,-9.27,-84.68	./.	0/0:38:38,0:40:-0.00,-13.48,-132.87	0/0:17:17,0:40:-0.00,-7.17,-60.59	0/0:14:14,0:40:-0.00,-6.26,-50.27	./.	0/0:7:7,0:40:-0.00,-4.16,-26.17	0/0:54:54,0:40:0.00,-18.30,-187.94	0/0:27:27,0:40:-0.00,-10.17,-95.01	./.	0/0:18:18,0:40:-0.00,-7.47,-64.03	0/0:40:40,0:40:-0.00,-14.09,-139.75	0/0:24:24,0:40:-0.00,-9.27,-84.68	./.	0/0:23:23,0:40:-0.00,-8.97,-81.24	0/0:19:19,0:40:-0.00,-7.77,-67.47	0/0:5:5,0:40:-0.00,-3.56,-19.29	0/0:3:3,0:36:-0.00,-2.95,-12.41	0/0:10:10,0:40:-0.00,-5.06,-36.50	0/0:18:18,0:40:-0.00,-7.47,-64.03	0/0:11:11,0:40:-0.00,-5.36,-39.94	0/0:9:9,0:40:-0.00,-4.76,-33.06	0/0:14:14,0:40:-0.00,-6.26,-50.27	0/0:14:14,0:40:-0.00,-6.26,-50.27	0/0:20:20,0:40:-0.00,-8.07,-70.92	0/0:6:6,0:40:-0.00,-3.86,-22.73	0/0:10:10,0:40:-0.00,-5.06,-36.50	0/0:16:16,0:40:-0.00,-6.86,-57.15	0/0:6:6,0:40:-0.00,-3.86,-22.73	0/0:8:8,0:40:-0.00,-4.46,-29.62	0/0:14:14,0:40:-0.00,-6.26,-50.27	./.	0/0:20:20,0:40:-0.00,-8.07,-70.92	0/0:33:33,0:40:-0.00,-11.98,-115.66	0/0:14:14,0:40:-0.00,-6.26,-50.27	0/0:23:23,0:40:-0.00,-8.97,-81.24	0/0:29:29,0:40:-0.00,-10.78,-101.89	0/0:39:39,0:40:-0.00,-13.78,-136.31	0/0:17:17,0:40:-0.00,-7.17,-60.59	0/0:37:37,0:40:-0.00,-13.18,-129.43	0/0:54:52,1:40:-0.00,-14.56,-177.61	0/0:4:4,0:39:-0.00,-3.25,-15.85	0/0:6:6,0:40:-0.00,-3.86,-22.73	0/0:28:28,0:40:-0.00,-10.48,-98.45	0/0:33:33,0:40:-0.00,-11.98,-115.66	0/0:13:13,0:40:-0.00,-5.96,-46.82	0/0:39:39,0:40:-0.00,-13.78,-136.31	0/0:7:7,0:40:-0.00,-4.16,-26.17	0/0:33:33,0:40:-0.00,-11.98,-115.66	0/0:28:28,0:40:-0.00,-10.48,-98.45	0/0:38:38,0:40:-0.00,-13.48,-132.87	0/0:7:7,0:40:-0.00,-4.16,-26.17	0/0:10:10,0:40:-0.00,-5.06,-36.50	0/0:25:25,0:40:-0.00,-9.57,-88.13	0/0:8:8,0:40:-0.00,-4.46,-29.62	0/0:2:2,0:33:-0.00,-2.65,-8.97	./.	0/0:8:8,0:40:-0.00,-4.46,-29.62	0/0:9:9,0:40:-0.00,-4.76,-33.06	0/0:12:11,0:40:-0.00,-5.36,-39.94	0/0:40:39,1:40:-0.00,-10.64,-132.87	0/0:31:31,0:40:-0.00,-11.38,-108.78	0/0:11:11,0:40:-0.00,-5.36,-39.94	0/0:9:9,0:40:-0.00,-4.76,-33.06	0/0:15:15,0:40:-0.00,-6.56,-53.71	0/0:9:9,0:40:-0.00,-4.76,-33.06	0/0:4:4,0:39:-0.00,-3.25,-15.85	0/0:14:14,0:40:-0.00,-6.26,-50.27	0/0:3:3,0:36:-0.00,-2.95,-12.41	./.	0/0:5:5,0:40:-0.00,-3.56,-19.29	0/0:3:3,0:36:-0.00,-2.95,-12.41	0/0:3:3,0:36:-0.00,-2.95,-12.41	0/0:2:2,0:33:-0.00,-2.65,-8.97	0/0:2:2,0:33:-0.00,-2.65,-8.97	./.	0/0:1:1,0:30:-0.00,-2.35,-5.53	0/0:8:8,0:40:-0.00,-4.46,-29.62	0/0:4:4,0:39:-0.00,-3.25,-15.85	0/0:4:4,0:39:-0.00,-3.25,-15.85	0/0:1:1,0:30:-0.00,-2.35,-5.53	0/0:4:4,0:39:-0.00,-3.25,-15.85	0/0:4:4,0:39:-0.00,-3.25,-15.85	0/0:1:1,0:30:-0.00,-2.35,-5.53	0/0:5:5,0:40:-0.00,-3.56,-19.29	0/0:5:5,0:40:-0.00,-3.56,-19.29	0/0:2:2,0:33:-0.00,-2.65,-8.97	0/0:2:2,0:33:-0.00,-2.65,-8.97	0/0:2:2,0:33:-0.00,-2.65,-8.97	./.	./.	0/0:2:2,0:33:-0.00,-2.65,-8.97	0/0:4:4,0:39:-0.00,-3.25,-15.85	0/0:2:2,0:33:-0.00,-2.65,-8.97	0/0:5:5,0:40:-0.00,-3.56,-19.29	0/0:3:3,0:36:-0.00,-2.95,-12.41	0/0:2:2,0:33:-0.00,-2.65,-8.97	0/0:4:4,0:39:-0.00,-3.25,-15.85	0/0:5:5,0:40:-0.00,-3.56,-19.29	0/0:7:7,0:40:-0.00,-4.16,-26.17	0/0:6:6,0:40:-0.00,-3.86,-22.73	0/0:8:8,0:40:-0.00,-4.46,-29.62	0/0:4:4,0:39:-0.00,-3.25,-15.85	0/0:4:4,0:39:-0.00,-3.25,-15.85	0/0:7:7,0:40:-0.00,-4.16,-26.17	0/0:6:6,0:40:-0.00,-3.86,-22.73	0/0:5:5,0:40:-0.00,-3.56,-19.29	0/0:5:5,0:40:-0.00,-3.56,-19.29	0/0:1:1,0:30:-0.00,-2.35,-5.53	0/0:10:10,0:40:-0.00,-5.06,-36.50	0/0:4:4,0:39:-0.00,-3.25,-15.85	0/0:3:3,0:36:-0.00,-2.95,-12.41	0/0:4:4,0:39:-0.00,-3.25,-15.85	0/0:4:4,0:39:-0.00,-3.25,-15.85	0/0:5:5,0:40:-0.00,-3.56,-19.29	0/0:3:3,0:36:-0.00,-2.95,-12.41	./.	0/0:1:1,0:30:-0.00,-2.35,-5.53	0/0:5:5,0:40:-0.00,-3.56,-19.29	0/0:2:2,0:33:-0.00,-2.65,-8.97	0/0:4:4,0:39:-0.00,-3.25,-15.85	0/0:8:8,0:40:-0.00,-4.46,-29.62	0/0:5:5,0:40:-0.00,-3.56,-19.29	0/0:6:6,0:40:-0.00,-3.86,-22.73
COB1p00016	2085944	2298:113:-	G	C	.	PASS	NS=277;AF=0.343	GT:DP:AD:GQ:GL	./.	./.	./.	1/1:26:0,26:40:-86.00,-8.17,-0.00	0/0:13:13,0:40:-0.00,-4.56,-43.45	0/0:24:24,0:40:-0.00,-7.87,-79.96	0/1:28:13,15:40:-40.72,0.00,-34.38	./.	1/1:8:0,8:34:-26.26,-2.75,-0.00	0/1:17:12,5:40:-10.84,-0.00,-34.37	0/0:10:10,0:40:-0.00,-3.65,-33.49	./.	1/1:5:0,5:24:-16.30,-1.86,-0.01	0/1:6:2,4:40:-10.83,-0.00,-4.49	1/1:24:0,24:40:-79.36,-7.57,-0.00	0/0:16:16,0:40:-0.00,-5.46,-53.41	0/1:45:27,18:40:-45.56,0.00,-75.73	1/1:9:0,9:37:-29.57,-3.06,-0.00	0/0:10:10,0:40:-0.00,-3.65,-33.49	0/0:25:25,0:40:-0.00,-8.17,-83.28	./.	1/1:19:0,19:40:-62.77,-6.06,-0.00	0/0:4:4,0:24:-0.01,-1.86,-13.58	./.	./.	0/1:15:6,9:40:-24.71,-0.00,-15.06	1/1:23:0,23:40:-76.04,-7.27,-0.00	1/1:23:0,23:40:-76.04,-7.27,-0.00	./.	./.	1/1:19:0,19:40:-62.77,-6.06,-0.00	0/0:26:26,0:40:-0.00,-8.47,-86.60	0/1:30:9,21:40:-60.03,0.00,-20.50	0/0:16:16,0:40:-0.00,-5.46,-53.41	./.	0/0:27:27,0:40:-0.00,-8.77,-89.92	./.	./.	1/1:47:0,47:40:-155.70,-14.49,-0.00	1/1:26:0,26:40:-86.00,-8.17,-0.00	0/1:33:19,14:40:-35.90,0.00,-52.79	./.	0/1:10:4,6:40:-16.26,-0.00,-9.92	0/0:14:14,0:40:-0.00,-4.86,-46.77	0/0:3:3,0:21:-0.01,-1.56,-10.27	1/1:16:0,16:40:-52.81,-5.16,-0.00	1/1:6:0,6:27:-19.62,-2.16,-0.00	0/0:5:5,0:27:-0.00,-2.15,-16.90	0/0:4:4,0:24:-0.01,-1.86,-13.58	1/1:10:0,10:40:-32.89,-3.36,-0.00	0/0:7:7,0:34:-0.00,-2.75,-23.53	0/1:9:6,3:40:-6.60,-0.00,-16.86	./.	./.	0/0:9:9,0:40:-0.00,-3.35,-30.17	1/1:4:0,4:21:-12.99,-1.56,-0.01	./.	./.	1/1:15:0,15:40:-49.49,-4.86,-0.00	1/1:6:0,6:27:-19.62,-2.16,-0.00	./.	1/1:10:0,10:40:-32.89,-3.36,-0.00	0/0:18:18,0:40:-0.00,-6.06,-60.04	1/1:5:0,5:24:-16.30,-1.86,-0.01	0/0:12:12,0:40:-0.00,-4.26,-40.13	./.	1/1:19:0,19:40:-62.77,-6.06,-0.00	0/0:14:14,0:40:-0.00,-4.86,-46.77	1/1:8:0,8:34:-26.26,-2.75,-0.00	1/1:12:0,12:40:-39.53,-3.96,-0.00	1/1:14:1,13:17:-39.56,-1.26,-0.02	./.	0/0:11:11,0:40:-0.00,-3.96,-36.81	./.	1/1:13:0,13:40:-42.85,-4.26,-0.00	1/1:11:0,11:40:-36.21,-3.66,-0.00	0/0:24:24,0:40:-0.00,-7.87,-79.96	1/1:52:0,52:40:-172.30,-15.99,0.00	1/1:29:0,29:40:-95.96,-9.07,-0.00	1/1:11:0,11:40:-36.21,-3.66,-0.00	./.	0/0:6:6,0:31:-0.00,-2.45,-20.22	0/0:9:9,0:40:-0.00,-3.35,-30.17	./.	1/1:10:0,10:40:-32.89,-3.36,-0.00	1/1:6:0,6:27:-19.62,-2.16,-0.00	0/0:13:13,0:40:-0.00,-4.56,-43.45	1/1:11:0,11:40:-36.21,-3.66,-0.00	0/0:17:17,0:40:-0.00,-5.76,-56.72	0/0:11:11,0:40:-0.00,-3.96,-36.81	0/0:4:4,0:24:-0.01,-1.86,-13.58	0/0:34:34,0:40:-0.00,-10.87,-113.15	./.	./.	0/0:27:27,0:40:-0.00,-8.77,-89.92	./.	./.	0/0:22:22,0:40:-0.00,-7.26,-73.32	./.	./.	0/0:10:10,0:40:-0.00,-3.65,-33.49	0/0:6:6,0:31:-0.00,-2.45,-20.22	1/1:10:0,10:40:-32.89,-3.36,-0.00	0/0:7:7,0:34:-0.00,-2.75,-23.53	0/0:4:4,0:24:-0.01,-1.86,-13.58	0/0:17:17,0:40:-0.00,-5.76,-56.72	0/0:22:22,0:40:-0.00,-7.26,-73.32	0/0:7:7,0:34:-0.00,-2.75,-23.53	0/0:13:13,0:40:-0.00,-4.56,-43.45	1/1:15:0,15:40:-49.49,-4.86,-0.00	1/1:7:0,7:31:-22.94,-2.45,-0.00	0/1:9:4,5:40:-13.24,-0.00,-10.22	0/1:43:23,20:40:-52.80,0.00,-63.06	0/0:8:8,0:37:-0.00,-3.05,-26.85	1/1:17:0,17:40:-56.13,-5.46,-0.00	0/0:1:1,0:14:-0.05,-0.99,-3.66	0/0:10:10,0:40:-0.00,-3.65,-33.49	./.	1/1:11:0,10:40:-32.89,-3.36,-0.00	0/0:8:8,0:37:-0.00,-3.05,-26.85	0/0:11:11,0:40:-0.00,-3.96,-36.81	./.	0/0:28:27,0:40:-0.00,-8.77,-89.92	./.	0/0:12:12,0:40:-0.00,-4.26,-40.13	0/0:9:9,0:40:-0.00,-3.35,-30.17	0/0:7:7,0:34:-0.00,-2.75,-23.53	0/1:44:23,21:40:-55.82,0.00,-62.76	0/0:23:23,0:40:-0.00,-7.57,-76.64	./.	0/1:17:8,9:40:-24.11,0.00,-21.09	0/0:5:5,0:27:-0.00,-2.15,-16.90	0/0:12:12,0:40:-0.00,-4.26,-40.13	0/0:12:12,0:40:-0.00,-4.26,-40.13	0/1:24:16,8:40:-18.69,0.00,-45.54	0/0:36:36,0:40:-0.00,-11.48,-119.79	1/1:10:0,10:40:-32.89,-3.36,-0.00	1/1:15:0,15:40:-49.49,-4.86,-0.00	./.	0/1:29:19,10:40:-23.82,0.00,-53.99	./.	1/1:7:0,7:31:-22.94,-2.45,-0.00	0/1:26:20,6:40:-11.45,-0.00,-58.21	1/1:16:0,16:40:-52.81,-5.16,-0.00	0/1:13:6,7:40:-18.68,0.00,-15.66	0/0:14:14,0:40:-0.00,-4.86,-46.77	0/1:17:6,11:40:-30.75,-0.00,-14.45	0/0:8:8,0:37:-0.00,-3.05,-26.85	./.	0/0:8:8,0:37:-0.00,-3.05,-26.85	0/0:11:11,0:40:-0.00,-3.96,-36.81	0/0:15:15,0:40:-0.00,-5.16,-50.09	0/0:4:4,0:24:-0.01,-1.86,-13.58	1/1:7:0,7:31:-22.94,-2.45,-0.00	0/1:14:4,10:40:-28.33,-0.00,-8.72	0/0:8:8,0:37:-0.00,-3.05,-26.85	1/1:28:0,28:40:-92.64,-8.77,-0.00	0/1:56:21,35:40:-98.68,0.00,-52.51	0/1:61:31,30:40:-80.58,0.00,-84.20	0/1:61:25,35:40:-97.48,0.00,-64.58	0/0:29:29,0:40:-0.00,-9.37,-96.55	0/0:19:19,0:40:-0.00,-6.36,-63.36	./.	./.	0/0:13:13,0:40:-0.00,-4.56,-43.45	./.	0/1:22:8,14:40:-39.20,0.00,-19.59	./.	1/1:14:0,14:40:-46.17,-4.56,-0.00	0/0:18:18,0:40:-0.00,-6.06,-60.04	1/1:15:0,15:40:-49.49,-4.86,-0.00	0/0:8:8,0:37:-0.00,-3.05,-26.85	0/0:1:1,0:14:-0.05,-0.99,-3.66	0/0:45:45,0:40:-0.00,-14.18,-149.66	./.	./.	0/1:33:19,14:40:-35.90,0.00,-52.79	./.	0/0:19:19,0:40:-0.00,-6.36,-63.36	1/1:9:0,9:37:-29.57,-3.06,-0.00	1/1:4:0,4:21:-12.99,-1.56,-0.01	0/0:40:40,0:40:-0.00,-12.68,-133.07	./.	1/1:33:0,33:40:-109.23,-10.27,-0.00	0/0:10:10,0:40:-0.00,-3.65,-33.49	1/1:10:0,10:40:-32.89,-3.36,-0.00	0/0:16:16,0:40:-0.00,-5.46,-53.41	0/1:37:14,23:40:-64.56,0.00,-34.99	0/0:34:34,0:40:-0.00,-10.87,-113.15	0/0:28:28,0:40:-0.00,-9.07,-93.24	0/0:29:29,0:40:-0.00,-9.37,-96.55	1/1:18:0,18:40:-59.45,-5.76,-0.00	./.	./.	./.	./.	./.	0/0:10:10,0:40:-0.00,-3.65,-33.49	0/0:8:8,0:37:-0.00,-3.05,-26.85	1/1:5:0,5:24:-16.30,-1.86,-0.01	0/0:5:5,0:27:-0.00,-2.15,-16.90	1/1:6:0,6:27:-19.62,-2.16,-0.00	1/1:12:0,12:40:-39.53,-3.96,-0.00	0/0:15:15,0:40:-0.00,-5.16,-50.09	0/0:16:16,0:40:-0.00,-5.46,-53.41	0/0:14:14,0:40:-0.00,-4.86,-46.77	./.	0/1:33:12,21:40:-59.13,0.00,-29.56	0/0:10:10,0:40:-0.00,-3.65,-33.49	0/0:3:3,0:21:-0.01,-1.56,-10.27	0/0:20:20,0:40:-0.00,-6.66,-66.68	1/1:18:0,18:40:-59.45,-5.76,-0.00	1/1:10:0,10:40:-32.89,-3.36,-0.00	0/0:9:9,0:40:-0.00,-3.35,-30.17	1/1:4:0,4:21:-12.99,-1.56,-0.01	0/0:24:24,0:40:-0.00,-7.87,-79.96	./.	1/1:38:0,38:40:-125.83,-11.78,-0.00	1/1:17:0,17:40:-56.13,-5.46,-0.00	1/1:14:0,14:40:-46.17,-4.56,-0.00	./.	0/1:6:4,2:40:-4.19,-0.00,-11.12	0/1:54:28,26:40:-69.41,0.00,-76.35	0/1:27:16,11:40:-27.74,0.00,-44.64	./.	0/0:18:18,0:40:-0.00,-6.06,-60.04	1/1:40:0,40:40:-132.47,-12.38,-0.00	0/0:24:24,0:40:-0.00,-7.87,-79.96	./.	1/1:22:0,22:40:-72.72,-6.97,-0.00	1/1:19:0,19:40:-62.77,-6.06,-0.00	0/1:5:3,2:40:-4.49,-0.00,-8.11	0/1:3:2,1:23:-1.78,-0.01,-5.40	0/1:10:6,4:40:-9.62,-0.00,-16.56	1/1:18:0,18:40:-59.45,-5.76,-0.00	1/1:11:0,11:40:-36.21,-3.66,-0.00	1/1:9:0,9:37:-29.57,-3.06,-0.00	1/1:14:0,14:40:-46.17,-4.56,-0.00	0/0:14:14,0:40:-0.00,-4.86,-46.77	0/1:20:11,8:40:-20.19,0.00,-30.45	0/0:6:6,0:31:-0.00,-2.45,-20.22	1/1:10:0,10:40:-32.89,-3.36,-0.00	0/0:16:16,0:40:-0.00,-5.46,-53.41	0/0:6:6,0:31:-0.00,-2.45,-20.22	0/0:8:8,0:37:-0.00,-3.05,-26.85	0/0:14:14,0:40:-0.00,-4.86,-46.77	./.	0/0:20:20,0:40:-0.00,-6.66,-66.68	0/0:33:33,0:40:-0.00,-10.57,-109.83	1/1:14:0,14:40:-46.17,-4.56,-0.00	0/0:23:23,0:40:-0.00,-7.57,-76.64	0/0:29:29,0:40:-0.00,-9.37,-96.55	1/1:39:0,39:40:-129.15,-12.08,-0.00	0/0:17:17,0:40:-0.00,-5.76,-56.72	0/0:37:37,0:40:-0.00,-11.78,-123.11	0/0:53:53,0:40:0.00,-16.59,-176.22	1/1:4:0,4:21:-12.99,-1.56,-0.01	0/0:6:6,0:31:-0.00,-2.45,-20.22	0/0:28:28,0:40:-0.00,-9.07,-93.24	0/0:33:33,0:40:-0.00,-10.57,-109.83	0/0:13:13,0:40:-0.00,-4.56,-43.45	0/0:39:39,0:40:-0.00,-12.38,-129.75	0/0:7:7,0:34:-0.00,-2.75,-23.53	0/0:33:33,0:40:-0.00,-10.57,-109.83	0/0:28:28,0:40:-0.00,-9.07,-93.24	0/0:38:38,0:40:-0.00,-12.08,-126.43	0/0:7:7,0:34:-0.00,-2.75,-23.53	0/0:10:10,0:40:-0.00,-3.65,-33.49	0/0:25:25,0:40:-0.00,-8.17,-83.28	0/0:8:8,0:37:-0.00,-3.05,-26.85	1/1:2:0,2:14:-6.39,-1.00,-0.05	./.	0/0:8:8,0:37:-0.00,-3.05,-26.85	1/1:9:0,9:37:-29.57,-3.06,-0.00	1/1:12:0,12:40:-39.53,-3.96,-0.00	1/1:40:0,40:40:-132.47,-12.38,-0.00	1/1:31:0,31:40:-102.60,-9.67,-0.00	1/1:11:0,11:40:-36.21,-3.66,-0.00	1/1:9:0,9:37:-29.57,-3.06,-0.00	1/1:15:0,15:40:-49.49,-4.86,-0.00	1/1:9:0,9:37:-29.57,-3.06,-0.00	0/0:4:4,0:24:-0.01,-1.86,-13.58	0/0:14:14,0:40:-0.00,-4.86,-46.77	0/0:3:3,0:21:-0.01,-1.56,-10.27	./.	0/0:5:5,0:27:-0.00,-2.15,-16.90	0/0:3:3,0:21:-0.01,-1.56,-10.27	0/0:3:3,0:21:-0.01,-1.56,-10.27	0/0:2:2,0:17:-0.02,-1.27,-6.96	0/0:2:2,0:17:-0.02,-1.27,-6.96	./.	0/0:1:1,0:14:-0.05,-0.99,-3.66	0/0:8:8,0:37:-0.00,-3.05,-26.85	0/0:4:4,0:24:-0.01,-1.86,-13.58	0/0:4:4,0:24:-0.01,-1.86,-13.58	0/0:1:1,0:14:-0.05,-0.99,-3.66	0/0:4:4,0:24:-0.01,-1.86,-13.58	0/0:4:4,0:24:-0.01,-1.86,-13.58	0/0:1:1,0:14:-0.05,-0.99,-3.66	0/0:5:5,0:27:-0.00,-2.15,-16.90	0/0:5:5,0:27:-0.00,-2.15,-16.90	0/0:2:2,0:17:-0.02,-1.27,-6.96	0/0:2:2,0:17:-0.02,-1.27,-6.96	0/0:2:2,0:17:-0.02,-1.27,-6.96	./.	./.	0/0:2:2,0:17:-0.02,-1.27,-6.96	0/0:4:4,0:24:-0.01,-1.86,-13.58	0/0:2:2,0:17:-0.02,-1.27,-6.96	0/0:5:5,0:27:-0.00,-2.15,-16.90	0/0:3:3,0:21:-0.01,-1.56,-10.27	0/0:2:2,0:17:-0.02,-1.27,-6.96	0/0:4:4,0:24:-0.01,-1.86,-13.58	0/0:5:5,0:27:-0.00,-2.15,-16.90	0/0:7:7,0:34:-0.00,-2.75,-23.53	0/0:6:6,0:31:-0.00,-2.45,-20.22	0/0:8:8,0:37:-0.00,-3.05,-26.85	0/0:4:4,0:24:-0.01,-1.86,-13.58	0/0:4:4,0:24:-0.01,-1.86,-13.58	0/0:7:7,0:34:-0.00,-2.75,-23.53	0/0:6:6,0:31:-0.00,-2.45,-20.22	0/0:5:5,0:27:-0.00,-2.15,-16.90	0/0:5:5,0:27:-0.00,-2.15,-16.90	0/0:1:1,0:14:-0.05,-0.99,-3.66	0/0:10:10,0:40:-0.00,-3.65,-33.49	0/0:4:4,0:24:-0.01,-1.86,-13.58	0/0:3:3,0:21:-0.01,-1.56,-10.27	0/0:4:4,0:24:-0.01,-1.86,-13.58	0/1:4:3,1:20:-1.48,-0.01,-8.42	0/0:5:5,0:27:-0.00,-2.15,-16.90	0/0:3:3,0:21:-0.01,-1.56,-10.27	./.	0/0:1:1,0:14:-0.05,-0.99,-3.66	0/0:5:5,0:27:-0.00,-2.15,-16.90	0/0:2:2,0:17:-0.02,-1.27,-6.96	0/0:4:4,0:24:-0.01,-1.86,-13.58	0/0:8:8,0:37:-0.00,-3.05,-26.85	0/0:5:5,0:27:-0.00,-2.15,-16.90	0/0:6:6,0:31:-0.00,-2.45,-20.22
COB1p00016	2085939	2298:118:-	G	T	.	PASS	NS=279;AF=0.082	GT:DP:AD:GQ:GL	0/0:11:11,0:40:-0.00,-4.49,-35.72	./.	./.	0/0:26:26,0:40:-0.00,-9.00,-82.91	0/0:13:13,0:40:-0.00,-5.09,-42.01	0/0:24:24,0:40:-0.00,-8.40,-76.62	0/0:28:28,0:40:-0.00,-9.60,-89.21	./.	0/0:8:8,0:40:-0.00,-3.59,-26.28	0/0:17:17,0:40:-0.00,-6.30,-54.60	0/0:10:10,0:40:-0.00,-4.19,-32.57	./.	0/0:5:5,0:33:-0.00,-2.69,-16.84	0/0:6:6,0:36:-0.00,-2.99,-19.99	0/0:24:24,0:40:-0.00,-8.40,-76.62	0/0:16:16,0:40:-0.00,-6.00,-51.45	0/1:45:18,27:40:-70.23,0.00,-43.03	0/0:9:9,0:40:-0.00,-3.89,-29.43	0/0:10:10,0:40:-0.00,-4.19,-32.57	0/0:25:25,0:40:-0.00,-8.70,-79.77	./.	0/0:19:19,0:40:-0.00,-6.90,-60.89	0/0:4:4,0:30:-0.00,-2.39,-13.70	./.	./.	0/0:15:15,0:40:-0.00,-5.69,-48.30	0/0:23:23,0:40:-0.00,-8.10,-73.48	0/0:23:23,0:40:-0.00,-8.10,-73.48	./.	./.	0/0:19:19,0:40:-0.00,-6.90,-60.89	0/0:26:26,0:40:-0.00,-9.00,-82.91	0/0:30:30,0:40:-0.00,-10.21,-95.50	0/0:16:16,0:40:-0.00,-6.00,-51.45	./.	0/0:27:27,0:40:-0.00,-9.30,-86.06	./.	./.	0/0:47:47,0:40:-0.00,-15.32,-148.99	0/0:26:26,0:40:-0.00,-9.00,-82.91	0/0:33:33,0:40:-0.00,-11.11,-104.94	./.	0/0:10:10,0:40:-0.00,-4.19,-32.57	0/0:14:14,0:40:-0.00,-5.39,-45.16	0/0:3:3,0:27:-0.00,-2.09,-10.55	0/0:16:16,0:40:-0.00,-6.00,-51.45	0/0:6:6,0:36:-0.00,-2.99,-19.99	0/0:5:5,0:33:-0.00,-2.69,-16.84	0/0:4:4,0:30:-0.00,-2.39,-13.70	0/0:10:10,0:40:-0.00,-4.19,-32.57	0/0:7:7,0:40:-0.00,-3.29,-23.13	0/0:9:9,0:40:-0.00,-3.89,-29.43	./.	./.	0/0:9:9,0:40:-0.00,-3.89,-29.43	0/0:4:4,0:30:-0.00,-2.39,-13.70	./.	./.	0/0:15:15,0:40:-0.00,-5.69,-48.30	0/0:6:6,0:36:-0.00,-2.99,-19.99	0/0:1:1,0:20:-0.01,-1.50,-4.27	0/0:10:10,0:40:-0.00,-4.19,-32.57	0/0:18:18,0:40:-0.00,-6.60,-57.74	0/0:5:5,0:33:-0.00,-2.69,-16.84	1/1:12:0,12:40:-36.65,-3.68,-0.00	./.	0/0:19:19,0:40:-0.00,-6.90,-60.89	0/0:14:14,0:40:-0.00,-5.39,-45.16	0/0:8:8,0:40:-0.00,-3.59,-26.28	0/0:12:12,0:40:-0.00,-4.79,-38.87	0/0:14:14,0:40:-0.00,-5.39,-45.16	./.	0/0:11:11,0:40:-0.00,-4.49,-35.72	./.	0/0:13:13,0:40:-0.00,-5.09,-42.01	0/0:11:11,0:40:-0.00,-4.49,-35.72	0/0:24:24,0:40:-0.00,-8.40,-76.62	0/0:52:51,1:40:-0.00,-13.68,-158.43	0/0:29:29,0:40:-0.00,-9.90,-92.35	0/0:11:11,0:40:-0.00,-4.49,-35.72	./.	1/1:6:0,6:24:-17.77,-1.88,-0.01	0/0:9:9,0:40:-0.00,-3.89,-29.43	./.	0/0:10:10,0:40:-0.00,-4.19,-32.57	0/0:6:6,0:36:-0.00,-2.99,-19.99	0/0:13:13,0:40:-0.00,-5.09,-42.01	0/0:11:11,0:40:-0.00,-4.49,-35.72	0/0:17:17,0:40:-0.00,-6.30,-54.60	0/0:11:11,0:40:-0.00,-4.49,-35.72	0/0:4:4,0:30:-0.00,-2.39,-13.70	0/0:34:34,0:40:-0.00,-11.41,-108.08	./.	./.	0/0:27:27,0:40:-0.00,-9.30,-86.06	./.	./.	0/0:22:22,0:40:-0.00,-7.80,-70.33	./.	./.	1/1:10:0,10:37:-30.35,-3.08,-0.00	0/0:6:6,0:36:-0.00,-2.99,-19.99	0/0:10:10,0:40:-0.00,-4.19,-32.57	0/0:7:7,0:40:-0.00,-3.29,-23.13	0/0:4:4,0:30:-0.00,-2.39,-13.70	0/0:17:17,0:40:-0.00,-6.30,-54.60	0/0:22:22,0:40:-0.00,-7.80,-70.33	0/0:7:7,0:40:-0.00,-3.29,-23.13	0/0:13:13,0:40:-0.00,-5.09,-42.01	0/0:15:15,0:40:-0.00,-5.69,-48.30	0/0:7:7,0:40:-0.00,-3.29,-23.13	0/0:9:9,0:40:-0.00,-3.89,-29.43	0/0:43:43,0:40:-0.00,-14.11,-136.40	0/0:8:8,0:40:-0.00,-3.59,-26.28	0/0:17:17,0:40:-0.00,-6.30,-54.60	./.	0/0:10:10,0:40:-0.00,-4.19,-32.57	./.	0/0:11:11,0:40:-0.00,-4.49,-35.72	0/0:8:8,0:40:-0.00,-3.59,-26.28	0/0:11:11,0:40:-0.00,-4.49,-35.72	./.	0/0:28:28,0:40:-0.00,-9.60,-89.21	./.	0/0:12:12,0:40:-0.00,-4.79,-38.87	0/0:9:9,0:40:-0.00,-3.89,-29.43	0/0:7:7,0:40:-0.00,-3.29,-23.13	0/1:44:21,23:40:-57.95,0.00,-52.77	0/0:23:23,0:40:-0.00,-8.10,-73.48	./.	0/0:17:17,0:40:-0.00,-6.30,-54.60	0/0:5:5,0:33:-0.00,-2.69,-16.84	0/0:12:12,0:40:-0.00,-4.79,-38.87	0/0:12:12,0:40:-0.00,-4.79,-38.87	0/0:24:24,0:40:-0.00,-8.40,-76.62	0/0:36:36,0:40:-0.00,-12.01,-114.38	0/0:10:10,0:40:-0.00,-4.19,-32.57	0/0:15:15,0:40:-0.00,-5.69,-48.30	./.	0/0:29:29,0:40:-0.00,-9.90,-92.35	./.	0/0:7:7,0:40:-0.00,-3.29,-23.13	0/0:26:26,0:40:-0.00,-9.00,-82.91	0/0:16:16,0:40:-0.00,-6.00,-51.45	0/1:13:7,6:40:-13.78,-0.00,-18.04	1/1:14:0,14:40:-42.94,-4.28,-0.00	0/0:17:17,0:40:-0.00,-6.30,-54.60	1/1:8:0,8:31:-24.06,-2.48,-0.00	./.	1/1:8:0,8:31:-24.06,-2.48,-0.00	0/1:11:5,6:40:-14.39,-0.00,-12.35	0/1:15:8,7:40:-16.33,0.00,-20.59	0/0:4:4,0:30:-0.00,-2.39,-13.70	0/0:7:7,0:40:-0.00,-3.29,-23.13	0/1:14:10,4:40:-7.19,-0.00,-27.18	0/0:8:8,0:40:-0.00,-3.59,-26.28	0/0:28:28,0:40:-0.00,-9.60,-89.21	0/1:56:35,21:40:-48.05,0.00,-93.21	0/1:61:30,31:40:-78.01,0.00,-75.97	0/0:61:61,0:40:0.00,-19.53,-193.04	0/0:29:29,0:40:-0.00,-9.90,-92.35	1/1:19:0,19:40:-58.67,-5.79,-0.00	./.	./.	1/1:13:0,13:40:-39.79,-3.98,-0.00	./.	0/1:22:14,8:40:-17.37,0.00,-37.36	./.	0/0:14:14,0:40:-0.00,-5.39,-45.16	0/0:18:18,0:40:-0.00,-6.60,-57.74	0/0:15:15,0:40:-0.00,-5.69,-48.30	0/0:8:8,0:40:-0.00,-3.59,-26.28	0/0:1:1,0:20:-0.01,-1.50,-4.27	0/0:45:45,0:40:-0.00,-14.72,-142.69	./.	./.	0/0:33:33,0:40:-0.00,-11.11,-104.94	./.	0/0:19:19,0:40:-0.00,-6.90,-60.89	0/0:9:9,0:40:-0.00,-3.89,-29.43	0/0:4:4,0:30:-0.00,-2.39,-13.70	1/1:40:0,39:40:-121.60,-11.80,-0.00	./.	0/0:33:33,0:40:-0.00,-11.11,-104.94	1/1:10:0,10:37:-30.35,-3.08,-0.00	0/0:10:10,0:40:-0.00,-4.19,-32.57	0/0:16:16,0:40:-0.00,-6.00,-51.45	0/1:37:22,14:40:-32.04,0.00,-58.32	0/0:34:34,0:40:-0.00,-11.41,-108.08	1/1:28:0,27:40:-83.84,-8.19,-0.00	0/0:29:29,0:40:-0.00,-9.90,-92.35	0/0:18:18,0:40:-0.00,-6.60,-57.74	./.	./.	./.	./.	./.	0/0:10:10,0:40:-0.00,-4.19,-32.57	0/0:8:8,0:40:-0.00,-3.59,-26.28	0/0:5:5,0:33:-0.00,-2.69,-16.84	0/0:5:5,0:33:-0.00,-2.69,-16.84	0/0:6:6,0:36:-0.00,-2.99,-19.99	0/0:12:12,0:40:-0.00,-4.79,-38.87	0/0:15:15,0:40:-0.00,-5.69,-48.30	1/1:16:0,16:40:-49.23,-4.89,-0.00	0/0:14:14,0:40:-0.00,-5.39,-45.16	0/0:1:1,0:20:-0.01,-1.50,-4.27	0/0:33:33,0:40:-0.00,-11.11,-104.94	0/0:10:10,0:40:-0.00,-4.19,-32.57	0/0:3:3,0:27:-0.00,-2.09,-10.55	0/1:20:9,11:40:-27.41,0.00,-22.23	0/0:18:18,0:40:-0.00,-6.60,-57.74	0/0:10:10,0:40:-0.00,-4.19,-32.57	0/0:9:9,0:40:-0.00,-3.89,-29.43	0/0:4:4,0:30:-0.00,-2.39,-13.70	0/0:24:24,0:40:-0.00,-8.40,-76.62	./.	0/0:38:37,1:40:-0.00,-9.46,-114.38	0/0:17:17,0:40:-0.00,-6.30,-54.60	0/0:14:14,0:40:-0.00,-5.39,-45.16	./.	0/0:6:6,0:36:-0.00,-2.99,-19.99	0/0:54:54,0:40:0.00,-17.42,-171.01	0/1:27:11,16:40:-41.04,0.00,-26.42	./.	0/0:18:18,0:40:-0.00,-6.60,-57.74	0/0:40:40,0:40:-0.00,-13.21,-126.96	0/0:24:24,0:40:-0.00,-8.40,-76.62	./.	0/0:22:22,0:40:-0.00,-7.80,-70.33	0/0:19:19,0:40:-0.00,-6.90,-60.89	0/0:5:5,0:33:-0.00,-2.69,-16.84	0/0:3:3,0:27:-0.00,-2.09,-10.55	0/1:10:4,6:40:-14.69,-0.00,-9.50	0/0:18:18,0:40:-0.00,-6.60,-57.74	0/0:11:11,0:40:-0.00,-4.49,-35.72	0/0:9:9,0:40:-0.00,-3.89,-29.43	0/0:14:14,0:40:-0.00,-5.39,-45.16	0/0:14:14,0:40:-0.00,-5.39,-45.16	0/0:20:20,0:40:-0.00,-7.20,-64.04	0/0:6:6,0:36:-0.00,-2.99,-19.99	0/0:10:10,0:40:-0.00,-4.19,-32.57	0/0:16:16,0:40:-0.00,-6.00,-51.45	0/0:6:6,0:36:-0.00,-2.99,-19.99	0/0:8:8,0:40:-0.00,-3.59,-26.28	0/0:14:14,0:40:-0.00,-5.39,-45.16	./.	1/1:20:0,20:40:-61.82,-6.09,-0.00	0/0:33:33,0:40:-0.00,-11.11,-104.94	0/0:14:13,1:28:-0.00,-2.25,-38.87	0/0:23:23,0:40:-0.00,-8.10,-73.48	0/1:29:11,18:40:-46.73,0.00,-25.81	0/0:39:39,0:40:-0.00,-12.91,-123.82	1/1:17:0,17:40:-52.38,-5.19,-0.00	1/1:37:0,37:40:-115.30,-11.20,-0.00	1/1:53:0,53:40:-165.65,-16.01,0.00	0/0:4:4,0:30:-0.00,-2.39,-13.70	0/0:6:6,0:36:-0.00,-2.99,-19.99	0/0:28:28,0:40:-0.00,-9.60,-89.21	0/0:33:33,0:40:-0.00,-11.11,-104.94	0/0:13:13,0:40:-0.00,-5.09,-42.01	0/0:39:39,0:40:-0.00,-12.91,-123.82	0/0:7:7,0:40:-0.00,-3.29,-23.13	0/0:33:33,0:40:-0.00,-11.11,-104.94	0/0:28:28,0:40:-0.00,-9.60,-89.21	0/0:38:38,0:40:-0.00,-12.61,-120.67	0/0:7:7,0:40:-0.00,-3.29,-23.13	0/0:10:10,0:40:-0.00,-4.19,-32.57	0/0:25:25,0:40:-0.00,-8.70,-79.77	0/0:8:8,0:40:-0.00,-3.59,-26.28	0/0:2:2,0:23:-0.01,-1.79,-7.41	./.	0/0:8:8,0:40:-0.00,-3.59,-26.28	0/0:9:9,0:40:-0.00,-3.89,-29.43	0/0:12:11,0:40:-0.00,-4.49,-35.72	0/0:40:39,0:40:-0.00,-12.91,-123.82	0/0:31:31,0:40:-0.00,-10.51,-98.65	0/0:11:11,0:40:-0.00,-4.49,-35.72	0/0:9:9,0:40:-0.00,-3.89,-29.43	0/0:15:15,0:40:-0.00,-5.69,-48.30	0/0:9:9,0:40:-0.00,-3.89,-29.43	0/0:4:4,0:30:-0.00,-2.39,-13.70	0/0:14:14,0:40:-0.00,-5.39,-45.16	0/0:3:3,0:27:-0.00,-2.09,-10.55	./.	0/0:5:5,0:33:-0.00,-2.69,-16.84	0/0:3:3,0:27:-0.00,-2.09,-10.55	0/0:3:3,0:27:-0.00,-2.09,-10.55	0/0:2:2,0:23:-0.01,-1.79,-7.41	0/0:2:2,0:23:-0.01,-1.79,-7.41	./.	0/0:1:1,0:20:-0.01,-1.50,-4.27	0/0:8:8,0:40:-0.00,-3.59,-26.28	0/0:4:4,0:30:-0.00,-2.39,-13.70	0/0:4:4,0:30:-0.00,-2.39,-13.70	0/0:1:1,0:20:-0.01,-1.50,-4.27	0/0:4:4,0:30:-0.00,-2.39,-13.70	0/0:4:4,0:30:-0.00,-2.39,-13.70	0/0:1:1,0:20:-0.01,-1.50,-4.27	0/0:5:5,0:33:-0.00,-2.69,-16.84	0/0:5:5,0:33:-0.00,-2.69,-16.84	0/0:2:2,0:23:-0.01,-1.79,-7.41	0/0:2:2,0:23:-0.01,-1.79,-7.41	0/0:2:2,0:23:-0.01,-1.79,-7.41	./.	./.	0/0:2:2,0:23:-0.01,-1.79,-7.41	0/0:4:4,0:30:-0.00,-2.39,-13.70	0/0:2:2,0:23:-0.01,-1.79,-7.41	0/0:5:5,0:33:-0.00,-2.69,-16.84	0/0:3:3,0:27:-0.00,-2.09,-10.55	0/0:2:2,0:23:-0.01,-1.79,-7.41	0/0:4:4,0:30:-0.00,-2.39,-13.70	0/0:5:5,0:33:-0.00,-2.69,-16.84	0/0:7:7,0:40:-0.00,-3.29,-23.13	0/0:6:6,0:36:-0.00,-2.99,-19.99	0/0:8:8,0:40:-0.00,-3.59,-26.28	0/0:4:4,0:30:-0.00,-2.39,-13.70	0/0:4:4,0:30:-0.00,-2.39,-13.70	0/0:7:7,0:40:-0.00,-3.29,-23.13	0/0:6:6,0:36:-0.00,-2.99,-19.99	0/0:5:5,0:33:-0.00,-2.69,-16.84	0/0:5:5,0:33:-0.00,-2.69,-16.84	0/0:1:1,0:20:-0.01,-1.50,-4.27	0/0:10:10,0:40:-0.00,-4.19,-32.57	0/0:4:4,0:30:-0.00,-2.39,-13.70	0/0:3:3,0:27:-0.00,-2.09,-10.55	0/0:4:4,0:30:-0.00,-2.39,-13.70	0/0:4:4,0:30:-0.00,-2.39,-13.70	0/0:5:5,0:33:-0.00,-2.69,-16.84	0/0:3:3,0:27:-0.00,-2.09,-10.55	./.	0/0:1:1,0:20:-0.01,-1.50,-4.27	0/0:5:5,0:33:-0.00,-2.69,-16.84	0/0:2:2,0:23:-0.01,-1.79,-7.41	0/0:4:4,0:30:-0.00,-2.39,-13.70	0/0:8:8,0:40:-0.00,-3.59,-26.28	0/0:5:5,0:33:-0.00,-2.69,-16.84	0/0:6:6,0:36:-0.00,-2.99,-19.99
COB1p00016	2085926	2298:131:-	A	G	.	PASS	NS=274;AF=0.279	GT:DP:AD:GQ:GL	0/0:11:11,0:40:-0.00,-4.19,-35.89	./.	./.	0/0:26:26,0:40:-0.00,-8.70,-84.25	0/0:13:13,0:40:-0.00,-4.79,-42.34	0/0:24:24,0:40:-0.00,-8.10,-77.81	0/0:28:28,0:40:-0.00,-9.30,-90.70	./.	0/0:8:8,0:40:-0.00,-3.29,-26.22	0/0:17:17,0:40:-0.00,-6.00,-55.24	0/0:10:10,0:40:-0.00,-3.89,-32.67	./.	0/0:5:5,0:30:-0.00,-2.39,-16.55	0/0:6:6,0:33:-0.00,-2.69,-19.77	0/0:24:24,0:40:-0.00,-8.10,-77.81	0/0:16:16,0:40:-0.00,-5.70,-52.01	0/1:45:18,27:40:-72.64,0.00,-44.04	0/0:9:9,0:40:-0.00,-3.59,-29.44	0/0:10:10,0:40:-0.00,-3.89,-32.67	0/0:25:24,1:40:-0.00,-5.18,-74.58	./.	0/0:19:17,0:40:-0.00,-6.00,-55.24	0/0:4:4,0:27:-0.00,-2.09,-13.32	./.	./.	0/0:15:15,0:40:-0.00,-5.39,-48.79	0/0:23:23,0:40:-0.00,-7.80,-74.58	0/0:23:23,0:40:-0.00,-7.80,-74.58	./.	./.	0/0:19:19,0:40:-0.00,-6.60,-61.68	0/0:26:26,0:40:-0.00,-8.70,-84.25	0/0:30:30,0:40:-0.00,-9.91,-97.15	0/0:16:16,0:40:-0.00,-5.70,-52.01	./.	0/0:27:27,0:40:-0.00,-9.00,-87.48	./.	./.	0/0:47:47,0:40:-0.00,-15.02,-151.96	0/0:26:26,0:40:-0.00,-8.70,-84.25	0/0:33:33,0:40:-0.00,-10.81,-106.82	./.	0/0:10:10,0:40:-0.00,-3.89,-32.67	0/0:14:14,0:40:-0.00,-5.09,-45.56	0/0:3:3,0:23:-0.01,-1.79,-10.10	0/0:16:16,0:40:-0.00,-5.70,-52.01	0/0:6:6,0:33:-0.00,-2.69,-19.77	0/0:5:5,0:30:-0.00,-2.39,-16.55	0/0:4:4,0:27:-0.00,-2.09,-13.32	0/0:10:10,0:40:-0.00,-3.89,-32.67	0/0:7:7,0:36:-0.00,-2.99,-22.99	0/0:9:9,0:40:-0.00,-3.59,-29.44	./.	./.	0/0:9:9,0:40:-0.00,-3.59,-29.44	0/0:4:4,0:27:-0.00,-2.09,-13.32	./.	./.	0/0:15:15,0:40:-0.00,-5.39,-48.79	0/0:6:6,0:33:-0.00,-2.69,-19.77	0/0:1:1,0:17:-0.03,-1.21,-3.68	0/0:10:10,0:40:-0.00,-3.89,-32.67	0/0:18:18,0:40:-0.00,-6.30,-58.46	0/0:5:5,0:30:-0.00,-2.39,-16.55	1/1:12:0,12:40:-38.27,-4.07,-0.00	./.	0/0:19:19,0:40:-0.00,-6.60,-61.68	0/0:14:14,0:40:-0.00,-5.09,-45.56	0/0:8:8,0:40:-0.00,-3.29,-26.22	0/0:12:12,0:40:-0.00,-4.49,-39.11	0/0:14:14,0:40:-0.00,-5.09,-45.56	./.	0/0:11:11,0:40:-0.00,-4.19,-35.89	./.	0/0:13:13,0:40:-0.00,-4.79,-42.34	0/0:11:11,0:40:-0.00,-4.19,-35.89	0/0:24:24,0:40:-0.00,-8.10,-77.81	0/0:52:52,0:40:-0.00,-16.52,-168.08	0/0:29:29,0:40:-0.00,-9.61,-93.93	0/0:11:11,0:40:-0.00,-4.19,-35.89	./.	1/1:6:0,6:29:-18.92,-2.27,-0.00	0/0:9:9,0:40:-0.00,-3.59,-29.44	./.	0/0:10:10,0:40:-0.00,-3.89,-32.67	0/0:6:6,0:33:-0.00,-2.69,-19.77	0/0:13:13,0:40:-0.00,-4.79,-42.34	0/0:11:11,0:40:-0.00,-4.19,-35.89	0/0:17:17,0:40:-0.00,-6.00,-55.24	0/0:11:11,0:40:-0.00,-4.19,-35.89	0/0:4:4,0:27:-0.00,-2.09,-13.32	0/0:34:34,0:40:-0.00,-11.11,-110.05	./.	./.	0/0:27:27,0:40:-0.00,-9.00,-87.48	./.	./.	0/0:22:22,0:40:-0.00,-7.50,-71.36	./.	./.	1/1:10:0,10:40:-31.82,-3.47,-0.00	0/0:6:6,0:33:-0.00,-2.69,-19.77	0/0:10:10,0:40:-0.00,-3.89,-32.67	0/0:7:7,0:36:-0.00,-2.99,-22.99	0/0:4:3,0:23:-0.01,-1.79,-10.10	0/0:17:17,0:40:-0.00,-6.00,-55.24	0/1:22:8,14:40:-37.64,0.00,-18.72	1/1:7:0,7:32:-22.15,-2.57,-0.00	0/0:13:13,0:40:-0.00,-4.79,-42.34	0/0:15:15,0:40:-0.00,-5.39,-48.79	0/0:7:7,0:36:-0.00,-2.99,-22.99	0/0:9:9,0:40:-0.00,-3.59,-29.44	0/0:43:43,0:40:-0.00,-13.82,-139.07	0/0:8:8,0:40:-0.00,-3.29,-26.22	0/0:17:17,0:40:-0.00,-6.00,-55.24	./.	0/0:10:10,0:40:-0.00,-3.89,-32.67	./.	0/0:11:11,0:40:-0.00,-4.19,-35.89	0/0:8:8,0:40:-0.00,-3.29,-26.22	0/0:11:11,0:40:-0.00,-4.19,-35.89	./.	0/0:28:28,0:40:-0.00,-9.30,-90.70	./.	0/0:12:12,0:40:-0.00,-4.49,-39.11	0/0:9:9,0:40:-0.00,-3.59,-29.44	0/0:7:7,0:36:-0.00,-2.99,-22.99	0/1:44:21,23:40:-60.04,0.00,-54.02	0/0:23:23,0:40:-0.00,-7.80,-74.58	./.	0/0:17:17,0:40:-0.00,-6.00,-55.24	0/0:5:5,0:30:-0.00,-2.39,-16.55	0/0:12:12,0:40:-0.00,-4.49,-39.11	0/0:12:12,0:40:-0.00,-4.49,-39.11	0/0:24:24,0:40:-0.00,-8.10,-77.81	0/0:36:36,0:40:-0.00,-11.71,-116.50	0/0:10:10,0:40:-0.00,-3.89,-32.67	0/0:15:15,0:40:-0.00,-5.39,-48.79	./.	0/0:29:29,0:40:-0.00,-9.61,-93.93	./.	0/0:7:7,0:36:-0.00,-2.99,-22.99	0/0:26:26,0:40:-0.00,-8.70,-84.25	0/0:16:16,0:40:-0.00,-5.70,-52.01	0/1:13:7,6:40:-14.55,-0.00,-18.20	1/1:14:0,14:40:-44.72,-4.67,-0.00	0/0:17:17,0:40:-0.00,-6.00,-55.24	1/1:8:0,8:35:-25.37,-2.87,-0.00	./.	1/1:8:0,8:35:-25.37,-2.87,-0.00	0/1:11:5,6:40:-15.15,-0.00,-12.35	0/1:15:8,7:40:-17.18,0.00,-20.82	0/0:4:4,0:27:-0.00,-2.09,-13.32	0/0:7:7,0:36:-0.00,-2.99,-22.99	0/1:14:9,5:40:-11.03,-0.00,-24.35	0/0:8:8,0:40:-0.00,-3.29,-26.22	0/0:28:28,0:40:-0.00,-9.30,-90.70	0/1:56:35,21:40:-49.98,0.00,-95.55	0/1:61:30,31:40:-80.72,0.00,-77.92	0/0:61:61,0:40:0.00,-19.23,-197.10	0/0:29:29,0:40:-0.00,-9.61,-93.93	1/1:19:0,19:40:-60.84,-6.17,-0.00	./.	./.	1/1:13:0,13:40:-41.49,-4.37,-0.00	./.	0/1:22:14,8:40:-18.29,0.00,-38.06	./.	0/0:14:14,0:40:-0.00,-5.09,-45.56	0/0:18:18,0:40:-0.00,-6.30,-58.46	0/0:15:15,0:40:-0.00,-5.39,-48.79	0/0:8:8,0:40:-0.00,-3.29,-26.22	0/0:1:1,0:17:-0.03,-1.21,-3.68	0/0:45:45,0:40:-0.00,-14.42,-145.51	./.	./.	0/0:33:32,0:40:-0.00,-10.51,-103.60	./.	0/0:19:19,0:40:-0.00,-6.60,-61.68	0/0:9:9,0:40:-0.00,-3.59,-29.44	0/0:4:4,0:27:-0.00,-2.09,-13.32	1/1:40:0,40:40:-128.55,-12.49,-0.00	./.	0/0:33:33,0:40:-0.00,-10.81,-106.82	1/1:10:0,10:40:-31.82,-3.47,-0.00	0/0:10:10,0:40:-0.00,-3.89,-32.67	0/0:16:16,0:40:-0.00,-5.70,-52.01	0/1:37:23,14:40:-33.13,0.00,-62.57	0/0:34:34,0:40:-0.00,-11.11,-110.05	1/1:28:0,28:40:-89.85,-8.88,-0.00	0/0:29:29,0:40:-0.00,-9.61,-93.93	0/0:18:18,0:40:-0.00,-6.30,-58.46	./.	./.	./.	./.	./.	0/0:10:10,0:40:-0.00,-3.89,-32.67	0/0:8:8,0:40:-0.00,-3.29,-26.22	0/0:5:5,0:30:-0.00,-2.39,-16.55	0/0:5:5,0:30:-0.00,-2.39,-16.55	0/0:6:6,0:33:-0.00,-2.69,-19.77	0/0:12:12,0:40:-0.00,-4.49,-39.11	0/0:15:15,0:40:-0.00,-5.39,-48.79	1/1:16:0,16:40:-51.16,-5.27,-0.00	0/0:14:14,0:40:-0.00,-5.09,-45.56	0/0:1:1,0:17:-0.03,-1.21,-3.68	0/0:33:32,1:40:-0.00,-7.58,-100.38	0/0:10:10,0:40:-0.00,-3.89,-32.67	0/0:3:3,0:23:-0.01,-1.79,-10.10	0/1:20:10,10:40:-25.34,0.00,-25.77	0/0:18:18,0:40:-0.00,-6.30,-58.46	0/0:10:10,0:40:-0.00,-3.89,-32.67	0/0:9:9,0:40:-0.00,-3.59,-29.44	0/0:4:4,0:27:-0.00,-2.09,-13.32	0/0:24:24,0:40:-0.00,-8.10,-77.81	./.	0/0:38:38,0:40:-0.00,-12.31,-122.94	0/0:17:17,0:40:-0.00,-6.00,-55.24	0/0:14:14,0:40:-0.00,-5.09,-45.56	./.	0/0:6:6,0:33:-0.00,-2.69,-19.77	0/0:54:53,1:40:-0.00,-13.90,-168.08	0/1:27:11,16:40:-42.58,0.00,-26.89	./.	0/0:18:18,0:40:-0.00,-6.30,-58.46	0/0:40:40,0:40:-0.00,-12.91,-129.39	0/0:24:23,0:40:-0.00,-7.80,-74.58	./.	0/0:22:22,0:40:-0.00,-7.50,-71.36	0/0:19:19,0:40:-0.00,-6.60,-61.68	0/0:5:5,0:30:-0.00,-2.39,-16.55	0/0:3:3,0:23:-0.01,-1.79,-10.10	0/1:10:4,6:40:-15.45,-0.00,-9.43	0/0:18:18,0:40:-0.00,-6.30,-58.46	0/0:11:11,0:40:-0.00,-4.19,-35.89	0/0:9:9,0:40:-0.00,-3.59,-29.44	0/0:14:14,0:40:-0.00,-5.09,-45.56	0/0:14:14,0:40:-0.00,-5.09,-45.56	0/0:20:20,0:40:-0.00,-6.90,-64.91	0/0:6:6,0:33:-0.00,-2.69,-19.77	0/0:10:10,0:40:-0.00,-3.89,-32.67	0/0:16:16,0:40:-0.00,-5.70,-52.01	0/0:6:6,0:33:-0.00,-2.69,-19.77	0/0:8:8,0:40:-0.00,-3.29,-26.22	0/0:14:14,0:40:-0.00,-5.09,-45.56	./.	1/1:20:0,20:40:-64.06,-6.47,-0.00	0/0:33:33,0:40:-0.00,-10.81,-106.82	0/0:14:14,0:40:-0.00,-5.09,-45.56	0/0:23:23,0:40:-0.00,-7.80,-74.58	0/1:29:11,18:40:-48.43,0.00,-26.29	0/0:39:39,0:40:-0.00,-12.61,-126.17	1/1:17:0,17:40:-54.39,-5.57,-0.00	1/1:37:0,37:40:-118.87,-11.59,-0.00	1/1:53:0,53:40:-170.46,-16.40,0.00	0/0:4:4,0:27:-0.00,-2.09,-13.32	0/0:6:6,0:33:-0.00,-2.69,-19.77	0/0:28:28,0:40:-0.00,-9.30,-90.70	0/0:33:33,0:40:-0.00,-10.81,-106.82	0/1:13:9,4:40:-8.10,-0.00,-24.65	0/1:39:19,20:40:-51.87,0.00,-49.07	0/0:7:7,0:36:-0.00,-2.99,-22.99	0/0:33:33,0:40:-0.00,-10.81,-106.82	0/1:28:18,10:40:-22.94,0.00,-49.16	0/0:38:38,0:40:-0.00,-12.31,-122.94	1/1:7:0,7:32:-22.15,-2.57,-0.00	1/1:10:0,10:40:-31.82,-3.47,-0.00	0/1:25:15,10:40:-23.84,0.00,-40.39	0/1:8:4,4:40:-9.61,-0.00,-10.03	0/0:2:2,0:20:-0.01,-1.50,-6.89	./.	0/0:8:8,0:40:-0.00,-3.29,-26.22	0/0:9:9,0:40:-0.00,-3.59,-29.44	0/0:12:12,0:40:-0.00,-4.49,-39.11	0/0:40:40,0:40:-0.00,-12.91,-129.39	0/0:31:31,0:40:-0.00,-10.21,-100.38	0/0:11:11,0:40:-0.00,-4.19,-35.89	0/0:9:9,0:40:-0.00,-3.59,-29.44	0/0:15:15,0:40:-0.00,-5.39,-48.79	0/0:9:9,0:40:-0.00,-3.59,-29.44	1/1:4:0,4:22:-12.48,-1.67,-0.01	1/1:14:0,14:40:-44.72,-4.67,-0.00	1/1:3:0,3:19:-9.27,-1.38,-0.02	./.	1/1:5:0,5:25:-15.70,-1.97,-0.00	1/1:3:0,3:19:-9.27,-1.38,-0.02	1/1:3:0,3:19:-9.27,-1.38,-0.02	1/1:2:0,2:15:-6.06,-1.10,-0.04	1/1:2:0,2:15:-6.06,-1.10,-0.04	./.	./.	1/1:8:0,8:35:-25.37,-2.87,-0.00	1/1:4:0,4:22:-12.48,-1.67,-0.01	1/1:4:0,4:22:-12.48,-1.67,-0.01	./.	1/1:4:0,4:22:-12.48,-1.67,-0.01	1/1:4:0,4:22:-12.48,-1.67,-0.01	./.	1/1:5:0,5:25:-15.70,-1.97,-0.00	1/1:5:0,5:25:-15.70,-1.97,-0.00	1/1:2:0,2:15:-6.06,-1.10,-0.04	1/1:2:0,2:15:-6.06,-1.10,-0.04	1/1:2:0,2:15:-6.06,-1.10,-0.04	./.	./.	1/1:2:0,2:15:-6.06,-1.10,-0.04	1/1:4:0,4:22:-12.48,-1.67,-0.01	1/1:2:0,2:15:-6.06,-1.10,-0.04	1/1:5:0,5:25:-15.70,-1.97,-0.00	1/1:3:0,3:19:-9.27,-1.38,-0.02	1/1:2:0,2:15:-6.06,-1.10,-0.04	1/1:4:0,4:22:-12.48,-1.67,-0.01	1/1:5:0,5:25:-15.70,-1.97,-0.00	1/1:7:0,7:32:-22.15,-2.57,-0.00	1/1:6:0,6:29:-18.92,-2.27,-0.00	1/1:8:0,8:35:-25.37,-2.87,-0.00	1/1:4:0,4:22:-12.48,-1.67,-0.01	1/1:4:0,4:22:-12.48,-1.67,-0.01	1/1:7:0,7:32:-22.15,-2.57,-0.00	1/1:6:0,6:29:-18.92,-2.27,-0.00	1/1:5:0,5:25:-15.70,-1.97,-0.00	1/1:5:0,5:25:-15.70,-1.97,-0.00	./.	1/1:10:0,10:40:-31.82,-3.47,-0.00	1/1:4:0,4:22:-12.48,-1.67,-0.01	1/1:3:0,3:19:-9.27,-1.38,-0.02	1/1:4:0,4:22:-12.48,-1.67,-0.01	0/1:4:1,3:21:-7.60,-0.01,-1.57	1/1:5:0,5:25:-15.70,-1.97,-0.00	1/1:3:0,3:19:-9.27,-1.38,-0.02	./.	./.	1/1:5:0,5:25:-15.70,-1.97,-0.00	1/1:2:0,2:15:-6.06,-1.10,-0.04	1/1:4:0,4:22:-12.48,-1.67,-0.01	1/1:8:0,8:35:-25.37,-2.87,-0.00	1/1:5:0,5:25:-15.70,-1.97,-0.00	1/1:6:0,6:29:-18.92,-2.27,-0.00
COB1p00016	2085925	2298:132:-	T	A	.	PASS	NS=280;AF=0.009	GT:DP:AD:GQ:GL	0/0:11:11,0:40:-0.00,-5.56,-31.91	./.	./.	0/0:26:26,0:40:-0.00,-10.06,-72.76	0/0:13:13,0:40:-0.00,-6.16,-37.36	0/0:24:23,0:40:-0.00,-9.16,-64.59	0/0:28:28,0:40:-0.00,-10.66,-78.21	./.	0/0:8:8,0:40:-0.00,-4.66,-23.74	0/0:17:17,0:40:-0.00,-7.36,-48.25	0/0:10:10,0:40:-0.00,-5.26,-29.19	./.	0/0:5:5,0:40:-0.00,-3.76,-15.57	0/0:6:6,0:40:-0.00,-4.06,-18.30	0/0:24:24,0:40:-0.00,-9.46,-67.32	0/0:16:16,0:40:-0.00,-7.06,-45.53	0/0:45:45,0:40:-0.00,-15.76,-124.51	0/0:9:9,0:40:-0.00,-4.96,-26.47	0/0:10:10,0:40:-0.00,-5.26,-29.19	0/0:25:25,0:40:-0.00,-9.76,-70.04	./.	0/0:19:19,0:40:-0.00,-7.96,-53.70	0/0:4:4,0:40:-0.00,-3.46,-12.85	./.	./.	0/0:15:15,0:40:-0.00,-6.76,-42.81	0/0:23:23,0:40:-0.00,-9.16,-64.59	0/0:23:22,0:40:-0.00,-8.86,-61.87	./.	./.	0/0:19:19,0:40:-0.00,-7.96,-53.70	0/0:26:26,0:40:-0.00,-10.06,-72.76	0/0:30:30,0:40:-0.00,-11.26,-83.66	0/0:16:16,0:40:-0.00,-7.06,-45.53	./.	0/0:27:27,0:40:-0.00,-10.36,-75.49	./.	./.	0/0:47:47,0:40:0.00,-16.36,-129.95	0/0:26:26,0:40:-0.00,-10.06,-72.76	0/0:33:33,0:40:-0.00,-12.16,-91.83	./.	0/0:10:10,0:40:-0.00,-5.26,-29.19	0/0:14:14,0:40:-0.00,-6.46,-40.08	0/0:3:3,0:38:-0.00,-3.16,-10.13	0/0:16:16,0:40:-0.00,-7.06,-45.53	0/0:6:6,0:40:-0.00,-4.06,-18.30	0/0:5:5,0:40:-0.00,-3.76,-15.57	0/0:4:4,0:40:-0.00,-3.46,-12.85	0/0:10:10,0:40:-0.00,-5.26,-29.19	0/0:7:7,0:40:-0.00,-4.36,-21.02	0/0:9:9,0:40:-0.00,-4.96,-26.47	./.	./.	0/0:9:9,0:40:-0.00,-4.96,-26.47	0/0:4:4,0:40:-0.00,-3.46,-12.85	./.	./.	0/0:15:15,0:40:-0.00,-6.76,-42.81	0/0:6:6,0:40:-0.00,-4.06,-18.30	0/0:1:1,0:32:-0.00,-2.56,-4.68	0/0:10:10,0:40:-0.00,-5.26,-29.19	0/0:18:18,0:40:-0.00,-7.66,-50.98	0/0:5:5,0:40:-0.00,-3.76,-15.57	0/0:12:12,0:40:-0.00,-5.86,-34.64	./.	0/0:19:19,0:40:-0.00,-7.96,-53.70	0/0:14:14,0:40:-0.00,-6.46,-40.08	0/0:8:8,0:40:-0.00,-4.66,-23.74	0/0:12:12,0:40:-0.00,-5.86,-34.64	0/0:14:14,0:40:-0.00,-6.46,-40.08	./.	0/0:11:11,0:40:-0.00,-5.56,-31.91	./.	0/0:13:13,0:40:-0.00,-6.16,-37.36	0/0:11:10,0:40:-0.00,-5.26,-29.19	0/0:24:24,0:40:-0.00,-9.46,-67.32	0/0:52:52,0:40:0.00,-17.87,-143.57	0/0:29:29,0:40:-0.00,-10.96,-80.93	0/0:11:10,0:40:-0.00,-5.26,-29.19	./.	0/0:6:6,0:40:-0.00,-4.06,-18.30	0/0:9:9,0:40:-0.00,-4.96,-26.47	./.	0/0:10:10,0:40:-0.00,-5.26,-29.19	0/0:6:6,0:40:-0.00,-4.06,-18.30	0/0:13:13,0:40:-0.00,-6.16,-37.36	0/0:11:11,0:40:-0.00,-5.56,-31.91	0/0:17:17,0:40:-0.00,-7.36,-48.25	0/0:11:11,0:40:-0.00,-5.56,-31.91	0/0:4:4,0:40:-0.00,-3.46,-12.85	0/0:34:34,0:40:-0.00,-12.46,-94.55	./.	./.	0/0:27:26,0:40:-0.00,-10.06,-72.76	./.	./.	0/0:22:22,0:40:-0.00,-8.86,-61.87	./.	./.	0/0:10:10,0:40:-0.00,-5.26,-29.19	0/0:6:6,0:40:-0.00,-4.06,-18.30	0/0:10:10,0:40:-0.00,-5.26,-29.19	0/0:7:7,0:40:-0.00,-4.36,-21.02	0/0:4:4,0:40:-0.00,-3.46,-12.85	0/0:17:17,0:40:-0.00,-7.36,-48.25	0/0:22:22,0:40:-0.00,-8.86,-61.87	0/0:7:7,0:40:-0.00,-4.36,-21.02	0/0:13:13,0:40:-0.00,-6.16,-37.36	0/0:15:15,0:40:-0.00,-6.76,-42.81	0/0:7:7,0:40:-0.00,-4.36,-21.02	0/0:9:9,0:40:-0.00,-4.96,-26.47	0/0:43:42,0:40:-0.00,-14.86,-116.34	0/0:8:8,0:40:-0.00,-4.66,-23.74	0/0:17:17,0:40:-0.00,-7.36,-48.25	0/0:1:0,0:25:-0.01,-2.26,-1.96	0/0:10:10,0:40:-0.00,-5.26,-29.19	./.	0/0:11:11,0:40:-0.00,-5.56,-31.91	0/0:8:8,0:40:-0.00,-4.66,-23.74	0/0:11:11,0:40:-0.00,-5.56,-31.91	./.	0/0:28:28,0:40:-0.00,-10.66,-78.21	./.	0/0:12:11,1:38:-0.00,-3.13,-29.19	0/0:9:9,0:40:-0.00,-4.96,-26.47	0/0:7:7,0:40:-0.00,-4.36,-21.02	0/0:44:44,0:40:-0.00,-15.46,-121.78	0/0:23:23,0:40:-0.00,-9.16,-64.59	./.	0/0:17:17,0:40:-0.00,-7.36,-48.25	0/0:5:5,0:40:-0.00,-3.76,-15.57	0/0:12:12,0:40:-0.00,-5.86,-34.64	0/0:12:12,0:40:-0.00,-5.86,-34.64	0/0:24:24,0:40:-0.00,-9.46,-67.32	0/0:36:36,0:40:-0.00,-13.06,-100.00	0/0:10:10,0:40:-0.00,-5.26,-29.19	0/0:15:15,0:40:-0.00,-6.76,-42.81	./.	0/0:29:29,0:40:-0.00,-10.96,-80.93	./.	0/0:7:7,0:40:-0.00,-4.36,-21.02	0/0:26:26,0:40:-0.00,-10.06,-72.76	0/0:16:16,0:40:-0.00,-7.06,-45.53	0/0:13:12,0:40:-0.00,-5.86,-34.64	0/0:14:14,0:40:-0.00,-6.46,-40.08	0/0:17:17,0:40:-0.00,-7.36,-48.25	0/0:8:8,0:40:-0.00,-4.66,-23.74	./.	0/0:8:8,0:40:-0.00,-4.66,-23.74	0/0:11:11,0:40:-0.00,-5.56,-31.91	0/0:15:15,0:40:-0.00,-6.76,-42.81	0/0:4:4,0:40:-0.00,-3.46,-12.85	0/0:7:7,0:40:-0.00,-4.36,-21.02	0/0:14:14,0:40:-0.00,-6.46,-40.08	0/0:8:8,0:40:-0.00,-4.66,-23.74	0/0:28:28,0:40:-0.00,-10.66,-78.21	0/0:56:56,0:40:0.00,-19.07,-154.46	0/0:61:61,0:40:-0.00,-20.57,-168.08	0/0:61:61,0:40:-0.00,-20.57,-168.08	0/0:29:29,0:40:-0.00,-10.96,-80.93	1/1:19:0,19:40:-49.79,-6.00,-0.00	./.	./.	1/1:13:0,13:40:-33.45,-4.20,-0.00	./.	0/1:22:14,8:40:-12.93,-0.00,-31.22	./.	0/0:14:14,0:40:-0.00,-6.46,-40.08	0/0:18:18,0:40:-0.00,-7.66,-50.98	0/0:15:15,0:40:-0.00,-6.76,-42.81	0/0:8:8,0:40:-0.00,-4.66,-23.74	0/0:1:1,0:32:-0.00,-2.56,-4.68	0/0:45:45,0:40:-0.00,-15.76,-124.51	./.	./.	0/0:33:32,1:40:-0.00,-9.44,-86.38	./.	0/0:19:19,0:40:-0.00,-7.96,-53.70	0/0:9:9,0:40:-0.00,-4.96,-26.47	0/0:4:4,0:40:-0.00,-3.46,-12.85	0/0:40:40,0:40:-0.00,-14.26,-110.89	./.	0/0:33:33,0:40:-0.00,-12.16,-91.83	0/0:10:10,0:40:-0.00,-5.26,-29.19	0/0:10:10,0:40:-0.00,-5.26,-29.19	0/0:16:16,0:40:-0.00,-7.06,-45.53	0/0:37:37,0:40:-0.00,-13.36,-102.72	0/0:34:34,0:40:-0.00,-12.46,-94.55	0/0:28:28,0:40:-0.00,-10.66,-78.21	0/0:29:29,0:40:-0.00,-10.96,-80.93	0/0:18:18,0:40:-0.00,-7.66,-50.98	./.	./.	./.	./.	./.	0/0:10:10,0:40:-0.00,-5.26,-29.19	0/0:8:8,0:40:-0.00,-4.66,-23.74	0/0:5:5,0:40:-0.00,-3.76,-15.57	0/0:5:5,0:40:-0.00,-3.76,-15.57	0/0:6:6,0:40:-0.00,-4.06,-18.30	0/0:12:12,0:40:-0.00,-5.86,-34.64	0/0:15:15,0:40:-0.00,-6.76,-42.81	0/0:16:16,0:40:-0.00,-7.06,-45.53	0/0:14:14,0:40:-0.00,-6.46,-40.08	0/0:1:1,0:32:-0.00,-2.56,-4.68	0/0:33:33,0:40:-0.00,-12.16,-91.83	0/0:10:10,0:40:-0.00,-5.26,-29.19	0/0:3:3,0:38:-0.00,-3.16,-10.13	0/0:20:20,0:40:-0.00,-8.26,-56.42	0/0:18:18,0:40:-0.00,-7.66,-50.98	0/0:10:10,0:40:-0.00,-5.26,-29.19	0/0:9:8,0:40:-0.00,-4.66,-23.74	0/0:4:4,0:40:-0.00,-3.46,-12.85	0/0:24:24,0:40:-0.00,-9.46,-67.32	./.	0/0:38:38,0:40:-0.00,-13.66,-105.44	0/0:17:17,0:40:-0.00,-7.36,-48.25	0/0:14:14,0:40:-0.00,-6.46,-40.08	./.	0/0:6:6,0:40:-0.00,-4.06,-18.30	0/0:54:54,0:40:-0.00,-18.47,-149.01	0/0:27:27,0:40:-0.00,-10.36,-75.49	./.	0/0:18:18,0:40:-0.00,-7.66,-50.98	0/0:40:40,0:40:-0.00,-14.26,-110.89	0/0:24:24,0:40:-0.00,-9.46,-67.32	./.	0/0:22:22,0:40:-0.00,-8.86,-61.87	0/0:19:19,0:40:-0.00,-7.96,-53.70	0/0:5:5,0:40:-0.00,-3.76,-15.57	0/0:3:3,0:38:-0.00,-3.16,-10.13	0/0:10:10,0:40:-0.00,-5.26,-29.19	0/0:18:18,0:40:-0.00,-7.66,-50.98	0/0:11:11,0:40:-0.00,-5.56,-31.91	0/0:9:9,0:40:-0.00,-4.96,-26.47	0/0:14:14,0:40:-0.00,-6.46,-40.08	0/0:14:14,0:40:-0.00,-6.46,-40.08	0/0:20:20,0:40:-0.00,-8.26,-56.42	0/0:6:6,0:40:-0.00,-4.06,-18.30	0/0:10:10,0:40:-0.00,-5.26,-29.19	0/0:16:16,0:40:-0.00,-7.06,-45.53	0/0:6:6,0:40:-0.00,-4.06,-18.30	0/0:8:8,0:40:-0.00,-4.66,-23.74	0/0:14:13,0:40:-0.00,-6.16,-37.36	./.	0/0:20:20,0:40:-0.00,-8.26,-56.42	0/0:33:33,0:40:-0.00,-12.16,-91.83	0/0:14:14,0:40:-0.00,-6.46,-40.08	0/0:23:23,0:40:-0.00,-9.16,-64.59	0/0:29:29,0:40:-0.00,-10.96,-80.93	0/0:39:39,0:40:-0.00,-13.96,-108.17	0/0:17:17,0:40:-0.00,-7.36,-48.25	0/0:37:37,0:40:-0.00,-13.36,-102.72	0/0:53:52,0:40:0.00,-17.87,-143.57	0/0:4:4,0:40:-0.00,-3.46,-12.85	0/0:6:6,0:40:-0.00,-4.06,-18.30	0/0:28:28,0:40:-0.00,-10.66,-78.21	0/0:33:33,0:40:-0.00,-12.16,-91.83	0/0:13:13,0:40:-0.00,-6.16,-37.36	0/0:39:38,0:40:-0.00,-13.66,-105.44	0/0:7:7,0:40:-0.00,-4.36,-21.02	0/0:33:33,0:40:-0.00,-12.16,-91.83	0/0:28:28,0:40:-0.00,-10.66,-78.21	0/0:38:38,0:40:-0.00,-13.66,-105.44	0/0:7:7,0:40:-0.00,-4.36,-21.02	0/0:10:10,0:40:-0.00,-5.26,-29.19	0/0:25:25,0:40:-0.00,-9.76,-70.04	0/0:8:8,0:40:-0.00,-4.66,-23.74	0/0:2:2,0:35:-0.00,-2.86,-7.40	./.	0/0:8:8,0:40:-0.00,-4.66,-23.74	0/0:9:9,0:40:-0.00,-4.96,-26.47	0/0:12:11,0:40:-0.00,-5.56,-31.91	0/0:40:40,0:40:-0.00,-14.26,-110.89	0/0:31:31,0:40:-0.00,-11.56,-86.38	0/0:11:11,0:40:-0.00,-5.56,-31.91	0/0:9:8,0:40:-0.00,-4.66,-23.74	0/0:15:14,1:40:-0.00,-4.03,-37.36	0/0:9:9,0:40:-0.00,-4.96,-26.47	0/0:4:4,0:40:-0.00,-3.46,-12.85	0/0:14:14,0:40:-0.00,-6.46,-40.08	0/0:3:3,0:38:-0.00,-3.16,-10.13	./.	0/0:5:5,0:40:-0.00,-3.76,-15.57	0/0:3:3,0:38:-0.00,-3.16,-10.13	0/0:3:3,0:38:-0.00,-3.16,-10.13	0/0:2:2,0:35:-0.00,-2.86,-7.40	0/0:2:2,0:35:-0.00,-2.86,-7.40	./.	0/0:1:1,0:32:-0.00,-2.56,-4.68	0/0:8:8,0:40:-0.00,-4.66,-23.74	0/0:4:4,0:40:-0.00,-3.46,-12.85	0/0:4:4,0:40:-0.00,-3.46,-12.85	0/0:1:1,0:32:-0.00,-2.56,-4.68	0/0:4:4,0:40:-0.00,-3.46,-12.85	0/0:4:4,0:40:-0.00,-3.46,-12.85	0/0:1:1,0:32:-0.00,-2.56,-4.68	0/0:5:5,0:40:-0.00,-3.76,-15.57	0/0:5:5,0:40:-0.00,-3.76,-15.57	0/0:2:2,0:35:-0.00,-2.86,-7.40	0/0:2:2,0:35:-0.00,-2.86,-7.40	0/0:2:2,0:35:-0.00,-2.86,-7.40	./.	./.	0/0:2:2,0:35:-0.00,-2.86,-7.40	0/0:4:4,0:40:-0.00,-3.46,-12.85	0/0:2:2,0:35:-0.00,-2.86,-7.40	0/0:5:5,0:40:-0.00,-3.76,-15.57	0/0:3:3,0:38:-0.00,-3.16,-10.13	0/0:2:2,0:35:-0.00,-2.86,-7.40	0/0:4:4,0:40:-0.00,-3.46,-12.85	0/0:5:5,0:40:-0.00,-3.76,-15.57	0/0:7:7,0:40:-0.00,-4.36,-21.02	0/0:6:6,0:40:-0.00,-4.06,-18.30	0/0:8:8,0:40:-0.00,-4.66,-23.74	0/0:4:4,0:40:-0.00,-3.46,-12.85	0/0:4:4,0:40:-0.00,-3.46,-12.85	0/0:7:7,0:40:-0.00,-4.36,-21.02	0/0:6:6,0:40:-0.00,-4.06,-18.30	0/0:5:5,0:40:-0.00,-3.76,-15.57	0/0:5:5,0:40:-0.00,-3.76,-15.57	0/0:1:1,0:32:-0.00,-2.56,-4.68	0/0:10:10,0:40:-0.00,-5.26,-29.19	0/0:4:4,0:40:-0.00,-3.46,-12.85	0/0:3:3,0:38:-0.00,-3.16,-10.13	0/0:4:4,0:40:-0.00,-3.46,-12.85	0/0:4:3,0:38:-0.00,-3.16,-10.13	0/0:5:5,0:40:-0.00,-3.76,-15.57	0/0:3:3,0:38:-0.00,-3.16,-10.13	./.	0/0:1:1,0:32:-0.00,-2.56,-4.68	0/0:5:5,0:40:-0.00,-3.76,-15.57	0/0:2:2,0:35:-0.00,-2.86,-7.40	0/0:4:4,0:40:-0.00,-3.46,-12.85	0/0:8:8,0:40:-0.00,-4.66,-23.74	0/0:5:5,0:40:-0.00,-3.76,-15.57	0/0:6:6,0:40:-0.00,-4.06,-18.30
COB1p00016	2085917	2298:140:-	T	G	.	PASS	NS=280;AF=0.021	GT:DP:AD:GQ:GL	0/0:11:11,0:40:-0.00,-4.92,-31.51	./.	./.	0/0:26:26,0:40:-0.00,-9.42,-71.96	0/0:13:13,0:40:-0.00,-5.52,-36.90	0/0:23:23,0:40:-0.00,-8.52,-63.87	0/0:28:27,0:40:-0.00,-9.72,-74.66	./.	0/0:8:8,0:40:-0.00,-4.02,-23.42	0/0:17:17,0:40:-0.00,-6.72,-47.69	0/0:10:10,0:40:-0.00,-4.62,-28.82	./.	0/0:5:5,0:38:-0.00,-3.12,-15.33	0/0:6:6,0:40:-0.00,-3.42,-18.03	0/0:24:23,0:40:-0.00,-8.52,-63.87	0/0:16:16,0:40:-0.00,-6.42,-44.99	0/0:45:45,0:40:-0.00,-15.13,-123.19	0/0:9:9,0:40:-0.00,-4.32,-26.12	0/0:10:10,0:40:-0.00,-4.62,-28.82	0/0:25:25,0:40:-0.00,-9.12,-69.26	./.	0/0:19:19,0:40:-0.00,-7.32,-53.08	0/0:4:4,0:35:-0.00,-2.82,-12.64	./.	./.	0/0:15:15,0:40:-0.00,-6.12,-42.30	0/0:23:23,0:40:-0.00,-8.52,-63.87	0/0:23:23,0:40:-0.00,-8.52,-63.87	./.	./.	0/0:19:19,0:40:-0.00,-7.32,-53.08	0/0:26:26,0:40:-0.00,-9.42,-71.96	0/0:30:30,0:40:-0.00,-10.62,-82.74	0/0:16:16,0:40:-0.00,-6.42,-44.99	./.	0/0:27:27,0:40:-0.00,-9.72,-74.66	./.	./.	0/0:47:47,0:40:-0.00,-15.73,-128.58	0/0:26:25,0:40:-0.00,-9.12,-69.26	0/0:33:33,0:40:-0.00,-11.52,-90.83	./.	0/0:10:10,0:40:-0.00,-4.62,-28.82	0/0:14:14,0:40:-0.00,-5.82,-39.60	0/0:3:3,0:31:-0.00,-2.52,-9.94	0/0:16:16,0:40:-0.00,-6.42,-44.99	0/0:6:6,0:40:-0.00,-3.42,-18.03	0/0:5:5,0:38:-0.00,-3.12,-15.33	0/0:4:4,0:35:-0.00,-2.82,-12.64	0/0:10:10,0:40:-0.00,-4.62,-28.82	0/0:7:7,0:40:-0.00,-3.72,-20.73	0/0:9:9,0:40:-0.00,-4.32,-26.12	./.	./.	0/0:9:9,0:40:-0.00,-4.32,-26.12	0/0:4:4,0:35:-0.00,-2.82,-12.64	./.	./.	0/0:15:15,0:40:-0.00,-6.12,-42.30	0/0:6:6,0:40:-0.00,-3.42,-18.03	0/0:1:1,0:25:-0.01,-1.92,-4.55	0/0:10:10,0:40:-0.00,-4.62,-28.82	0/0:18:18,0:40:-0.00,-7.02,-50.39	0/0:5:5,0:38:-0.00,-3.12,-15.33	0/0:12:12,0:40:-0.00,-5.22,-34.21	./.	0/0:19:19,0:40:-0.00,-7.32,-53.08	0/0:14:13,0:40:-0.00,-5.52,-36.90	0/0:8:8,0:40:-0.00,-4.02,-23.42	0/0:12:12,0:40:-0.00,-5.22,-34.21	0/0:14:14,0:40:-0.00,-5.82,-39.60	./.	0/0:11:11,0:40:-0.00,-4.92,-31.51	./.	0/0:13:13,0:40:-0.00,-5.52,-36.90	0/0:11:11,0:40:-0.00,-4.92,-31.51	0/0:24:24,0:40:-0.00,-8.82,-66.57	0/0:52:52,0:40:0.00,-17.23,-142.07	0/0:29:29,0:40:-0.00,-10.32,-80.05	0/0:11:11,0:40:-0.00,-4.92,-31.51	./.	0/0:6:5,0:38:-0.00,-3.12,-15.33	0/0:9:9,0:40:-0.00,-4.32,-26.12	./.	0/0:10:10,0:40:-0.00,-4.62,-28.82	0/0:6:6,0:40:-0.00,-3.42,-18.03	0/0:13:12,0:40:-0.00,-5.22,-34.21	0/0:11:11,0:40:-0.00,-4.92,-31.51	0/0:17:17,0:40:-0.00,-6.72,-47.69	0/0:11:11,0:40:-0.00,-4.92,-31.51	0/0:4:4,0:35:-0.00,-2.82,-12.64	0/0:34:33,1:40:-0.00,-9.13,-88.14	./.	./.	0/0:27:26,0:40:-0.00,-9.42,-71.96	./.	./.	0/0:22:22,0:40:-0.00,-8.22,-61.17	./.	./.	0/0:10:10,0:40:-0.00,-4.62,-28.82	0/0:6:6,0:40:-0.00,-3.42,-18.03	0/0:10:10,0:40:-0.00,-4.62,-28.82	0/0:7:7,0:40:-0.00,-3.72,-20.73	0/0:4:3,0:31:-0.00,-2.52,-9.94	0/0:17:17,0:40:-0.00,-6.72,-47.69	0/1:22:8,14:40:-29.53,0.00,-15.20	1/1:7:0,7:24:-17.03,-1.87,-0.01	0/0:13:13,0:40:-0.00,-5.52,-36.90	0/0:15:14,0:40:-0.00,-5.82,-39.60	0/0:7:7,0:40:-0.00,-3.72,-20.73	0/0:9:9,0:40:-0.00,-4.32,-26.12	0/0:43:43,0:40:-0.00,-14.52,-117.80	0/0:8:8,0:40:-0.00,-4.02,-23.42	0/0:17:17,0:40:-0.00,-6.72,-47.69	0/0:1:1,0:25:-0.01,-1.92,-4.55	0/0:10:10,0:40:-0.00,-4.62,-28.82	./.	0/0:11:11,0:40:-0.00,-4.92,-31.51	0/0:8:8,0:40:-0.00,-4.02,-23.42	0/0:11:11,0:40:-0.00,-4.92,-31.51	./.	0/0:28:28,0:40:-0.00,-10.02,-77.35	./.	0/0:12:12,0:40:-0.00,-5.22,-34.21	0/0:9:9,0:40:-0.00,-4.32,-26.12	0/0:7:7,0:40:-0.00,-3.72,-20.73	0/0:44:44,0:40:-0.00,-14.82,-120.50	0/0:23:23,0:40:-0.00,-8.52,-63.87	./.	0/0:17:17,0:40:-0.00,-6.72,-47.69	0/0:5:5,0:38:-0.00,-3.12,-15.33	0/0:12:12,0:40:-0.00,-5.22,-34.21	0/0:12:12,0:40:-0.00,-5.22,-34.21	0/0:24:24,0:40:-0.00,-8.82,-66.57	0/0:36:36,0:40:-0.00,-12.42,-98.92	0/0:10:10,0:40:-0.00,-4.62,-28.82	0/0:15:15,0:40:-0.00,-6.12,-42.30	./.	0/0:29:29,0:40:-0.00,-10.32,-80.05	./.	0/0:7:7,0:40:-0.00,-3.72,-20.73	0/0:26:26,0:40:-0.00,-9.42,-71.96	0/0:16:16,0:40:-0.00,-6.42,-44.99	0/0:13:13,0:40:-0.00,-5.52,-36.90	0/0:14:14,0:40:-0.00,-5.82,-39.60	0/0:17:17,0:40:-0.00,-6.72,-47.69	0/0:8:8,0:40:-0.00,-4.02,-23.42	./.	0/0:8:8,0:40:-0.00,-4.02,-23.42	0/0:11:11,0:40:-0.00,-4.92,-31.51	0/0:15:15,0:40:-0.00,-6.12,-42.30	0/0:4:4,0:35:-0.00,-2.82,-12.64	0/0:7:7,0:40:-0.00,-3.72,-20.73	0/0:14:14,0:40:-0.00,-5.82,-39.60	0/0:8:8,0:40:-0.00,-4.02,-23.42	0/0:28:27,1:40:-0.00,-7.33,-71.96	0/0:55:55,0:40:0.00,-18.13,-150.16	0/0:61:61,0:40:0.00,-19.93,-166.34	0/0:61:61,0:40:0.00,-19.93,-166.34	0/0:29:28,0:40:-0.00,-10.02,-77.35	0/0:19:19,0:40:-0.00,-7.32,-53.08	./.	./.	0/0:13:13,0:40:-0.00,-5.52,-36.90	./.	0/0:22:22,0:40:-0.00,-8.22,-61.17	./.	0/0:14:13,0:40:-0.00,-5.52,-36.90	0/0:18:18,0:40:-0.00,-7.02,-50.39	0/0:15:14,1:40:-0.00,-3.42,-36.90	0/0:8:8,0:40:-0.00,-4.02,-23.42	0/0:1:1,0:25:-0.01,-1.92,-4.55	0/0:45:45,0:40:-0.00,-15.13,-123.19	./.	./.	0/0:33:33,0:40:-0.00,-11.52,-90.83	./.	0/0:19:19,0:40:-0.00,-7.32,-53.08	0/0:9:9,0:40:-0.00,-4.32,-26.12	0/0:4:4,0:35:-0.00,-2.82,-12.64	0/0:40:40,0:40:-0.00,-13.62,-109.71	./.	0/0:33:33,0:40:-0.00,-11.52,-90.83	0/0:10:10,0:40:-0.00,-4.62,-28.82	0/0:10:10,0:40:-0.00,-4.62,-28.82	0/0:16:15,0:40:-0.00,-6.12,-42.30	0/0:37:36,0:40:-0.00,-12.42,-98.92	0/0:34:33,1:40:-0.00,-9.13,-88.14	0/0:28:28,0:40:-0.00,-10.02,-77.35	0/0:29:29,0:40:-0.00,-10.32,-80.05	0/0:18:18,0:40:-0.00,-7.02,-50.39	./.	./.	./.	./.	./.	0/0:10:10,0:40:-0.00,-4.62,-28.82	0/0:8:8,0:40:-0.00,-4.02,-23.42	0/0:5:5,0:38:-0.00,-3.12,-15.33	0/0:5:5,0:38:-0.00,-3.12,-15.33	0/0:6:6,0:40:-0.00,-3.42,-18.03	0/0:12:12,0:40:-0.00,-5.22,-34.21	0/0:15:15,0:40:-0.00,-6.12,-42.30	0/0:16:16,0:40:-0.00,-6.42,-44.99	0/0:14:14,0:40:-0.00,-5.82,-39.60	0/0:1:1,0:25:-0.01,-1.92,-4.55	0/0:33:33,0:40:-0.00,-11.52,-90.83	0/0:10:10,0:40:-0.00,-4.62,-28.82	0/0:3:3,0:31:-0.00,-2.52,-9.94	0/0:20:19,0:40:-0.00,-7.32,-53.08	0/0:18:18,0:40:-0.00,-7.02,-50.39	0/0:10:10,0:40:-0.00,-4.62,-28.82	0/0:9:9,0:40:-0.00,-4.32,-26.12	0/0:4:4,0:35:-0.00,-2.82,-12.64	0/0:23:21,0:40:-0.00,-7.92,-58.48	./.	0/0:37:37,0:40:-0.00,-12.72,-101.62	0/0:17:17,0:40:-0.00,-6.72,-47.69	0/0:14:14,0:40:-0.00,-5.82,-39.60	./.	0/0:6:6,0:40:-0.00,-3.42,-18.03	0/0:54:54,0:40:0.00,-17.83,-147.46	0/0:27:27,0:40:-0.00,-9.72,-74.66	./.	0/0:18:18,0:40:-0.00,-7.02,-50.39	0/0:40:40,0:40:-0.00,-13.62,-109.71	0/0:24:24,0:40:-0.00,-8.82,-66.57	./.	0/0:22:22,0:40:-0.00,-8.22,-61.17	0/0:19:19,0:40:-0.00,-7.32,-53.08	0/0:5:5,0:38:-0.00,-3.12,-15.33	0/0:3:3,0:31:-0.00,-2.52,-9.94	0/0:10:10,0:40:-0.00,-4.62,-28.82	0/0:18:18,0:40:-0.00,-7.02,-50.39	0/0:11:11,0:40:-0.00,-4.92,-31.51	0/0:9:9,0:40:-0.00,-4.32,-26.12	0/0:14:14,0:40:-0.00,-5.82,-39.60	0/0:14:14,0:40:-0.00,-5.82,-39.60	0/0:20:20,0:40:-0.00,-7.62,-55.78	0/0:6:6,0:40:-0.00,-3.42,-18.03	0/0:10:10,0:40:-0.00,-4.62,-28.82	0/0:16:16,0:40:-0.00,-6.42,-44.99	0/0:6:6,0:40:-0.00,-3.42,-18.03	0/0:8:8,0:40:-0.00,-4.02,-23.42	0/0:14:14,0:40:-0.00,-5.82,-39.60	./.	0/0:20:20,0:40:-0.00,-7.62,-55.78	0/0:33:33,0:40:-0.00,-11.52,-90.83	0/0:14:13,1:38:-0.00,-3.12,-34.21	0/0:23:23,0:40:-0.00,-8.52,-63.87	0/0:29:29,0:40:-0.00,-10.32,-80.05	0/0:39:38,0:40:-0.00,-13.02,-104.32	0/0:17:17,0:40:-0.00,-6.72,-47.69	0/0:37:37,0:40:-0.00,-12.72,-101.62	0/0:53:53,0:40:0.00,-17.53,-144.76	0/0:4:4,0:35:-0.00,-2.82,-12.64	0/0:6:6,0:40:-0.00,-3.42,-18.03	0/0:28:28,0:40:-0.00,-10.02,-77.35	0/0:33:33,0:40:-0.00,-11.52,-90.83	0/1:13:9,4:40:-5.27,-0.00,-20.60	0/1:39:19,20:40:-40.61,0.00,-39.76	0/0:7:7,0:40:-0.00,-3.72,-20.73	0/0:33:33,0:40:-0.00,-11.52,-90.83	0/1:28:18,10:40:-16.94,0.00,-40.36	0/0:38:38,0:40:-0.00,-13.02,-104.32	1/1:7:0,7:24:-17.03,-1.87,-0.01	1/1:10:0,10:34:-25.11,-2.77,-0.00	0/1:25:15,10:40:-17.84,0.00,-33.18	0/1:8:4,4:40:-6.77,-0.00,-8.62	0/0:2:2,0:28:-0.00,-2.22,-7.25	./.	0/0:8:8,0:40:-0.00,-4.02,-23.42	0/0:9:9,0:40:-0.00,-4.32,-26.12	0/0:12:11,1:31:-0.00,-2.52,-28.82	0/0:40:40,0:40:-0.00,-13.62,-109.71	0/0:31:31,0:40:-0.00,-10.92,-85.44	0/0:11:11,0:40:-0.00,-4.92,-31.51	0/0:9:8,1:22:-0.01,-1.63,-20.74	0/0:15:15,0:40:-0.00,-6.12,-42.30	0/0:9:9,0:40:-0.00,-4.32,-26.12	0/0:4:4,0:35:-0.00,-2.82,-12.64	0/0:14:14,0:40:-0.00,-5.82,-39.60	0/0:3:3,0:31:-0.00,-2.52,-9.94	./.	0/0:5:5,0:38:-0.00,-3.12,-15.33	0/0:3:3,0:31:-0.00,-2.52,-9.94	0/0:3:3,0:31:-0.00,-2.52,-9.94	0/0:2:2,0:28:-0.00,-2.22,-7.25	0/0:2:2,0:28:-0.00,-2.22,-7.25	./.	0/0:1:1,0:25:-0.01,-1.92,-4.55	0/0:8:8,0:40:-0.00,-4.02,-23.42	0/0:4:4,0:35:-0.00,-2.82,-12.64	0/0:4:4,0:35:-0.00,-2.82,-12.64	0/0:1:1,0:25:-0.01,-1.92,-4.55	0/0:4:4,0:35:-0.00,-2.82,-12.64	0/0:4:4,0:35:-0.00,-2.82,-12.64	0/0:1:1,0:25:-0.01,-1.92,-4.55	0/0:5:5,0:38:-0.00,-3.12,-15.33	0/0:5:5,0:38:-0.00,-3.12,-15.33	0/0:2:2,0:28:-0.00,-2.22,-7.25	0/0:2:2,0:28:-0.00,-2.22,-7.25	0/0:2:2,0:28:-0.00,-2.22,-7.25	./.	./.	0/0:2:2,0:28:-0.00,-2.22,-7.25	0/0:4:4,0:35:-0.00,-2.82,-12.64	0/0:2:2,0:28:-0.00,-2.22,-7.25	0/0:5:5,0:38:-0.00,-3.12,-15.33	0/0:3:3,0:31:-0.00,-2.52,-9.94	0/0:2:2,0:28:-0.00,-2.22,-7.25	0/0:4:4,0:35:-0.00,-2.82,-12.64	0/0:5:5,0:38:-0.00,-3.12,-15.33	0/0:7:7,0:40:-0.00,-3.72,-20.73	0/0:6:6,0:40:-0.00,-3.42,-18.03	0/0:8:8,0:40:-0.00,-4.02,-23.42	0/0:4:4,0:35:-0.00,-2.82,-12.64	0/0:4:4,0:35:-0.00,-2.82,-12.64	0/0:7:7,0:40:-0.00,-3.72,-20.73	0/0:6:6,0:40:-0.00,-3.42,-18.03	0/0:5:5,0:38:-0.00,-3.12,-15.33	0/0:5:5,0:38:-0.00,-3.12,-15.33	0/0:1:1,0:25:-0.01,-1.92,-4.55	0/0:10:10,0:40:-0.00,-4.62,-28.82	0/0:4:4,0:35:-0.00,-2.82,-12.64	0/0:3:3,0:31:-0.00,-2.52,-9.94	0/0:4:4,0:35:-0.00,-2.82,-12.64	0/0:4:4,0:35:-0.00,-2.82,-12.64	0/0:5:5,0:38:-0.00,-3.12,-15.33	0/0:3:3,0:31:-0.00,-2.52,-9.94	./.	0/0:1:1,0:25:-0.01,-1.92,-4.55	0/0:5:5,0:38:-0.00,-3.12,-15.33	0/0:2:2,0:28:-0.00,-2.22,-7.25	0/0:4:4,0:35:-0.00,-2.82,-12.64	0/0:8:8,0:40:-0.00,-4.02,-23.42	0/0:4:4,0:35:-0.00,-2.82,-12.64	0/0:6:6,0:40:-0.00,-3.42,-18.03
COB1p00023	966250	3032:16:+	G	T	.	PASS	NS=276;AF=0.011	GT:DP:AD:GQ:GL	./.	0/0:2:2,0:37:-0.00,-3.07,-8.13	0/0:3:3,0:40:-0.00,-3.37,-11.27	./.	0/0:3:3,0:40:-0.00,-3.37,-11.27	0/0:2:2,0:37:-0.00,-3.07,-8.13	0/0:2:2,0:37:-0.00,-3.07,-8.13	0/0:2:2,0:37:-0.00,-3.07,-8.13	./.	./.	0/0:2:2,0:37:-0.00,-3.07,-8.13	0/0:3:3,0:40:-0.00,-3.37,-11.27	0/0:3:3,0:40:-0.00,-3.37,-11.27	0/0:1:1,0:34:-0.00,-2.77,-5.00	0/0:1:1,0:34:-0.00,-2.77,-5.00	0/0:2:2,0:37:-0.00,-3.07,-8.13	0/0:3:3,0:40:-0.00,-3.37,-11.27	./.	0/0:3:3,0:40:-0.00,-3.37,-11.27	0/0:2:2,0:37:-0.00,-3.07,-8.13	0/0:1:1,0:34:-0.00,-2.77,-5.00	0/0:1:1,0:34:-0.00,-2.77,-5.00	0/0:2:2,0:37:-0.00,-3.07,-8.13	0/0:4:4,0:40:-0.00,-3.67,-14.40	./.	0/0:6:6,0:40:-0.00,-4.27,-20.67	0/0:1:1,0:34:-0.00,-2.77,-5.00	./.	./.	0/0:1:1,0:34:-0.00,-2.77,-5.00	0/0:1:1,0:34:-0.00,-2.77,-5.00	0/0:4:4,0:40:-0.00,-3.67,-14.40	0/0:2:2,0:37:-0.00,-3.07,-8.13	0/0:1:1,0:34:-0.00,-2.77,-5.00	0/0:5:5,0:40:-0.00,-3.97,-17.54	0/0:3:3,0:40:-0.00,-3.37,-11.27	0/0:1:1,0:34:-0.00,-2.77,-5.00	./.	0/0:1:1,0:34:-0.00,-2.77,-5.00	0/0:6:6,0:40:-0.00,-4.27,-20.67	0/0:4:4,0:40:-0.00,-3.67,-14.40	0/0:4:4,0:40:-0.00,-3.67,-14.40	0/0:1:1,0:34:-0.00,-2.77,-5.00	0/0:1:1,0:34:-0.00,-2.77,-5.00	./.	0/0:1:1,0:34:-0.00,-2.77,-5.00	0/0:3:3,0:40:-0.00,-3.37,-11.27	0/0:2:2,0:37:-0.00,-3.07,-8.13	0/0:3:3,0:40:-0.00,-3.37,-11.27	0/0:4:4,0:40:-0.00,-3.67,-14.40	0/0:2:2,0:37:-0.00,-3.07,-8.13	0/0:2:2,0:37:-0.00,-3.07,-8.13	0/0:1:1,0:34:-0.00,-2.77,-5.00	./.	0/0:8:8,0:40:-0.00,-4.87,-26.94	0/0:3:3,0:40:-0.00,-3.37,-11.27	./.	0/0:2:2,0:37:-0.00,-3.07,-8.13	0/0:1:1,0:34:-0.00,-2.77,-5.00	0/0:4:4,0:40:-0.00,-3.67,-14.40	./.	0/0:2:2,0:37:-0.00,-3.07,-8.13	./.	./.	./.	0/0:3:3,0:40:-0.00,-3.37,-11.27	0/0:3:3,0:40:-0.00,-3.37,-11.27	0/0:2:2,0:37:-0.00,-3.07,-8.13	0/0:3:3,0:40:-0.00,-3.37,-11.27	0/0:2:2,0:37:-0.00,-3.07,-8.13	0/0:1:1,0:34:-0.00,-2.77,-5.00	./.	./.	0/0:2:2,0:37:-0.00,-3.07,-8.13	0/0:2:2,0:37:-0.00,-3.07,-8.13	./.	0/0:1:1,0:34:-0.00,-2.77,-5.00	0/0:1:1,0:34:-0.00,-2.77,-5.00	0/0:4:4,0:40:-0.00,-3.67,-14.40	0/0:2:2,0:37:-0.00,-3.07,-8.13	./.	0/0:7:7,0:40:-0.00,-4.57,-23.81	./.	0/0:2:2,0:37:-0.00,-3.07,-8.13	0/0:4:4,0:40:-0.00,-3.67,-14.40	0/0:6:6,0:40:-0.00,-4.27,-20.67	0/0:3:3,0:40:-0.00,-3.37,-11.27	0/0:2:2,0:37:-0.00,-3.07,-8.13	0/0:6:6,0:40:-0.00,-4.27,-20.67	0/0:2:2,0:37:-0.00,-3.07,-8.13	./.	0/0:4:4,0:40:-0.00,-3.67,-14.40	./.	0/0:1:1,0:34:-0.00,-2.77,-5.00	./.	0/0:3:3,0:40:-0.00,-3.37,-11.27	0/0:3:3,0:40:-0.00,-3.37,-11.27	0/0:2:2,0:37:-0.00,-3.07,-8.13	0/0:3:3,0:40:-0.00,-3.37,-11.27	0/0:1:1,0:34:-0.00,-2.77,-5.00	0/0:3:3,0:40:-0.00,-3.37,-11.27	0/0:2:2,0:37:-0.00,-3.07,-8.13	0/0:5:5,0:40:-0.00,-3.97,-17.54	./.	0/0:6:6,0:40:-0.00,-4.27,-20.67	0/0:5:5,0:40:-0.00,-3.97,-17.54	0/0:4:4,0:40:-0.00,-3.67,-14.40	0/0:5:5,0:40:-0.00,-3.97,-17.54	0/0:1:1,0:34:-0.00,-2.77,-5.00	0/0:2:2,0:37:-0.00,-3.07,-8.13	0/0:3:3,0:40:-0.00,-3.37,-11.27	./.	0/0:3:3,0:40:-0.00,-3.37,-11.27	0/0:6:6,0:40:-0.00,-4.27,-20.67	0/0:2:2,0:37:-0.00,-3.07,-8.13	./.	0/0:1:1,0:34:-0.00,-2.77,-5.00	./.	0/0:2:2,0:37:-0.00,-3.07,-8.13	0/0:3:3,0:40:-0.00,-3.37,-11.27	0/0:1:1,0:34:-0.00,-2.77,-5.00	0/0:3:3,0:40:-0.00,-3.37,-11.27	./.	0/0:5:5,0:40:-0.00,-3.97,-17.54	0/0:1:1,0:34:-0.00,-2.77,-5.00	0/0:5:5,0:40:-0.00,-3.97,-17.54	./.	0/0:2:2,0:37:-0.00,-3.07,-8.13	0/0:3:3,0:40:-0.00,-3.37,-11.27	0/0:1:1,0:34:-0.00,-2.77,-5.00	0/0:2:2,0:37:-0.00,-3.07,-8.13	0/0:1:1,0:34:-0.00,-2.77,-5.00	0/0:1:1,0:34:-0.00,-2.77,-5.00	0/0:5:5,0:40:-0.00,-3.97,-17.54	0/0:2:2,0:37:-0.00,-3.07,-8.13	0/0:2:2,0:37:-0.00,-3.07,-8.13	0/0:6:6,0:40:-0.00,-4.27,-20.67	0/0:1:1,0:34:-0.00,-2.77,-5.00	0/0:2:2,0:37:-0.00,-3.07,-8.13	0/0:2:2,0:37:-0.00,-3.07,-8.13	0/0:3:3,0:40:-0.00,-3.37,-11.27	./.	0/0:5:5,0:40:-0.00,-3.97,-17.54	0/0:3:3,0:40:-0.00,-3.37,-11.27	0/0:5:5,0:40:-0.00,-3.97,-17.54	0/0:1:1,0:34:-0.00,-2.77,-5.00	0/0:1:1,0:34:-0.00,-2.77,-5.00	0/0:1:1,0:34:-0.00,-2.77,-5.00	0/0:1:1,0:34:-0.00,-2.77,-5.00	0/0:1:1,0:34:-0.00,-2.77,-5.00	0/0:4:4,0:40:-0.00,-3.67,-14.40	0/0:1:1,0:34:-0.00,-2.77,-5.00	0/0:1:1,0:34:-0.00,-2.77,-5.00	0/0:5:5,0:40:-0.00,-3.97,-17.54	0/0:2:2,0:37:-0.00,-3.07,-8.13	./.	0/0:4:4,0:40:-0.00,-3.67,-14.40	./.	./.	0/0:1:1,0:34:-0.00,-2.77,-5.00	0/0:2:2,0:37:-0.00,-3.07,-8.13	./.	0/0:3:3,0:40:-0.00,-3.37,-11.27	0/0:1:1,0:34:-0.00,-2.77,-5.00	0/0:1:1,0:34:-0.00,-2.77,-5.00	./.	0/0:2:2,0:37:-0.00,-3.07,-8.13	0/0:4:4,0:40:-0.00,-3.67,-14.40	0/0:3:3,0:40:-0.00,-3.37,-11.27	0/0:1:1,0:34:-0.00,-2.77,-5.00	./.	0/0:2:2,0:37:-0.00,-3.07,-8.13	0/0:3:3,0:40:-0.00,-3.37,-11.27	0/0:2:2,0:37:-0.00,-3.07,-8.13	0/0:3:3,0:40:-0.00,-3.37,-11.27	0/0:1:1,0:34:-0.00,-2.77,-5.00	0/0:1:1,0:34:-0.00,-2.77,-5.00	./.	0/0:1:1,0:34:-0.00,-2.77,-5.00	0/0:2:2,0:37:-0.00,-3.07,-8.13	0/0:1:1,0:34:-0.00,-2.77,-5.00	0/0:3:3,0:40:-0.00,-3.37,-11.27	./.	0/0:4:4,0:40:-0.00,-3.67,-14.40	0/0:5:5,0:40:-0.00,-3.97,-17.54	0/0:2:2,0:37:-0.00,-3.07,-8.13	0/0:3:3,0:40:-0.00,-3.37,-11.27	0/0:2:2,0:37:-0.00,-3.07,-8.13	0/0:7:7,0:40:-0.00,-4.57,-23.81	0/0:1:1,0:34:-0.00,-2.77,-5.00	0/0:4:4,0:40:-0.00,-3.67,-14.40	./.	./.	./.	0/0:3:3,0:40:-0.00,-3.37,-11.27	0/0:1:1,0:34:-0.00,-2.77,-5.00	0/0:1:1,0:34:-0.00,-2.77,-5.00	0/0:2:2,0:37:-0.00,-3.07,-8.13	0/0:2:2,0:37:-0.00,-3.07,-8.13	0/0:2:2,0:37:-0.00,-3.07,-8.13	0/0:2:2,0:37:-0.00,-3.07,-8.13	0/0:3:3,0:40:-0.00,-3.37,-11.27	0/0:3:3,0:40:-0.00,-3.37,-11.27	0/0:1:1,0:34:-0.00,-2.77,-5.00	0/0:1:1,0:34:-0.00,-2.77,-5.00	0/0:4:4,0:40:-0.00,-3.67,-14.40	0/0:5:5,0:40:-0.00,-3.97,-17.54	0/0:1:1,0:34:-0.00,-2.77,-5.00	0/0:5:5,0:40:-0.00,-3.97,-17.54	0/0:2:2,0:37:-0.00,-3.07,-8.13	0/0:2:2,0:37:-0.00,-3.07,-8.13	0/0:2:2,0:37:-0.00,-3.07,-8.13	0/0:3:3,0:40:-0.00,-3.37,-11.27	0/0:1:1,0:34:-0.00,-2.77,-5.00	0/0:1:1,0:34:-0.00,-2.77,-5.00	0/0:1:1,0:34:-0.00,-2.77,-5.00	0/0:3:3,0:40:-0.00,-3.37,-11.27	0/0:1:1,0:34:-0.00,-2.77,-5.00	0/0:3:3,0:40:-0.00,-3.37,-11.27	0/0:2:2,0:37:-0.00,-3.07,-8.13	0/0:5:5,0:40:-0.00,-3.97,-17.54	./.	0/0:3:3,0:40:-0.00,-3.37,-11.27	0/0:1:1,0:34:-0.00,-2.77,-5.00	0/0:1:1,0:34:-0.00,-2.77,-5.00	0/0:3:3,0:40:-0.00,-3.37,-11.27	0/0:2:2,0:37:-0.00,-3.07,-8.13	0/0:4:4,0:40:-0.00,-3.67,-14.40	0/0:2:2,0:37:-0.00,-3.07,-8.13	0/0:1:1,0:34:-0.00,-2.77,-5.00	0/0:1:1,0:34:-0.00,-2.77,-5.00	0/0:1:1,0:34:-0.00,-2.77,-5.00	0/0:5:5,0:40:-0.00,-3.97,-17.54	0/0:3:3,0:40:-0.00,-3.37,-11.27	0/0:6:6,0:40:-0.00,-4.27,-20.67	0/0:1:1,0:34:-0.00,-2.77,-5.00	0/0:1:1,0:34:-0.00,-2.77,-5.00	0/0:8:8,0:40:-0.00,-4.87,-26.94	./.	0/0:3:3,0:40:-0.00,-3.37,-11.27	0/0:1:1,0:34:-0.00,-2.77,-5.00	0/0:4:4,0:40:-0.00,-3.67,-14.40	0/0:1:1,0:34:-0.00,-2.77,-5.00	0/0:2:2,0:37:-0.00,-3.07,-8.13	0/0:1:1,0:34:-0.00,-2.77,-5.00	./.	0/0:3:3,0:40:-0.00,-3.37,-11.27	./.	0/0:1:1,0:34:-0.00,-2.77,-5.00	0/0:4:4,0:40:-0.00,-3.67,-14.40	0/0:2:2,0:37:-0.00,-3.07,-8.13	0/0:2:2,0:37:-0.00,-3.07,-8.13	0/0:5:5,0:40:-0.00,-3.97,-17.54	./.	0/0:5:5,0:40:-0.00,-3.97,-17.54	0/0:4:4,0:40:-0.00,-3.67,-14.40	./.	0/0:2:2,0:37:-0.00,-3.07,-8.13	0/0:2:2,0:37:-0.00,-3.07,-8.13	0/0:7:7,0:40:-0.00,-4.57,-23.81	0/0:3:3,0:40:-0.00,-3.37,-11.27	./.	0/0:1:1,0:34:-0.00,-2.77,-5.00	./.	./.	./.	0/0:1:1,0:34:-0.00,-2.77,-5.00	./.	0/0:1:1,0:34:-0.00,-2.77,-5.00	./.	0/0:3:3,0:40:-0.00,-3.37,-11.27	0/0:1:1,0:34:-0.00,-2.77,-5.00	0/0:1:1,0:34:-0.00,-2.77,-5.00	0/0:3:3,0:40:-0.00,-3.37,-11.27	0/0:3:3,0:40:-0.00,-3.37,-11.27	0/0:3:3,0:40:-0.00,-3.37,-11.27	0/0:1:1,0:34:-0.00,-2.77,-5.00	0/0:3:3,0:40:-0.00,-3.37,-11.27	./.	0/0:1:1,0:34:-0.00,-2.77,-5.00	0/0:1:1,0:34:-0.00,-2.77,-5.00	0/0:3:3,0:40:-0.00,-3.37,-11.27	0/0:4:4,0:40:-0.00,-3.67,-14.40	0/0:1:1,0:34:-0.00,-2.77,-5.00	0/0:3:3,0:40:-0.00,-3.37,-11.27	0/0:3:3,0:40:-0.00,-3.37,-11.27	./.	0/0:2:2,0:37:-0.00,-3.07,-8.13	0/0:2:2,0:37:-0.00,-3.07,-8.13	0/0:1:1,0:34:-0.00,-2.77,-5.00	0/0:3:3,0:40:-0.00,-3.37,-11.27	0/0:3:3,0:40:-0.00,-3.37,-11.27	1/1:2:0,2:17:-4.44,-1.24,-0.03	0/0:1:1,0:34:-0.00,-2.77,-5.00	0/0:4:4,0:40:-0.00,-3.67,-14.40	0/0:2:2,0:37:-0.00,-3.07,-8.13	0/0:1:1,0:34:-0.00,-2.77,-5.00	0/0:2:2,0:37:-0.00,-3.07,-8.13	./.	./.	1/1:4:0,4:24:-10.69,-1.82,-0.01	0/0:2:2,0:37:-0.00,-3.07,-8.13	0/0:3:3,0:40:-0.00,-3.37,-11.27	0/0:3:3,0:40:-0.00,-3.37,-11.27	0/0:5:4,0:40:-0.00,-3.67,-14.40	0/0:3:3,0:40:-0.00,-3.37,-11.27	0/0:1:1,0:34:-0.00,-2.77,-5.00	0/0:2:2,0:37:-0.00,-3.07,-8.13	0/0:4:4,0:40:-0.00,-3.67,-14.40	0/0:3:3,0:40:-0.00,-3.37,-11.27	0/0:4:4,0:40:-0.00,-3.67,-14.40	0/0:2:2,0:37:-0.00,-3.07,-8.13	1/1:3:0,3:20:-7.56,-1.52,-0.01	0/0:2:2,0:37:-0.00,-3.07,-8.13	./.	0/0:4:4,0:40:-0.00,-3.67,-14.40	./.	0/0:1:1,0:34:-0.00,-2.77,-5.00	./.	./.	0/0:2:2,0:37:-0.00,-3.07,-8.13	0/0:5:5,0:40:-0.00,-3.97,-17.54	0/0:3:3,0:40:-0.00,-3.37,-11.27	0/0:6:6,0:40:-0.00,-4.27,-20.67	0/0:6:6,0:40:-0.00,-4.27,-20.67	./.	0/0:5:5,0:40:-0.00,-3.97,-17.54	0/0:3:3,0:40:-0.00,-3.37,-11.27	0/0:2:2,0:37:-0.00,-3.07,-8.13	0/0:3:3,0:40:-0.00,-3.37,-11.27	0/0:2:2,0:37:-0.00,-3.07,-8.13	0/0:2:2,0:37:-0.00,-3.07,-8.13	0/0:1:1,0:34:-0.00,-2.77,-5.00	0/0:3:3,0:40:-0.00,-3.37,-11.27	0/0:4:4,0:40:-0.00,-3.67,-14.40	0/0:2:2,0:37:-0.00,-3.07,-8.13	0/0:1:1,0:34:-0.00,-2.77,-5.00	0/0:2:2,0:37:-0.00,-3.07,-8.13	0/0:3:3,0:40:-0.00,-3.37,-11.27
COB1p00023	966267	3032:33:+	G	T	.	PASS	NS=276;AF=0.005	GT:DP:AD:GQ:GL	./.	0/0:2:2,0:29:-0.00,-2.29,-8.83	0/0:3:3,0:32:-0.00,-2.59,-11.96	./.	0/0:3:3,0:32:-0.00,-2.59,-11.96	0/0:2:1,0:26:-0.00,-1.99,-5.70	0/0:2:2,0:29:-0.00,-2.29,-8.83	0/0:2:2,0:29:-0.00,-2.29,-8.83	./.	./.	0/0:2:2,0:29:-0.00,-2.29,-8.83	0/0:3:3,0:32:-0.00,-2.59,-11.96	0/0:3:3,0:32:-0.00,-2.59,-11.96	0/0:1:1,0:26:-0.00,-1.99,-5.70	0/0:1:1,0:26:-0.00,-1.99,-5.70	0/0:2:2,0:29:-0.00,-2.29,-8.83	0/0:3:3,0:32:-0.00,-2.59,-11.96	./.	0/0:3:3,0:32:-0.00,-2.59,-11.96	0/0:2:2,0:29:-0.00,-2.29,-8.83	0/0:1:1,0:26:-0.00,-1.99,-5.70	0/0:1:1,0:26:-0.00,-1.99,-5.70	0/0:2:2,0:29:-0.00,-2.29,-8.83	0/0:4:4,0:35:-0.00,-2.89,-15.10	./.	0/0:6:6,0:40:-0.00,-3.49,-21.37	0/0:1:1,0:26:-0.00,-1.99,-5.70	./.	./.	0/0:1:1,0:26:-0.00,-1.99,-5.70	0/0:1:1,0:26:-0.00,-1.99,-5.70	0/0:4:4,0:35:-0.00,-2.89,-15.10	0/0:2:2,0:29:-0.00,-2.29,-8.83	0/0:1:1,0:26:-0.00,-1.99,-5.70	0/0:5:5,0:38:-0.00,-3.19,-18.23	0/0:3:3,0:32:-0.00,-2.59,-11.96	0/0:1:1,0:26:-0.00,-1.99,-5.70	./.	0/0:1:1,0:26:-0.00,-1.99,-5.70	0/0:6:6,0:40:-0.00,-3.49,-21.37	0/0:4:4,0:35:-0.00,-2.89,-15.10	0/0:4:4,0:35:-0.00,-2.89,-15.10	0/0:1:1,0:26:-0.00,-1.99,-5.70	0/0:1:1,0:26:-0.00,-1.99,-5.70	./.	0/0:1:1,0:26:-0.00,-1.99,-5.70	0/0:3:3,0:32:-0.00,-2.59,-11.96	0/0:2:2,0:29:-0.00,-2.29,-8.83	0/0:3:3,0:32:-0.00,-2.59,-11.96	0/0:4:4,0:35:-0.00,-2.89,-15.10	0/0:2:2,0:29:-0.00,-2.29,-8.83	0/0:2:2,0:29:-0.00,-2.29,-8.83	0/0:1:1,0:26:-0.00,-1.99,-5.70	./.	0/0:8:8,0:40:-0.00,-4.09,-27.64	0/0:3:3,0:32:-0.00,-2.59,-11.96	./.	0/0:2:2,0:29:-0.00,-2.29,-8.83	0/0:1:1,0:26:-0.00,-1.99,-5.70	0/0:4:4,0:35:-0.00,-2.89,-15.10	./.	0/0:2:2,0:29:-0.00,-2.29,-8.83	./.	./.	./.	0/0:3:3,0:32:-0.00,-2.59,-11.96	0/0:3:3,0:32:-0.00,-2.59,-11.96	0/0:2:2,0:29:-0.00,-2.29,-8.83	0/0:3:3,0:32:-0.00,-2.59,-11.96	0/0:2:2,0:29:-0.00,-2.29,-8.83	0/0:1:1,0:26:-0.00,-1.99,-5.70	./.	./.	0/0:2:2,0:29:-0.00,-2.29,-8.83	0/0:2:2,0:29:-0.00,-2.29,-8.83	./.	0/0:1:1,0:26:-0.00,-1.99,-5.70	0/0:1:1,0:26:-0.00,-1.99,-5.70	0/0:4:4,0:35:-0.00,-2.89,-15.10	0/0:2:2,0:29:-0.00,-2.29,-8.83	./.	0/0:7:7,0:40:-0.00,-3.79,-24.50	./.	0/0:2:2,0:29:-0.00,-2.29,-8.83	0/0:4:4,0:35:-0.00,-2.89,-15.10	0/0:6:6,0:40:-0.00,-3.49,-21.37	0/0:3:3,0:32:-0.00,-2.59,-11.96	0/0:2:2,0:29:-0.00,-2.29,-8.83	0/0:6:6,0:40:-0.00,-3.49,-21.37	0/0:2:2,0:29:-0.00,-2.29,-8.83	./.	0/0:4:4,0:35:-0.00,-2.89,-15.10	./.	0/0:1:1,0:26:-0.00,-1.99,-5.70	./.	0/0:3:3,0:32:-0.00,-2.59,-11.96	0/0:3:3,0:32:-0.00,-2.59,-11.96	0/0:2:2,0:29:-0.00,-2.29,-8.83	0/0:3:3,0:32:-0.00,-2.59,-11.96	0/0:1:1,0:26:-0.00,-1.99,-5.70	0/0:3:3,0:32:-0.00,-2.59,-11.96	0/0:2:2,0:29:-0.00,-2.29,-8.83	0/0:5:5,0:38:-0.00,-3.19,-18.23	./.	0/0:6:6,0:40:-0.00,-3.49,-21.37	0/0:5:5,0:38:-0.00,-3.19,-18.23	0/0:4:4,0:35:-0.00,-2.89,-15.10	0/0:5:5,0:38:-0.00,-3.19,-18.23	0/0:1:1,0:26:-0.00,-1.99,-5.70	0/0:2:2,0:29:-0.00,-2.29,-8.83	0/0:3:3,0:32:-0.00,-2.59,-11.96	./.	0/0:3:3,0:32:-0.00,-2.59,-11.96	0/0:6:6,0:40:-0.00,-3.49,-21.37	0/0:2:2,0:29:-0.00,-2.29,-8.83	./.	0/0:1:1,0:26:-0.00,-1.99,-5.70	./.	0/0:2:2,0:29:-0.00,-2.29,-8.83	0/0:3:3,0:32:-0.00,-2.59,-11.96	0/0:1:1,0:26:-0.00,-1.99,-5.70	0/0:3:3,0:32:-0.00,-2.59,-11.96	./.	0/0:5:5,0:38:-0.00,-3.19,-18.23	0/0:1:1,0:26:-0.00,-1.99,-5.70	0/0:5:5,0:38:-0.00,-3.19,-18.23	./.	0/0:2:2,0:29:-0.00,-2.29,-8.83	0/0:3:3,0:32:-0.00,-2.59,-11.96	0/0:1:1,0:26:-0.00,-1.99,-5.70	0/0:2:2,0:29:-0.00,-2.29,-8.83	0/0:1:1,0:26:-0.00,-1.99,-5.70	0/0:1:1,0:26:-0.00,-1.99,-5.70	0/0:5:5,0:38:-0.00,-3.19,-18.23	0/0:2:2,0:29:-0.00,-2.29,-8.83	0/0:2:2,0:29:-0.00,-2.29,-8.83	0/0:6:6,0:40:-0.00,-3.49,-21.37	0/0:1:1,0:26:-0.00,-1.99,-5.70	0/0:2:2,0:29:-0.00,-2.29,-8.83	0/0:2:2,0:29:-0.00,-2.29,-8.83	0/0:3:3,0:32:-0.00,-2.59,-11.96	./.	0/0:5:5,0:38:-0.00,-3.19,-18.23	0/0:3:3,0:32:-0.00,-2.59,-11.96	0/0:5:5,0:38:-0.00,-3.19,-18.23	0/0:1:1,0:26:-0.00,-1.99,-5.70	0/0:1:1,0:26:-0.00,-1.99,-5.70	0/0:1:1,0:26:-0.00,-1.99,-5.70	0/0:1:1,0:26:-0.00,-1.99,-5.70	0/0:1:1,0:26:-0.00,-1.99,-5.70	0/0:4:4,0:35:-0.00,-2.89,-15.10	0/0:1:1,0:26:-0.00,-1.99,-5.70	0/0:1:1,0:26:-0.00,-1.99,-5.70	0/0:5:5,0:38:-0.00,-3.19,-18.23	0/0:2:2,0:29:-0.00,-2.29,-8.83	./.	0/0:4:4,0:35:-0.00,-2.89,-15.10	./.	./.	0/0:1:1,0:26:-0.00,-1.99,-5.70	0/0:2:2,0:29:-0.00,-2.29,-8.83	./.	0/0:3:3,0:32:-0.00,-2.59,-11.96	0/0:1:1,0:26:-0.00,-1.99,-5.70	0/0:1:1,0:26:-0.00,-1.99,-5.70	./.	0/0:2:2,0:29:-0.00,-2.29,-8.83	0/0:4:4,0:35:-0.00,-2.89,-15.10	0/0:3:3,0:32:-0.00,-2.59,-11.96	0/0:1:1,0:26:-0.00,-1.99,-5.70	./.	0/0:2:2,0:29:-0.00,-2.29,-8.83	0/0:3:3,0:32:-0.00,-2.59,-11.96	0/0:2:2,0:29:-0.00,-2.29,-8.83	0/0:3:3,0:32:-0.00,-2.59,-11.96	0/0:1:1,0:26:-0.00,-1.99,-5.70	0/0:1:1,0:26:-0.00,-1.99,-5.70	./.	0/0:1:1,0:26:-0.00,-1.99,-5.70	0/0:2:2,0:29:-0.00,-2.29,-8.83	0/0:1:1,0:26:-0.00,-1.99,-5.70	0/0:3:3,0:32:-0.00,-2.59,-11.96	./.	0/0:4:4,0:35:-0.00,-2.89,-15.10	0/0:5:5,0:38:-0.00,-3.19,-18.23	0/0:2:2,0:29:-0.00,-2.29,-8.83	0/0:3:3,0:32:-0.00,-2.59,-11.96	0/0:2:2,0:29:-0.00,-2.29,-8.83	0/0:7:7,0:40:-0.00,-3.79,-24.50	0/0:1:1,0:26:-0.00,-1.99,-5.70	0/0:4:4,0:35:-0.00,-2.89,-15.10	./.	./.	./.	0/0:3:3,0:32:-0.00,-2.59,-11.96	0/0:1:1,0:26:-0.00,-1.99,-5.70	0/0:1:1,0:26:-0.00,-1.99,-5.70	0/0:2:2,0:29:-0.00,-2.29,-8.83	0/0:2:2,0:29:-0.00,-2.29,-8.83	0/0:2:2,0:29:-0.00,-2.29,-8.83	0/0:2:2,0:29:-0.00,-2.29,-8.83	0/0:3:3,0:32:-0.00,-2.59,-11.96	0/0:3:3,0:32:-0.00,-2.59,-11.96	0/0:1:1,0:26:-0.00,-1.99,-5.70	0/0:1:1,0:26:-0.00,-1.99,-5.70	0/0:4:4,0:35:-0.00,-2.89,-15.10	0/0:5:5,0:38:-0.00,-3.19,-18.23	0/0:1:1,0:26:-0.00,-1.99,-5.70	0/0:5:5,0:38:-0.00,-3.19,-18.23	0/0:2:2,0:29:-0.00,-2.29,-8.83	0/0:2:2,0:29:-0.00,-2.29,-8.83	0/0:2:2,0:29:-0.00,-2.29,-8.83	0/0:3:3,0:32:-0.00,-2.59,-11.96	0/0:1:1,0:26:-0.00,-1.99,-5.70	0/0:1:1,0:26:-0.00,-1.99,-5.70	0/0:1:1,0:26:-0.00,-1.99,-5.70	0/0:3:3,0:32:-0.00,-2.59,-11.96	0/0:1:1,0:26:-0.00,-1.99,-5.70	0/0:3:3,0:32:-0.00,-2.59,-11.96	0/0:2:2,0:29:-0.00,-2.29,-8.83	0/0:5:5,0:38:-0.00,-3.19,-18.23	./.	0/0:3:3,0:32:-0.00,-2.59,-11.96	0/0:1:1,0:26:-0.00,-1.99,-5.70	0/0:1:1,0:26:-0.00,-1.99,-5.70	0/0:3:3,0:32:-0.00,-2.59,-11.96	0/0:2:2,0:29:-0.00,-2.29,-8.83	0/0:4:4,0:35:-0.00,-2.89,-15.10	0/0:2:2,0:29:-0.00,-2.29,-8.83	0/0:1:1,0:26:-0.00,-1.99,-5.70	0/0:1:1,0:26:-0.00,-1.99,-5.70	0/0:1:1,0:26:-0.00,-1.99,-5.70	0/0:5:5,0:38:-0.00,-3.19,-18.23	0/0:3:3,0:32:-0.00,-2.59,-11.96	0/0:6:6,0:40:-0.00,-3.49,-21.37	0/0:1:1,0:26:-0.00,-1.99,-5.70	0/0:1:1,0:26:-0.00,-1.99,-5.70	0/0:8:8,0:40:-0.00,-4.09,-27.64	./.	0/0:3:3,0:32:-0.00,-2.59,-11.96	0/0:1:1,0:26:-0.00,-1.99,-5.70	0/0:4:4,0:35:-0.00,-2.89,-15.10	0/0:1:1,0:26:-0.00,-1.99,-5.70	0/0:2:2,0:29:-0.00,-2.29,-8.83	0/0:1:1,0:26:-0.00,-1.99,-5.70	./.	0/0:3:3,0:32:-0.00,-2.59,-11.96	./.	0/0:1:1,0:26:-0.00,-1.99,-5.70	0/0:4:4,0:35:-0.00,-2.89,-15.10	0/0:2:2,0:29:-0.00,-2.29,-8.83	0/0:2:2,0:29:-0.00,-2.29,-8.83	0/0:5:5,0:38:-0.00,-3.19,-18.23	./.	0/0:5:5,0:38:-0.00,-3.19,-18.23	0/0:4:4,0:35:-0.00,-2.89,-15.10	./.	0/0:2:2,0:29:-0.00,-2.29,-8.83	0/0:2:2,0:29:-0.00,-2.29,-8.83	0/0:7:7,0:40:-0.00,-3.79,-24.50	0/0:3:3,0:32:-0.00,-2.59,-11.96	./.	0/0:1:1,0:26:-0.00,-1.99,-5.70	./.	./.	./.	0/0:1:1,0:26:-0.00,-1.99,-5.70	./.	0/0:1:1,0:26:-0.00,-1.99,-5.70	./.	0/0:3:3,0:32:-0.00,-2.59,-11.96	0/0:1:1,0:26:-0.00,-1.99,-5.70	0/0:1:1,0:26:-0.00,-1.99,-5.70	0/0:3:3,0:32:-0.00,-2.59,-11.96	0/0:3:3,0:32:-0.00,-2.59,-11.96	0/0:3:3,0:32:-0.00,-2.59,-11.96	0/0:1:1,0:26:-0.00,-1.99,-5.70	0/0:3:3,0:32:-0.00,-2.59,-11.96	./.	0/0:1:1,0:26:-0.00,-1.99,-5.70	0/0:1:1,0:26:-0.00,-1.99,-5.70	0/0:3:3,0:32:-0.00,-2.59,-11.96	0/0:4:4,0:35:-0.00,-2.89,-15.10	0/0:1:1,0:26:-0.00,-1.99,-5.70	0/0:3:3,0:32:-0.00,-2.59,-11.96	0/0:3:3,0:32:-0.00,-2.59,-11.96	./.	0/1:2:1,1:13:-0.90,-0.06,-3.46	0/1:2:1,1:13:-0.90,-0.06,-3.46	0/0:1:1,0:26:-0.00,-1.99,-5.70	0/0:3:3,0:32:-0.00,-2.59,-11.96	0/0:3:3,0:32:-0.00,-2.59,-11.96	0/0:2:2,0:29:-0.00,-2.29,-8.83	0/0:1:1,0:26:-0.00,-1.99,-5.70	0/0:4:4,0:35:-0.00,-2.89,-15.10	0/0:2:2,0:29:-0.00,-2.29,-8.83	0/0:1:1,0:26:-0.00,-1.99,-5.70	0/0:2:2,0:29:-0.00,-2.29,-8.83	0/0:3:3,0:32:-0.00,-2.59,-11.96	./.	0/0:4:4,0:35:-0.00,-2.89,-15.10	0/0:2:2,0:29:-0.00,-2.29,-8.83	0/0:3:3,0:32:-0.00,-2.59,-11.96	0/0:3:3,0:32:-0.00,-2.59,-11.96	0/0:5:5,0:38:-0.00,-3.19,-18.23	0/0:3:3,0:32:-0.00,-2.59,-11.96	0/0:1:1,0:26:-0.00,-1.99,-5.70	0/0:2:2,0:29:-0.00,-2.29,-8.83	0/0:4:4,0:35:-0.00,-2.89,-15.10	0/0:3:3,0:32:-0.00,-2.59,-11.96	0/0:4:4,0:35:-0.00,-2.89,-15.10	0/0:2:2,0:29:-0.00,-2.29,-8.83	0/0:3:3,0:32:-0.00,-2.59,-11.96	0/0:2:2,0:29:-0.00,-2.29,-8.83	./.	0/0:4:4,0:35:-0.00,-2.89,-15.10	./.	0/0:1:1,0:26:-0.00,-1.99,-5.70	./.	./.	0/0:2:2,0:29:-0.00,-2.29,-8.83	0/0:5:5,0:38:-0.00,-3.19,-18.23	0/0:3:3,0:32:-0.00,-2.59,-11.96	0/0:6:6,0:40:-0.00,-3.49,-21.37	0/0:6:6,0:40:-0.00,-3.49,-21.37	./.	0/0:5:5,0:38:-0.00,-3.19,-18.23	0/0:3:3,0:32:-0.00,-2.59,-11.96	0/0:2:2,0:29:-0.00,-2.29,-8.83	0/0:3:3,0:32:-0.00,-2.59,-11.96	0/0:2:2,0:29:-0.00,-2.29,-8.83	0/0:2:2,0:29:-0.00,-2.29,-8.83	0/0:1:1,0:26:-0.00,-1.99,-5.70	./.	0/0:4:4,0:35:-0.00,-2.89,-15.10	0/0:2:2,0:29:-0.00,-2.29,-8.83	0/0:1:1,0:26:-0.00,-1.99,-5.70	0/1:2:1,1:13:-0.90,-0.06,-3.46	0/0:3:3,0:32:-0.00,-2.59,-11.96
COB1p00023	966575	3043:35:-	T	C	.	PASS	NS=328;AF=0.005	GT:DP:AD:GQ:GL	0/0:1:1,0:26:-0.00,-2.06,-7.05	0/0:7:7,0:40:-0.00,-3.86,-33.95	0/0:7:7,0:40:-0.00,-3.86,-33.95	0/0:4:4,0:36:-0.00,-2.96,-20.49	0/0:2:2,0:30:-0.00,-2.36,-11.53	0/0:7:7,0:40:-0.00,-3.86,-33.95	0/0:2:2,0:30:-0.00,-2.36,-11.53	0/0:3:3,0:33:-0.00,-2.66,-16.01	0/0:2:2,0:30:-0.00,-2.36,-11.53	0/0:2:2,0:30:-0.00,-2.36,-11.53	0/0:3:3,0:33:-0.00,-2.66,-16.01	0/0:2:2,0:30:-0.00,-2.36,-11.53	0/0:8:8,0:40:-0.00,-4.16,-38.43	0/0:5:5,0:39:-0.00,-3.26,-24.98	0/0:3:3,0:33:-0.00,-2.66,-16.01	0/0:1:1,0:26:-0.00,-2.06,-7.05	0/0:2:2,0:30:-0.00,-2.36,-11.53	0/0:6:6,0:40:-0.00,-3.56,-29.46	0/0:8:8,0:40:-0.00,-4.16,-38.43	0/0:7:7,0:40:-0.00,-3.86,-33.95	0/0:3:3,0:33:-0.00,-2.66,-16.01	0/0:4:4,0:36:-0.00,-2.96,-20.49	0/0:10:10,0:40:-0.00,-4.76,-47.40	0/0:8:8,0:40:-0.00,-4.16,-38.43	0/0:6:6,0:40:-0.00,-3.56,-29.46	0/0:7:7,0:40:-0.00,-3.86,-33.95	0/0:6:6,0:40:-0.00,-3.56,-29.46	0/0:7:7,0:40:-0.00,-3.86,-33.95	0/0:8:8,0:40:-0.00,-4.16,-38.43	0/0:4:4,0:36:-0.00,-2.96,-20.49	0/0:6:6,0:40:-0.00,-3.56,-29.46	0/0:4:4,0:36:-0.00,-2.96,-20.49	0/0:3:3,0:33:-0.00,-2.66,-16.01	0/0:3:3,0:33:-0.00,-2.66,-16.01	0/0:5:5,0:39:-0.00,-3.26,-24.98	0/0:4:4,0:36:-0.00,-2.96,-20.49	0/0:6:6,0:40:-0.00,-3.56,-29.46	0/0:2:2,0:30:-0.00,-2.36,-11.53	0/0:6:6,0:40:-0.00,-3.56,-29.46	0/0:3:3,0:33:-0.00,-2.66,-16.01	0/0:2:2,0:30:-0.00,-2.36,-11.53	0/0:4:4,0:36:-0.00,-2.96,-20.49	0/0:7:7,0:40:-0.00,-3.86,-33.95	0/0:2:2,0:30:-0.00,-2.36,-11.53	0/0:2:2,0:30:-0.00,-2.36,-11.53	0/0:2:2,0:30:-0.00,-2.36,-11.53	0/0:9:9,0:40:-0.00,-4.46,-42.92	0/0:3:3,0:33:-0.00,-2.66,-16.01	0/0:3:3,0:33:-0.00,-2.66,-16.01	0/0:1:1,0:26:-0.00,-2.06,-7.05	0/0:3:3,0:33:-0.00,-2.66,-16.01	0/0:4:4,0:36:-0.00,-2.96,-20.49	0/0:2:2,0:30:-0.00,-2.36,-11.53	0/0:4:4,0:36:-0.00,-2.96,-20.49	0/0:5:5,0:39:-0.00,-3.26,-24.98	0/0:6:6,0:40:-0.00,-3.56,-29.46	0/0:3:3,0:33:-0.00,-2.66,-16.01	0/0:4:4,0:36:-0.00,-2.96,-20.49	0/0:3:3,0:33:-0.00,-2.66,-16.01	0/0:5:5,0:39:-0.00,-3.26,-24.98	0/0:1:1,0:26:-0.00,-2.06,-7.05	0/0:5:5,0:39:-0.00,-3.26,-24.98	0/0:4:4,0:36:-0.00,-2.96,-20.49	0/0:7:7,0:40:-0.00,-3.86,-33.95	./.	0/0:2:2,0:30:-0.00,-2.36,-11.53	0/0:7:7,0:40:-0.00,-3.86,-33.95	0/0:8:8,0:40:-0.00,-4.16,-38.43	0/0:6:6,0:40:-0.00,-3.56,-29.46	0/0:2:2,0:30:-0.00,-2.36,-11.53	0/0:2:2,0:30:-0.00,-2.36,-11.53	0/0:3:3,0:33:-0.00,-2.66,-16.01	0/0:4:4,0:36:-0.00,-2.96,-20.49	0/0:4:4,0:36:-0.00,-2.96,-20.49	0/0:4:4,0:36:-0.00,-2.96,-20.49	0/0:3:3,0:33:-0.00,-2.66,-16.01	0/0:3:3,0:33:-0.00,-2.66,-16.01	0/0:5:5,0:39:-0.00,-3.26,-24.98	0/0:3:3,0:33:-0.00,-2.66,-16.01	./.	0/0:2:2,0:30:-0.00,-2.36,-11.53	0/0:6:6,0:40:-0.00,-3.56,-29.46	0/0:6:6,0:40:-0.00,-3.56,-29.46	0/0:7:7,0:40:-0.00,-3.86,-33.95	0/0:6:6,0:40:-0.00,-3.56,-29.46	0/0:6:6,0:40:-0.00,-3.56,-29.46	0/0:2:2,0:30:-0.00,-2.36,-11.53	0/0:7:7,0:40:-0.00,-3.86,-33.95	0/0:1:1,0:26:-0.00,-2.06,-7.05	0/0:6:6,0:40:-0.00,-3.56,-29.46	./.	0/0:6:6,0:40:-0.00,-3.56,-29.46	./.	0/0:4:4,0:36:-0.00,-2.96,-20.49	0/0:10:10,0:40:-0.00,-4.76,-47.40	0/0:6:6,0:40:-0.00,-3.56,-29.46	0/0:4:4,0:36:-0.00,-2.96,-20.49	0/0:10:10,0:40:-0.00,-4.76,-47.40	0/0:4:4,0:36:-0.00,-2.96,-20.49	0/0:1:1,0:26:-0.00,-2.06,-7.05	0/0:4:4,0:36:-0.00,-2.96,-20.49	0/0:1:1,0:26:-0.00,-2.06,-7.05	0/0:6:6,0:40:-0.00,-3.56,-29.46	0/0:2:2,0:30:-0.00,-2.36,-11.53	0/0:6:6,0:40:-0.00,-3.56,-29.46	0/0:13:13,0:40:-0.00,-5.67,-60.85	0/0:11:11,0:40:-0.00,-5.07,-51.88	0/0:5:5,0:39:-0.00,-3.26,-24.98	0/0:3:3,0:33:-0.00,-2.66,-16.01	0/0:7:7,0:40:-0.00,-3.86,-33.95	0/0:4:4,0:36:-0.00,-2.96,-20.49	0/0:3:3,0:33:-0.00,-2.66,-16.01	0/0:9:9,0:40:-0.00,-4.46,-42.92	0/0:11:11,0:40:-0.00,-5.07,-51.88	0/0:8:8,0:40:-0.00,-4.16,-38.43	0/0:5:5,0:39:-0.00,-3.26,-24.98	0/0:4:4,0:36:-0.00,-2.96,-20.49	0/0:5:5,0:39:-0.00,-3.26,-24.98	0/0:3:3,0:33:-0.00,-2.66,-16.01	0/0:3:3,0:33:-0.00,-2.66,-16.01	0/0:3:3,0:33:-0.00,-2.66,-16.01	0/0:1:1,0:26:-0.00,-2.06,-7.05	0/0:3:3,0:33:-0.00,-2.66,-16.01	0/0:6:6,0:40:-0.00,-3.56,-29.46	0/0:6:6,0:40:-0.00,-3.56,-29.46	0/0:4:4,0:36:-0.00,-2.96,-20.49	./.	0/0:2:2,0:30:-0.00,-2.36,-11.53	0/0:2:2,0:30:-0.00,-2.36,-11.53	./.	0/0:6:6,0:40:-0.00,-3.56,-29.46	0/0:5:5,0:39:-0.00,-3.26,-24.98	0/0:2:2,0:30:-0.00,-2.36,-11.53	0/0:8:8,0:40:-0.00,-4.16,-38.43	0/0:7:7,0:40:-0.00,-3.86,-33.95	0/0:5:5,0:39:-0.00,-3.26,-24.98	0/0:4:4,0:36:-0.00,-2.96,-20.49	0/0:1:1,0:26:-0.00,-2.06,-7.05	0/0:3:3,0:33:-0.00,-2.66,-16.01	0/0:4:4,0:36:-0.00,-2.96,-20.49	0/0:3:3,0:33:-0.00,-2.66,-16.01	0/0:1:1,0:26:-0.00,-2.06,-7.05	0/0:6:6,0:40:-0.00,-3.56,-29.46	0/0:9:9,0:40:-0.00,-4.46,-42.92	0/0:2:2,0:30:-0.00,-2.36,-11.53	0/0:1:1,0:26:-0.00,-2.06,-7.05	0/0:6:6,0:40:-0.00,-3.56,-29.46	0/0:5:5,0:39:-0.00,-3.26,-24.98	0/0:1:1,0:26:-0.00,-2.06,-7.05	0/0:5:5,0:39:-0.00,-3.26,-24.98	0/0:6:6,0:40:-0.00,-3.56,-29.46	0/0:3:3,0:33:-0.00,-2.66,-16.01	0/0:1:1,0:26:-0.00,-2.06,-7.05	0/0:2:2,0:30:-0.00,-2.36,-11.53	0/0:2:2,0:30:-0.00,-2.36,-11.53	./.	0/1:5:4,1:17:-1.25,-0.03,-17.26	0/0:3:3,0:33:-0.00,-2.66,-16.01	0/0:1:1,0:26:-0.00,-2.06,-7.05	0/0:2:2,0:30:-0.00,-2.36,-11.53	0/0:2:2,0:30:-0.00,-2.36,-11.53	0/0:4:4,0:36:-0.00,-2.96,-20.49	0/0:2:2,0:30:-0.00,-2.36,-11.53	0/0:3:3,0:33:-0.00,-2.66,-16.01	0/0:10:10,0:40:-0.00,-4.76,-47.40	0/0:6:6,0:40:-0.00,-3.56,-29.46	0/0:4:4,0:36:-0.00,-2.96,-20.49	0/0:4:4,0:36:-0.00,-2.96,-20.49	0/0:3:3,0:33:-0.00,-2.66,-16.01	0/0:1:1,0:26:-0.00,-2.06,-7.05	0/0:3:3,0:33:-0.00,-2.66,-16.01	0/0:2:2,0:30:-0.00,-2.36,-11.53	0/0:4:4,0:36:-0.00,-2.96,-20.49	0/0:3:3,0:33:-0.00,-2.66,-16.01	0/0:5:5,0:39:-0.00,-3.26,-24.98	0/0:8:8,0:40:-0.00,-4.16,-38.43	0/0:1:1,0:26:-0.00,-2.06,-7.05	0/0:3:3,0:33:-0.00,-2.66,-16.01	0/0:1:1,0:26:-0.00,-2.06,-7.05	0/0:3:3,0:33:-0.00,-2.66,-16.01	0/0:5:5,0:39:-0.00,-3.26,-24.98	0/0:5:5,0:39:-0.00,-3.26,-24.98	0/0:3:3,0:33:-0.00,-2.66,-16.01	0/0:2:2,0:30:-0.00,-2.36,-11.53	0/0:3:3,0:33:-0.00,-2.66,-16.01	0/0:2:2,0:30:-0.00,-2.36,-11.53	0/0:3:3,0:33:-0.00,-2.66,-16.01	0/0:2:2,0:30:-0.00,-2.36,-11.53	0/0:5:5,0:39:-0.00,-3.26,-24.98	0/0:3:3,0:33:-0.00,-2.66,-16.01	0/0:5:5,0:39:-0.00,-3.26,-24.98	0/0:4:4,0:36:-0.00,-2.96,-20.49	0/0:3:3,0:33:-0.00,-2.66,-16.01	0/0:3:3,0:33:-0.00,-2.66,-16.01	0/0:1:1,0:26:-0.00,-2.06,-7.05	0/0:4:4,0:36:-0.00,-2.96,-20.49	0/0:2:2,0:30:-0.00,-2.36,-11.53	0/0:4:4,0:36:-0.00,-2.96,-20.49	0/0:4:4,0:36:-0.00,-2.96,-20.49	0/0:2:2,0:30:-0.00,-2.36,-11.53	0/0:6:6,0:40:-0.00,-3.56,-29.46	0/0:2:2,0:30:-0.00,-2.36,-11.53	0/0:1:1,0:26:-0.00,-2.06,-7.05	0/0:6:6,0:40:-0.00,-3.56,-29.46	0/0:6:6,0:40:-0.00,-3.56,-29.46	0/0:3:3,0:33:-0.00,-2.66,-16.01	0/0:6:6,0:40:-0.00,-3.56,-29.46	0/0:11:11,0:40:-0.00,-5.07,-51.88	0/0:6:6,0:40:-0.00,-3.56,-29.46	0/0:4:4,0:36:-0.00,-2.96,-20.49	0/0:6:6,0:40:-0.00,-3.56,-29.46	0/0:2:2,0:30:-0.00,-2.36,-11.53	0/0:5:5,0:39:-0.00,-3.26,-24.98	0/0:6:6,0:40:-0.00,-3.56,-29.46	0/0:5:5,0:39:-0.00,-3.26,-24.98	0/0:5:5,0:39:-0.00,-3.26,-24.98	0/0:4:4,0:36:-0.00,-2.96,-20.49	0/0:2:2,0:30:-0.00,-2.36,-11.53	0/0:4:4,0:36:-0.00,-2.96,-20.49	0/0:3:3,0:33:-0.00,-2.66,-16.01	0/0:7:7,0:40:-0.00,-3.86,-33.95	./.	0/0:3:3,0:33:-0.00,-2.66,-16.01	0/0:2:2,0:30:-0.00,-2.36,-11.53	0/0:3:3,0:33:-0.00,-2.66,-16.01	0/0:5:5,0:39:-0.00,-3.26,-24.98	0/0:3:3,0:33:-0.00,-2.66,-16.01	0/0:9:9,0:40:-0.00,-4.46,-42.92	0/0:9:9,0:40:-0.00,-4.46,-42.92	0/0:6:6,0:40:-0.00,-3.56,-29.46	0/0:10:10,0:40:-0.00,-4.76,-47.40	0/0:4:4,0:36:-0.00,-2.96,-20.49	0/0:2:2,0:30:-0.00,-2.36,-11.53	0/0:6:6,0:40:-0.00,-3.56,-29.46	0/0:11:11,0:40:-0.00,-5.07,-51.88	0/0:15:15,0:40:-0.00,-6.27,-69.82	0/0:4:4,0:36:-0.00,-2.96,-20.49	0/0:9:9,0:40:-0.00,-4.46,-42.92	0/0:9:9,0:40:-0.00,-4.46,-42.92	0/0:5:5,0:39:-0.00,-3.26,-24.98	0/0:1:1,0:26:-0.00,-2.06,-7.05	0/0:3:3,0:33:-0.00,-2.66,-16.01	0/0:7:7,0:40:-0.00,-3.86,-33.95	0/0:4:4,0:36:-0.00,-2.96,-20.49	0/0:4:4,0:36:-0.00,-2.96,-20.49	0/0:3:3,0:33:-0.00,-2.66,-16.01	0/0:13:13,0:40:-0.00,-5.67,-60.85	0/0:8:8,0:40:-0.00,-4.16,-38.43	0/0:4:4,0:36:-0.00,-2.96,-20.49	0/0:9:9,0:40:-0.00,-4.46,-42.92	0/0:5:5,0:39:-0.00,-3.26,-24.98	0/0:2:2,0:30:-0.00,-2.36,-11.53	0/0:3:3,0:33:-0.00,-2.66,-16.01	0/0:4:4,0:36:-0.00,-2.96,-20.49	0/0:7:7,0:40:-0.00,-3.86,-33.95	0/0:5:5,0:39:-0.00,-3.26,-24.98	0/0:5:5,0:39:-0.00,-3.26,-24.98	0/0:5:5,0:39:-0.00,-3.26,-24.98	0/0:5:5,0:39:-0.00,-3.26,-24.98	0/0:6:6,0:40:-0.00,-3.56,-29.46	0/0:3:3,0:33:-0.00,-2.66,-16.01	0/0:1:1,0:26:-0.00,-2.06,-7.05	./.	0/0:7:7,0:40:-0.00,-3.86,-33.95	0/0:4:4,0:36:-0.00,-2.96,-20.49	0/0:3:3,0:33:-0.00,-2.66,-16.01	0/0:3:3,0:33:-0.00,-2.66,-16.01	0/0:2:2,0:30:-0.00,-2.36,-11.53	0/0:3:3,0:33:-0.00,-2.66,-16.01	0/0:2:2,0:30:-0.00,-2.36,-11.53	0/0:4:4,0:36:-0.00,-2.96,-20.49	0/0:4:4,0:36:-0.00,-2.96,-20.49	0/0:3:3,0:33:-0.00,-2.66,-16.01	0/1:5:3,2:40:-5.71,-0.00,-12.75	0/0:6:6,0:40:-0.00,-3.56,-29.46	0/0:5:5,0:39:-0.00,-3.26,-24.98	0/0:2:2,0:30:-0.00,-2.36,-11.53	0/0:3:3,0:33:-0.00,-2.66,-16.01	0/0:1:1,0:26:-0.00,-2.06,-7.05	0/1:4:2,2:40:-6.01,-0.00,-8.57	0/0:3:3,0:33:-0.00,-2.66,-16.01	0/0:7:7,0:40:-0.00,-3.86,-33.95	0/0:3:3,0:33:-0.00,-2.66,-16.01	0/0:8:8,0:40:-0.00,-4.16,-38.43	0/0:7:7,0:40:-0.00,-3.86,-33.95	0/0:4:4,0:36:-0.00,-2.96,-20.49	0/0:5:5,0:39:-0.00,-3.26,-24.98	0/0:3:3,0:33:-0.00,-2.66,-16.01	0/0:3:3,0:33:-0.00,-2.66,-16.01	0/0:9:9,0:40:-0.00,-4.46,-42.92	0/0:9:9,0:40:-0.00,-4.46,-42.92	0/0:8:8,0:40:-0.00,-4.16,-38.43	0/0:2:2,0:30:-0.00,-2.36,-11.53	0/0:1:1,0:26:-0.00,-2.06,-7.05	0/0:6:6,0:40:-0.00,-3.56,-29.46	0/0:4:4,0:36:-0.00,-2.96,-20.49	0/0:9:9,0:40:-0.00,-4.46,-42.92	0/0:4:4,0:36:-0.00,-2.96,-20.49	0/0:4:4,0:36:-0.00,-2.96,-20.49	0/0:5:5,0:39:-0.00,-3.26,-24.98	0/0:8:8,0:40:-0.00,-4.16,-38.43	0/0:3:3,0:33:-0.00,-2.66,-16.01	0/0:3:3,0:33:-0.00,-2.66,-16.01	0/0:4:4,0:36:-0.00,-2.96,-20.49	0/0:4:4,0:36:-0.00,-2.96,-20.49	0/0:8:8,0:40:-0.00,-4.16,-38.43	0/0:3:3,0:33:-0.00,-2.66,-16.01	0/0:5:5,0:39:-0.00,-3.26,-24.98	0/0:5:5,0:39:-0.00,-3.26,-24.98	0/0:6:6,0:40:-0.00,-3.56,-29.46	0/0:4:4,0:36:-0.00,-2.96,-20.49	./.	0/0:2:2,0:30:-0.00,-2.36,-11.53	0/0:6:6,0:40:-0.00,-3.56,-29.46	0/0:5:5,0:39:-0.00,-3.26,-24.98	0/0:6:6,0:40:-0.00,-3.56,-29.46	0/0:2:2,0:30:-0.00,-2.36,-11.53	0/0:5:5,0:39:-0.00,-3.26,-24.98	0/0:2:2,0:30:-0.00,-2.36,-11.53	0/0:5:5,0:39:-0.00,-3.26,-24.98	0/0:3:3,0:33:-0.00,-2.66,-16.01	0/0:3:3,0:33:-0.00,-2.66,-16.01	0/0:7:7,0:40:-0.00,-3.86,-33.95	0/0:9:9,0:40:-0.00,-4.46,-42.92	0/0:6:6,0:40:-0.00,-3.56,-29.46	0/0:1:1,0:26:-0.00,-2.06,-7.05	0/0:7:7,0:40:-0.00,-3.86,-33.95	0/0:6:6,0:40:-0.00,-3.56,-29.46	0/0:6:6,0:40:-0.00,-3.56,-29.46	0/0:2:2,0:30:-0.00,-2.36,-11.53	0/0:3:3,0:33:-0.00,-2.66,-16.01	0/0:4:4,0:36:-0.00,-2.96,-20.49	0/0:4:4,0:36:-0.00,-2.96,-20.49	0/0:2:2,0:30:-0.00,-2.36,-11.53	0/0:1:1,0:26:-0.00,-2.06,-7.05	0/0:4:4,0:36:-0.00,-2.96,-20.49	0/0:4:4,0:36:-0.00,-2.96,-20.49	0/0:5:5,0:39:-0.00,-3.26,-24.98	./.
COB1p00023	966567	3043:43:-	A	G	.	PASS	NS=327;AF=0.006	GT:DP:AD:GQ:GL	0/0:1:1,0:26:-0.00,-2.03,-7.04	0/0:7:7,0:40:-0.00,-3.83,-33.95	0/0:7:7,0:40:-0.00,-3.83,-33.95	0/0:4:4,0:36:-0.00,-2.93,-20.49	0/0:2:2,0:29:-0.00,-2.33,-11.53	0/0:7:7,0:40:-0.00,-3.83,-33.95	0/0:2:2,0:29:-0.00,-2.33,-11.53	0/0:3:3,0:33:-0.00,-2.63,-16.01	0/0:2:2,0:29:-0.00,-2.33,-11.53	0/0:2:2,0:29:-0.00,-2.33,-11.53	0/0:3:3,0:33:-0.00,-2.63,-16.01	0/0:2:2,0:29:-0.00,-2.33,-11.53	0/0:8:8,0:40:-0.00,-4.14,-38.43	0/0:5:5,0:39:-0.00,-3.23,-24.98	0/0:3:3,0:33:-0.00,-2.63,-16.01	0/0:1:1,0:26:-0.00,-2.03,-7.04	0/0:2:2,0:29:-0.00,-2.33,-11.53	0/0:6:6,0:40:-0.00,-3.53,-29.46	0/0:8:8,0:40:-0.00,-4.14,-38.43	0/0:7:7,0:40:-0.00,-3.83,-33.95	0/0:3:3,0:33:-0.00,-2.63,-16.01	0/0:4:4,0:36:-0.00,-2.93,-20.49	0/0:10:10,0:40:-0.00,-4.74,-47.40	0/0:8:8,0:40:-0.00,-4.14,-38.43	0/0:6:6,0:40:-0.00,-3.53,-29.46	0/0:7:7,0:40:-0.00,-3.83,-33.95	0/0:6:6,0:40:-0.00,-3.53,-29.46	0/0:7:7,0:40:-0.00,-3.83,-33.95	0/0:8:8,0:40:-0.00,-4.14,-38.43	0/0:4:4,0:36:-0.00,-2.93,-20.49	0/0:6:6,0:40:-0.00,-3.53,-29.46	0/0:4:4,0:36:-0.00,-2.93,-20.49	0/0:3:3,0:33:-0.00,-2.63,-16.01	0/0:3:3,0:33:-0.00,-2.63,-16.01	0/0:5:5,0:39:-0.00,-3.23,-24.98	0/0:4:4,0:36:-0.00,-2.93,-20.49	0/0:6:6,0:40:-0.00,-3.53,-29.46	0/0:2:2,0:29:-0.00,-2.33,-11.53	0/0:6:6,0:40:-0.00,-3.53,-29.46	0/0:3:3,0:33:-0.00,-2.63,-16.01	0/0:2:2,0:29:-0.00,-2.33,-11.53	0/0:4:4,0:36:-0.00,-2.93,-20.49	0/0:7:7,0:40:-0.00,-3.83,-33.95	0/0:2:2,0:29:-0.00,-2.33,-11.53	0/0:2:2,0:29:-0.00,-2.33,-11.53	0/0:2:2,0:29:-0.00,-2.33,-11.53	0/0:9:9,0:40:-0.00,-4.44,-42.92	0/0:3:3,0:33:-0.00,-2.63,-16.01	0/0:3:3,0:33:-0.00,-2.63,-16.01	0/0:1:1,0:26:-0.00,-2.03,-7.04	0/0:3:3,0:33:-0.00,-2.63,-16.01	0/0:4:4,0:36:-0.00,-2.93,-20.49	0/0:2:2,0:29:-0.00,-2.33,-11.53	0/0:4:4,0:36:-0.00,-2.93,-20.49	0/0:5:5,0:39:-0.00,-3.23,-24.98	0/0:6:6,0:40:-0.00,-3.53,-29.46	0/0:3:3,0:33:-0.00,-2.63,-16.01	0/0:4:4,0:36:-0.00,-2.93,-20.49	0/0:3:3,0:33:-0.00,-2.63,-16.01	0/0:5:5,0:39:-0.00,-3.23,-24.98	0/0:1:1,0:26:-0.00,-2.03,-7.04	0/0:5:5,0:39:-0.00,-3.23,-24.98	0/0:4:4,0:36:-0.00,-2.93,-20.49	0/0:7:7,0:40:-0.00,-3.83,-33.95	./.	0/0:2:2,0:29:-0.00,-2.33,-11.53	0/0:7:7,0:40:-0.00,-3.83,-33.95	0/0:8:8,0:40:-0.00,-4.14,-38.43	0/0:6:6,0:40:-0.00,-3.53,-29.46	0/0:2:2,0:29:-0.00,-2.33,-11.53	0/0:2:2,0:29:-0.00,-2.33,-11.53	0/0:3:3,0:33:-0.00,-2.63,-16.01	0/0:4:4,0:36:-0.00,-2.93,-20.49	0/0:4:4,0:36:-0.00,-2.93,-20.49	0/0:4:4,0:36:-0.00,-2.93,-20.49	0/1:3:2,1:24:-1.86,-0.01,-8.90	0/0:3:3,0:33:-0.00,-2.63,-16.01	0/0:5:5,0:39:-0.00,-3.23,-24.98	0/0:3:3,0:33:-0.00,-2.63,-16.01	./.	0/0:2:2,0:29:-0.00,-2.33,-11.53	0/0:6:6,0:40:-0.00,-3.53,-29.46	0/0:6:6,0:40:-0.00,-3.53,-29.46	0/0:7:7,0:40:-0.00,-3.83,-33.95	0/0:6:6,0:40:-0.00,-3.53,-29.46	0/0:6:6,0:40:-0.00,-3.53,-29.46	0/0:2:2,0:29:-0.00,-2.33,-11.53	0/0:7:7,0:40:-0.00,-3.83,-33.95	0/0:1:1,0:26:-0.00,-2.03,-7.04	0/0:6:6,0:40:-0.00,-3.53,-29.46	./.	0/0:6:6,0:40:-0.00,-3.53,-29.46	./.	0/0:4:4,0:36:-0.00,-2.93,-20.49	0/0:10:10,0:40:-0.00,-4.74,-47.40	0/1:6:4,2:40:-5.43,-0.00,-16.96	0/0:4:4,0:36:-0.00,-2.93,-20.49	0/1:10:4,6:40:-22.17,0.00,-15.76	0/0:4:4,0:36:-0.00,-2.93,-20.49	./.	0/0:4:4,0:36:-0.00,-2.93,-20.49	0/0:1:1,0:26:-0.00,-2.03,-7.04	0/0:6:6,0:40:-0.00,-3.53,-29.46	0/0:2:2,0:29:-0.00,-2.33,-11.53	0/0:6:6,0:40:-0.00,-3.53,-29.46	0/0:13:13,0:40:-0.00,-5.64,-60.85	0/0:11:11,0:40:-0.00,-5.04,-51.88	0/0:5:5,0:39:-0.00,-3.23,-24.98	0/0:3:3,0:33:-0.00,-2.63,-16.01	0/0:7:7,0:40:-0.00,-3.83,-33.95	0/0:4:4,0:36:-0.00,-2.93,-20.49	0/0:3:3,0:33:-0.00,-2.63,-16.01	0/0:9:9,0:40:-0.00,-4.44,-42.92	./.	0/0:8:8,0:40:-0.00,-4.14,-38.43	0/0:5:5,0:39:-0.00,-3.23,-24.98	0/0:4:4,0:36:-0.00,-2.93,-20.49	0/0:5:5,0:39:-0.00,-3.23,-24.98	0/0:3:3,0:33:-0.00,-2.63,-16.01	0/0:3:3,0:33:-0.00,-2.63,-16.01	0/0:3:3,0:33:-0.00,-2.63,-16.01	0/0:1:1,0:26:-0.00,-2.03,-7.04	0/0:3:3,0:33:-0.00,-2.63,-16.01	0/0:6:6,0:40:-0.00,-3.53,-29.46	0/0:6:6,0:40:-0.00,-3.53,-29.46	0/0:4:4,0:36:-0.00,-2.93,-20.49	./.	0/0:2:2,0:29:-0.00,-2.33,-11.53	0/0:2:2,0:29:-0.00,-2.33,-11.53	./.	0/0:6:6,0:40:-0.00,-3.53,-29.46	0/0:5:5,0:39:-0.00,-3.23,-24.98	0/0:2:2,0:29:-0.00,-2.33,-11.53	0/0:8:8,0:40:-0.00,-4.14,-38.43	0/0:7:7,0:40:-0.00,-3.83,-33.95	0/0:5:5,0:39:-0.00,-3.23,-24.98	0/0:4:4,0:36:-0.00,-2.93,-20.49	0/0:1:1,0:26:-0.00,-2.03,-7.04	0/0:3:3,0:33:-0.00,-2.63,-16.01	0/0:4:4,0:36:-0.00,-2.93,-20.49	0/0:3:3,0:33:-0.00,-2.63,-16.01	0/0:1:1,0:26:-0.00,-2.03,-7.04	0/1:6:5,1:14:-1.00,-0.05,-21.49	0/0:9:9,0:40:-0.00,-4.44,-42.92	0/0:2:2,0:29:-0.00,-2.33,-11.53	0/0:1:1,0:26:-0.00,-2.03,-7.04	0/0:6:6,0:40:-0.00,-3.53,-29.46	0/0:5:5,0:39:-0.00,-3.23,-24.98	0/0:1:1,0:26:-0.00,-2.03,-7.04	0/0:5:5,0:39:-0.00,-3.23,-24.98	0/0:6:6,0:40:-0.00,-3.53,-29.46	0/0:3:3,0:33:-0.00,-2.63,-16.01	0/0:1:1,0:26:-0.00,-2.03,-7.04	0/0:2:2,0:29:-0.00,-2.33,-11.53	0/0:2:2,0:29:-0.00,-2.33,-11.53	./.	0/0:5:5,0:39:-0.00,-3.23,-24.98	0/0:3:3,0:33:-0.00,-2.63,-16.01	0/0:1:1,0:26:-0.00,-2.03,-7.04	0/0:2:2,0:29:-0.00,-2.33,-11.53	0/0:2:2,0:29:-0.00,-2.33,-11.53	0/0:4:4,0:36:-0.00,-2.93,-20.49	0/0:2:2,0:29:-0.00,-2.33,-11.53	0/0:3:3,0:33:-0.00,-2.63,-16.01	0/0:10:10,0:40:-0.00,-4.74,-47.40	0/0:6:6,0:40:-0.00,-3.53,-29.46	0/0:4:4,0:36:-0.00,-2.93,-20.49	0/0:4:4,0:36:-0.00,-2.93,-20.49	0/0:3:3,0:33:-0.00,-2.63,-16.01	0/0:1:1,0:26:-0.00,-2.03,-7.04	0/0:3:3,0:33:-0.00,-2.63,-16.01	0/0:2:2,0:29:-0.00,-2.33,-11.53	0/0:4:4,0:36:-0.00,-2.93,-20.49	0/0:3:3,0:33:-0.00,-2.63,-16.01	0/0:5:5,0:39:-0.00,-3.23,-24.98	0/0:8:8,0:40:-0.00,-4.14,-38.43	0/0:1:1,0:26:-0.00,-2.03,-7.04	0/0:3:3,0:33:-0.00,-2.63,-16.01	0/0:1:1,0:26:-0.00,-2.03,-7.04	0/0:3:3,0:33:-0.00,-2.63,-16.01	0/0:5:5,0:39:-0.00,-3.23,-24.98	0/0:5:5,0:39:-0.00,-3.23,-24.98	0/0:3:3,0:33:-0.00,-2.63,-16.01	0/0:2:2,0:29:-0.00,-2.33,-11.53	0/0:3:3,0:33:-0.00,-2.63,-16.01	0/0:2:2,0:29:-0.00,-2.33,-11.53	0/0:3:3,0:33:-0.00,-2.63,-16.01	0/0:2:2,0:29:-0.00,-2.33,-11.53	0/0:5:5,0:39:-0.00,-3.23,-24.98	0/0:3:3,0:33:-0.00,-2.63,-16.01	0/0:5:5,0:39:-0.00,-3.23,-24.98	0/0:4:4,0:36:-0.00,-2.93,-20.49	0/0:3:3,0:33:-0.00,-2.63,-16.01	0/0:3:3,0:33:-0.00,-2.63,-16.01	0/0:1:1,0:26:-0.00,-2.03,-7.04	0/0:4:4,0:36:-0.00,-2.93,-20.49	0/0:2:2,0:29:-0.00,-2.33,-11.53	0/0:4:4,0:36:-0.00,-2.93,-20.49	0/0:4:4,0:36:-0.00,-2.93,-20.49	0/0:2:2,0:29:-0.00,-2.33,-11.53	0/0:6:6,0:40:-0.00,-3.53,-29.46	0/0:2:2,0:29:-0.00,-2.33,-11.53	0/0:1:1,0:26:-0.00,-2.03,-7.04	0/0:6:6,0:40:-0.00,-3.53,-29.46	0/0:6:6,0:40:-0.00,-3.53,-29.46	0/0:3:3,0:33:-0.00,-2.63,-16.01	0/0:6:6,0:40:-0.00,-3.53,-29.46	0/0:11:11,0:40:-0.00,-5.04,-51.88	0/0:6:6,0:40:-0.00,-3.53,-29.46	0/0:4:4,0:36:-0.00,-2.93,-20.49	0/0:6:6,0:40:-0.00,-3.53,-29.46	0/0:2:2,0:29:-0.00,-2.33,-11.53	0/0:5:5,0:39:-0.00,-3.23,-24.98	0/0:6:6,0:40:-0.00,-3.53,-29.46	0/0:5:5,0:39:-0.00,-3.23,-24.98	0/0:5:5,0:39:-0.00,-3.23,-24.98	0/0:4:4,0:36:-0.00,-2.93,-20.49	0/0:2:2,0:29:-0.00,-2.33,-11.53	0/0:4:4,0:36:-0.00,-2.93,-20.49	0/0:3:3,0:33:-0.00,-2.63,-16.01	0/0:7:7,0:40:-0.00,-3.83,-33.95	./.	0/0:3:3,0:33:-0.00,-2.63,-16.01	0/0:2:2,0:29:-0.00,-2.33,-11.53	0/0:3:3,0:33:-0.00,-2.63,-16.01	0/0:5:5,0:39:-0.00,-3.23,-24.98	0/0:3:3,0:33:-0.00,-2.63,-16.01	0/0:9:9,0:40:-0.00,-4.44,-42.92	0/0:9:9,0:40:-0.00,-4.44,-42.92	0/0:6:6,0:40:-0.00,-3.53,-29.46	0/0:10:10,0:40:-0.00,-4.74,-47.40	0/0:4:4,0:36:-0.00,-2.93,-20.49	0/0:2:2,0:29:-0.00,-2.33,-11.53	0/0:6:6,0:40:-0.00,-3.53,-29.46	0/0:11:11,0:40:-0.00,-5.04,-51.88	0/0:15:15,0:40:-0.00,-6.24,-69.82	0/0:4:4,0:36:-0.00,-2.93,-20.49	0/0:9:9,0:40:-0.00,-4.44,-42.92	0/0:9:9,0:40:-0.00,-4.44,-42.92	0/0:5:5,0:39:-0.00,-3.23,-24.98	0/0:1:1,0:26:-0.00,-2.03,-7.04	0/0:3:3,0:33:-0.00,-2.63,-16.01	0/0:7:7,0:40:-0.00,-3.83,-33.95	0/0:4:4,0:36:-0.00,-2.93,-20.49	0/0:4:4,0:36:-0.00,-2.93,-20.49	0/0:3:3,0:33:-0.00,-2.63,-16.01	0/0:13:13,0:40:-0.00,-5.64,-60.85	0/0:8:8,0:40:-0.00,-4.14,-38.43	0/0:4:4,0:36:-0.00,-2.93,-20.49	0/0:9:9,0:40:-0.00,-4.44,-42.92	0/0:5:5,0:39:-0.00,-3.23,-24.98	0/0:2:2,0:29:-0.00,-2.33,-11.53	0/0:3:3,0:33:-0.00,-2.63,-16.01	0/0:4:4,0:36:-0.00,-2.93,-20.49	0/0:7:7,0:40:-0.00,-3.83,-33.95	0/0:5:5,0:39:-0.00,-3.23,-24.98	0/0:5:5,0:39:-0.00,-3.23,-24.98	0/0:5:5,0:39:-0.00,-3.23,-24.98	0/0:5:5,0:39:-0.00,-3.23,-24.98	0/0:6:6,0:40:-0.00,-3.53,-29.46	0/0:3:3,0:33:-0.00,-2.63,-16.01	0/0:1:1,0:26:-0.00,-2.03,-7.04	./.	0/0:7:7,0:40:-0.00,-3.83,-33.95	0/0:4:4,0:36:-0.00,-2.93,-20.49	0/0:3:3,0:33:-0.00,-2.63,-16.01	0/0:3:3,0:33:-0.00,-2.63,-16.01	0/0:2:2,0:29:-0.00,-2.33,-11.53	0/0:3:3,0:33:-0.00,-2.63,-16.01	0/0:2:2,0:29:-0.00,-2.33,-11.53	0/0:4:4,0:36:-0.00,-2.93,-20.49	0/0:4:4,0:36:-0.00,-2.93,-20.49	0/0:3:3,0:33:-0.00,-2.63,-16.01	0/0:5:5,0:39:-0.00,-3.23,-24.98	0/0:6:6,0:40:-0.00,-3.53,-29.46	0/0:5:5,0:39:-0.00,-3.23,-24.98	0/0:2:2,0:29:-0.00,-2.33,-11.53	0/0:3:3,0:33:-0.00,-2.63,-16.01	0/0:1:1,0:26:-0.00,-2.03,-7.04	0/0:4:4,0:36:-0.00,-2.93,-20.49	0/0:3:3,0:33:-0.00,-2.63,-16.01	0/0:7:7,0:40:-0.00,-3.83,-33.95	0/0:3:3,0:33:-0.00,-2.63,-16.01	0/0:8:8,0:40:-0.00,-4.14,-38.43	0/0:7:7,0:40:-0.00,-3.83,-33.95	0/0:4:4,0:36:-0.00,-2.93,-20.49	0/0:5:5,0:39:-0.00,-3.23,-24.98	0/0:3:3,0:33:-0.00,-2.63,-16.01	0/0:3:3,0:33:-0.00,-2.63,-16.01	0/0:9:9,0:40:-0.00,-4.44,-42.92	0/0:9:9,0:40:-0.00,-4.44,-42.92	0/0:8:8,0:40:-0.00,-4.14,-38.43	0/0:2:2,0:29:-0.00,-2.33,-11.53	0/0:1:1,0:26:-0.00,-2.03,-7.04	0/0:6:6,0:40:-0.00,-3.53,-29.46	0/0:4:4,0:36:-0.00,-2.93,-20.49	0/0:9:9,0:40:-0.00,-4.44,-42.92	0/0:4:4,0:36:-0.00,-2.93,-20.49	0/0:4:4,0:36:-0.00,-2.93,-20.49	0/0:5:5,0:39:-0.00,-3.23,-24.98	0/0:8:8,0:40:-0.00,-4.14,-38.43	0/0:3:3,0:33:-0.00,-2.63,-16.01	0/0:3:3,0:33:-0.00,-2.63,-16.01	0/0:4:4,0:36:-0.00,-2.93,-20.49	0/0:4:4,0:36:-0.00,-2.93,-20.49	0/0:8:8,0:40:-0.00,-4.14,-38.43	0/0:3:3,0:33:-0.00,-2.63,-16.01	0/0:5:5,0:39:-0.00,-3.23,-24.98	0/0:5:5,0:39:-0.00,-3.23,-24.98	0/0:6:6,0:40:-0.00,-3.53,-29.46	0/0:4:4,0:36:-0.00,-2.93,-20.49	0/0:5:5,0:39:-0.00,-3.23,-24.98	0/0:2:2,0:29:-0.00,-2.33,-11.53	0/0:6:6,0:40:-0.00,-3.53,-29.46	0/0:5:5,0:39:-0.00,-3.23,-24.98	0/0:6:6,0:40:-0.00,-3.53,-29.46	0/0:2:2,0:29:-0.00,-2.33,-11.53	0/0:5:5,0:39:-0.00,-3.23,-24.98	0/0:2:2,0:29:-0.00,-2.33,-11.53	0/0:5:5,0:39:-0.00,-3.23,-24.98	0/0:3:3,0:33:-0.00,-2.63,-16.01	0/0:3:3,0:33:-0.00,-2.63,-16.01	0/0:7:7,0:40:-0.00,-3.83,-33.95	0/0:9:9,0:40:-0.00,-4.44,-42.92	0/0:6:6,0:40:-0.00,-3.53,-29.46	0/0:1:1,0:26:-0.00,-2.03,-7.04	0/0:7:7,0:40:-0.00,-3.83,-33.95	0/0:6:6,0:40:-0.00,-3.53,-29.46	0/0:6:6,0:40:-0.00,-3.53,-29.46	0/0:2:2,0:29:-0.00,-2.33,-11.53	0/0:3:3,0:33:-0.00,-2.63,-16.01	0/0:4:4,0:36:-0.00,-2.93,-20.49	0/0:4:4,0:36:-0.00,-2.93,-20.49	0/0:2:2,0:29:-0.00,-2.33,-11.53	0/0:1:1,0:26:-0.00,-2.03,-7.04	0/0:4:4,0:36:-0.00,-2.93,-20.49	0/0:4:4,0:36:-0.00,-2.93,-20.49	0/0:5:5,0:39:-0.00,-3.23,-24.98	./.
COB1p00023	966541	3043:69:-	G	A	.	PASS	NS=322;AF=0.064	GT:DP:AD:GQ:GL	0/0:1:1,0:18:-0.02,-1.32,-4.51	0/0:7:7,0:38:-0.00,-3.10,-23.46	0/0:7:7,0:38:-0.00,-3.10,-23.46	0/0:4:4,0:28:-0.00,-2.20,-13.98	0/0:2:2,0:21:-0.01,-1.61,-7.66	0/0:7:7,0:38:-0.00,-3.10,-23.46	0/0:2:2,0:21:-0.01,-1.61,-7.66	0/0:3:3,0:25:-0.01,-1.90,-10.82	0/0:2:2,0:21:-0.01,-1.61,-7.66	0/0:2:2,0:21:-0.01,-1.61,-7.66	0/0:3:3,0:25:-0.01,-1.90,-10.82	0/0:2:2,0:21:-0.01,-1.61,-7.66	0/0:8:8,0:40:-0.00,-3.40,-26.62	0/0:5:5,0:31:-0.00,-2.50,-17.14	0/0:3:3,0:25:-0.01,-1.90,-10.82	0/0:1:1,0:18:-0.02,-1.32,-4.51	0/0:2:2,0:21:-0.01,-1.61,-7.66	0/0:6:6,0:34:-0.00,-2.80,-20.30	0/0:8:8,0:40:-0.00,-3.40,-26.62	0/0:7:7,0:38:-0.00,-3.10,-23.46	0/0:3:3,0:25:-0.01,-1.90,-10.82	0/0:4:4,0:28:-0.00,-2.20,-13.98	0/0:10:10,0:40:-0.00,-4.00,-32.94	0/0:8:8,0:40:-0.00,-3.40,-26.62	0/0:6:6,0:34:-0.00,-2.80,-20.30	0/0:7:7,0:38:-0.00,-3.10,-23.46	0/0:6:6,0:34:-0.00,-2.80,-20.30	0/0:7:7,0:38:-0.00,-3.10,-23.46	0/0:8:8,0:40:-0.00,-3.40,-26.62	0/0:4:4,0:28:-0.00,-2.20,-13.98	0/0:6:6,0:34:-0.00,-2.80,-20.30	0/0:4:4,0:28:-0.00,-2.20,-13.98	0/0:3:3,0:25:-0.01,-1.90,-10.82	0/0:3:3,0:25:-0.01,-1.90,-10.82	0/0:5:5,0:31:-0.00,-2.50,-17.14	0/0:4:4,0:28:-0.00,-2.20,-13.98	0/0:6:6,0:34:-0.00,-2.80,-20.30	0/0:2:2,0:21:-0.01,-1.61,-7.66	0/0:6:6,0:34:-0.00,-2.80,-20.30	0/0:3:3,0:25:-0.01,-1.90,-10.82	0/0:2:2,0:21:-0.01,-1.61,-7.66	0/0:4:4,0:28:-0.00,-2.20,-13.98	0/0:7:7,0:38:-0.00,-3.10,-23.46	0/0:2:2,0:21:-0.01,-1.61,-7.66	0/0:2:2,0:21:-0.01,-1.61,-7.66	0/0:2:2,0:21:-0.01,-1.61,-7.66	0/0:9:9,0:40:-0.00,-3.70,-29.78	0/0:3:3,0:25:-0.01,-1.90,-10.82	0/0:3:3,0:25:-0.01,-1.90,-10.82	0/0:1:1,0:18:-0.02,-1.32,-4.51	0/0:3:3,0:25:-0.01,-1.90,-10.82	0/0:4:4,0:28:-0.00,-2.20,-13.98	0/0:2:2,0:21:-0.01,-1.61,-7.66	0/0:4:4,0:28:-0.00,-2.20,-13.98	0/0:5:5,0:31:-0.00,-2.50,-17.14	0/0:6:6,0:34:-0.00,-2.80,-20.30	0/0:3:3,0:25:-0.01,-1.90,-10.82	0/0:4:4,0:28:-0.00,-2.20,-13.98	0/0:3:3,0:25:-0.01,-1.90,-10.82	0/0:5:5,0:31:-0.00,-2.50,-17.14	0/0:1:1,0:18:-0.02,-1.32,-4.51	0/0:5:5,0:31:-0.00,-2.50,-17.14	0/0:4:4,0:28:-0.00,-2.20,-13.98	0/0:7:7,0:38:-0.00,-3.10,-23.46	./.	0/0:2:2,0:21:-0.01,-1.61,-7.66	0/0:7:7,0:38:-0.00,-3.10,-23.46	0/0:8:8,0:40:-0.00,-3.40,-26.62	0/0:6:6,0:34:-0.00,-2.80,-20.30	0/0:2:2,0:21:-0.01,-1.61,-7.66	0/0:2:2,0:21:-0.01,-1.61,-7.66	0/0:3:3,0:25:-0.01,-1.90,-10.82	0/0:4:4,0:28:-0.00,-2.20,-13.98	0/0:4:4,0:28:-0.00,-2.20,-13.98	0/0:4:4,0:28:-0.00,-2.20,-13.98	0/0:3:3,0:25:-0.01,-1.90,-10.82	0/0:3:3,0:25:-0.01,-1.90,-10.82	0/0:5:5,0:31:-0.00,-2.50,-17.14	0/0:3:3,0:25:-0.01,-1.90,-10.82	./.	0/0:2:2,0:21:-0.01,-1.61,-7.66	0/0:6:6,0:34:-0.00,-2.80,-20.30	0/0:6:6,0:34:-0.00,-2.80,-20.30	0/0:7:7,0:38:-0.00,-3.10,-23.46	0/0:6:6,0:34:-0.00,-2.80,-20.30	0/0:6:6,0:34:-0.00,-2.80,-20.30	0/0:2:2,0:21:-0.01,-1.61,-7.66	0/0:7:7,0:38:-0.00,-3.10,-23.46	0/0:1:1,0:18:-0.02,-1.32,-4.51	0/0:6:6,0:34:-0.00,-2.80,-20.30	./.	0/0:6:6,0:34:-0.00,-2.80,-20.30	./.	0/0:4:4,0:28:-0.00,-2.20,-13.98	0/0:10:10,0:40:-0.00,-4.00,-32.94	0/0:6:6,0:34:-0.00,-2.80,-20.30	0/0:4:4,0:28:-0.00,-2.20,-13.98	0/0:10:10,0:40:-0.00,-4.00,-32.94	0/0:4:4,0:28:-0.00,-2.20,-13.98	0/0:1:1,0:18:-0.02,-1.32,-4.51	0/0:4:4,0:28:-0.00,-2.20,-13.98	0/0:1:1,0:18:-0.02,-1.32,-4.51	0/0:6:6,0:34:-0.00,-2.80,-20.30	0/0:2:2,0:21:-0.01,-1.61,-7.66	0/0:6:6,0:34:-0.00,-2.80,-20.30	0/0:13:13,0:40:-0.00,-4.91,-42.43	0/0:11:11,0:40:-0.00,-4.30,-36.10	0/0:5:5,0:31:-0.00,-2.50,-17.14	0/0:3:3,0:25:-0.01,-1.90,-10.82	0/0:7:7,0:38:-0.00,-3.10,-23.46	0/0:4:4,0:28:-0.00,-2.20,-13.98	0/0:3:3,0:25:-0.01,-1.90,-10.82	0/0:9:9,0:40:-0.00,-3.70,-29.78	0/0:11:11,0:40:-0.00,-4.30,-36.10	0/0:8:8,0:40:-0.00,-3.40,-26.62	0/0:5:5,0:31:-0.00,-2.50,-17.14	0/0:4:4,0:28:-0.00,-2.20,-13.98	0/0:5:5,0:31:-0.00,-2.50,-17.14	0/0:3:3,0:25:-0.01,-1.90,-10.82	0/0:3:3,0:25:-0.01,-1.90,-10.82	0/0:3:3,0:25:-0.01,-1.90,-10.82	0/0:1:1,0:18:-0.02,-1.32,-4.51	0/0:3:3,0:25:-0.01,-1.90,-10.82	0/0:6:6,0:34:-0.00,-2.80,-20.30	0/0:6:6,0:34:-0.00,-2.80,-20.30	0/0:4:4,0:28:-0.00,-2.20,-13.98	./.	0/0:2:2,0:21:-0.01,-1.61,-7.66	0/0:2:2,0:21:-0.01,-1.61,-7.66	./.	0/0:6:6,0:34:-0.00,-2.80,-20.30	0/0:5:5,0:31:-0.00,-2.50,-17.14	0/0:2:1,0:18:-0.02,-1.32,-4.51	0/0:8:8,0:40:-0.00,-3.40,-26.62	0/0:7:7,0:38:-0.00,-3.10,-23.46	0/0:5:5,0:31:-0.00,-2.50,-17.14	0/0:4:4,0:28:-0.00,-2.20,-13.98	0/0:1:1,0:18:-0.02,-1.32,-4.51	0/0:3:3,0:25:-0.01,-1.90,-10.82	0/0:4:4,0:28:-0.00,-2.20,-13.98	0/0:3:3,0:25:-0.01,-1.90,-10.82	0/0:1:1,0:18:-0.02,-1.32,-4.51	0/0:6:6,0:34:-0.00,-2.80,-20.30	0/0:9:9,0:40:-0.00,-3.70,-29.78	0/0:2:2,0:21:-0.01,-1.61,-7.66	0/0:1:1,0:18:-0.02,-1.32,-4.51	0/0:6:6,0:34:-0.00,-2.80,-20.30	0/0:5:5,0:31:-0.00,-2.50,-17.14	0/0:1:1,0:18:-0.02,-1.32,-4.51	0/0:5:5,0:31:-0.00,-2.50,-17.14	0/0:6:6,0:34:-0.00,-2.80,-20.30	0/0:3:3,0:25:-0.01,-1.90,-10.82	0/0:1:1,0:18:-0.02,-1.32,-4.51	0/0:2:2,0:21:-0.01,-1.61,-7.66	0/0:2:2,0:21:-0.01,-1.61,-7.66	./.	0/0:5:5,0:31:-0.00,-2.50,-17.14	0/0:3:3,0:25:-0.01,-1.90,-10.82	0/0:1:1,0:18:-0.02,-1.32,-4.51	0/0:2:2,0:21:-0.01,-1.61,-7.66	0/0:2:2,0:21:-0.01,-1.61,-7.66	0/0:4:4,0:28:-0.00,-2.20,-13.98	0/0:2:2,0:21:-0.01,-1.61,-7.66	0/0:3:3,0:25:-0.01,-1.90,-10.82	0/0:10:10,0:40:-0.00,-4.00,-32.94	0/0:6:6,0:34:-0.00,-2.80,-20.30	0/0:4:4,0:28:-0.00,-2.20,-13.98	0/0:4:4,0:28:-0.00,-2.20,-13.98	0/0:3:3,0:25:-0.01,-1.90,-10.82	0/0:1:1,0:18:-0.02,-1.32,-4.51	0/0:3:3,0:25:-0.01,-1.90,-10.82	0/0:2:2,0:21:-0.01,-1.61,-7.66	0/0:4:4,0:28:-0.00,-2.20,-13.98	0/0:3:3,0:25:-0.01,-1.90,-10.82	0/0:5:5,0:31:-0.00,-2.50,-17.14	0/0:8:8,0:40:-0.00,-3.40,-26.62	0/0:1:1,0:18:-0.02,-1.32,-4.51	0/0:3:3,0:25:-0.01,-1.90,-10.82	0/0:1:1,0:18:-0.02,-1.32,-4.51	0/0:3:3,0:25:-0.01,-1.90,-10.82	0/0:5:5,0:31:-0.00,-2.50,-17.14	0/0:5:5,0:31:-0.00,-2.50,-17.14	0/0:3:3,0:25:-0.01,-1.90,-10.82	0/0:2:2,0:21:-0.01,-1.61,-7.66	0/0:3:3,0:25:-0.01,-1.90,-10.82	0/0:2:2,0:21:-0.01,-1.61,-7.66	0/0:3:3,0:25:-0.01,-1.90,-10.82	0/0:2:2,0:21:-0.01,-1.61,-7.66	0/0:5:5,0:31:-0.00,-2.50,-17.14	0/0:3:3,0:25:-0.01,-1.90,-10.82	0/0:5:5,0:31:-0.00,-2.50,-17.14	0/0:4:4,0:28:-0.00,-2.20,-13.98	0/0:3:3,0:25:-0.01,-1.90,-10.82	0/0:3:3,0:25:-0.01,-1.90,-10.82	0/0:1:1,0:18:-0.02,-1.32,-4.51	0/0:4:4,0:28:-0.00,-2.20,-13.98	0/0:2:2,0:21:-0.01,-1.61,-7.66	0/0:4:4,0:28:-0.00,-2.20,-13.98	0/0:4:4,0:28:-0.00,-2.20,-13.98	0/0:2:2,0:21:-0.01,-1.61,-7.66	0/0:6:6,0:34:-0.00,-2.80,-20.30	0/0:2:2,0:21:-0.01,-1.61,-7.66	0/0:1:1,0:18:-0.02,-1.32,-4.51	0/0:6:6,0:34:-0.00,-2.80,-20.30	0/0:6:6,0:34:-0.00,-2.80,-20.30	0/0:3:3,0:25:-0.01,-1.90,-10.82	0/0:6:6,0:34:-0.00,-2.80,-20.30	0/0:11:10,0:40:-0.00,-4.00,-32.94	0/0:6:6,0:34:-0.00,-2.80,-20.30	0/0:4:4,0:28:-0.00,-2.20,-13.98	0/0:6:6,0:34:-0.00,-2.80,-20.30	0/0:2:2,0:21:-0.01,-1.61,-7.66	0/0:5:5,0:31:-0.00,-2.50,-17.14	0/0:6:6,0:34:-0.00,-2.80,-20.30	0/0:5:5,0:31:-0.00,-2.50,-17.14	0/0:5:5,0:31:-0.00,-2.50,-17.14	0/0:4:4,0:28:-0.00,-2.20,-13.98	0/0:2:2,0:21:-0.01,-1.61,-7.66	0/0:4:4,0:28:-0.00,-2.20,-13.98	0/0:3:3,0:25:-0.01,-1.90,-10.82	0/0:7:7,0:38:-0.00,-3.10,-23.46	./.	0/0:3:3,0:25:-0.01,-1.90,-10.82	0/0:2:2,0:21:-0.01,-1.61,-7.66	0/0:3:3,0:25:-0.01,-1.90,-10.82	0/0:5:5,0:31:-0.00,-2.50,-17.14	0/0:3:3,0:25:-0.01,-1.90,-10.82	0/0:9:9,0:40:-0.00,-3.70,-29.78	0/0:9:9,0:40:-0.00,-3.70,-29.78	0/0:6:6,0:34:-0.00,-2.80,-20.30	0/0:10:10,0:40:-0.00,-4.00,-32.94	0/0:4:4,0:28:-0.00,-2.20,-13.98	0/0:2:2,0:21:-0.01,-1.61,-7.66	0/0:6:6,0:34:-0.00,-2.80,-20.30	0/0:11:11,0:40:-0.00,-4.30,-36.10	0/0:15:15,0:40:-0.00,-5.51,-48.75	0/0:4:4,0:28:-0.00,-2.20,-13.98	0/0:9:9,0:40:-0.00,-3.70,-29.78	0/0:9:9,0:40:-0.00,-3.70,-29.78	0/0:5:5,0:31:-0.00,-2.50,-17.14	0/0:1:1,0:18:-0.02,-1.32,-4.51	0/0:3:3,0:25:-0.01,-1.90,-10.82	0/0:7:7,0:38:-0.00,-3.10,-23.46	0/0:4:4,0:28:-0.00,-2.20,-13.98	0/0:4:4,0:28:-0.00,-2.20,-13.98	0/0:3:3,0:25:-0.01,-1.90,-10.82	0/0:13:13,0:40:-0.00,-4.91,-42.43	0/0:8:8,0:40:-0.00,-3.40,-26.62	0/0:4:4,0:28:-0.00,-2.20,-13.98	0/0:9:9,0:40:-0.00,-3.70,-29.78	0/0:5:5,0:31:-0.00,-2.50,-17.14	0/0:2:2,0:21:-0.01,-1.61,-7.66	0/0:3:3,0:25:-0.01,-1.90,-10.82	0/0:4:4,0:28:-0.00,-2.20,-13.98	0/0:7:7,0:38:-0.00,-3.10,-23.46	0/0:5:5,0:31:-0.00,-2.50,-17.14	0/0:5:5,0:31:-0.00,-2.50,-17.14	0/0:5:5,0:31:-0.00,-2.50,-17.14	0/0:5:5,0:31:-0.00,-2.50,-17.14	0/0:6:6,0:34:-0.00,-2.80,-20.30	0/0:3:3,0:25:-0.01,-1.90,-10.82	0/0:1:1,0:18:-0.02,-1.32,-4.51	./.	0/0:7:7,0:38:-0.00,-3.10,-23.46	0/0:4:4,0:28:-0.00,-2.20,-13.98	0/0:3:3,0:25:-0.01,-1.90,-10.82	0/0:3:3,0:25:-0.01,-1.90,-10.82	0/0:2:2,0:21:-0.01,-1.61,-7.66	0/0:3:3,0:25:-0.01,-1.90,-10.82	0/0:2:2,0:21:-0.01,-1.61,-7.66	0/0:4:4,0:28:-0.00,-2.20,-13.98	0/0:4:4,0:28:-0.00,-2.20,-13.98	0/0:3:3,0:25:-0.01,-1.90,-10.82	0/0:5:5,0:31:-0.00,-2.50,-17.14	0/0:6:6,0:34:-0.00,-2.80,-20.30	0/0:5:5,0:31:-0.00,-2.50,-17.14	0/0:2:2,0:21:-0.01,-1.61,-7.66	0/0:3:3,0:25:-0.01,-1.90,-10.82	0/0:1:1,0:18:-0.02,-1.32,-4.51	0/0:4:4,0:28:-0.00,-2.20,-13.98	0/0:3:3,0:25:-0.01,-1.90,-10.82	0/1:7:2,5:40:-12.70,-0.00,-4.55	0/1:3:2,1:17:-1.29,-0.02,-5.78	1/1:8:0,8:26:-23.96,-2.08,-0.00	0/0:7:7,0:38:-0.00,-3.10,-23.46	1/1:4:0,4:13:-11.37,-0.92,-0.06	0/1:5:3,2:40:-3.82,-0.00,-8.31	0/0:3:3,0:25:-0.01,-1.90,-10.82	0/1:3:2,1:17:-1.29,-0.02,-5.78	0/1:9:3,6:40:-15.26,-0.00,-7.11	1/1:9:0,9:30:-27.12,-2.37,-0.00	0/1:8:2,6:40:-15.57,-0.00,-4.25	./.	./.	0/0:6:6,0:34:-0.00,-2.80,-20.30	1/1:4:0,4:13:-11.37,-0.92,-0.06	1/1:9:0,9:30:-27.12,-2.37,-0.00	1/1:4:0,4:13:-11.37,-0.92,-0.06	0/1:4:2,2:40:-4.12,-0.00,-5.45	1/1:5:0,5:16:-14.50,-1.20,-0.03	0/0:8:8,0:40:-0.00,-3.40,-26.62	0/1:3:1,2:32:-4.43,-0.00,-2.59	./.	0/1:4:2,2:40:-4.12,-0.00,-5.45	0/0:4:4,0:28:-0.00,-2.20,-13.98	0/1:8:5,3:40:-6.08,-0.00,-13.73	0/0:3:3,0:25:-0.01,-1.90,-10.82	0/1:5:2,3:40:-6.98,-0.00,-5.15	0/0:5:5,0:31:-0.00,-2.50,-17.14	0/1:6:3,3:40:-6.68,-0.00,-8.01	0/1:4:1,3:29:-7.29,-0.00,-2.29	0/1:5:3,2:40:-3.82,-0.00,-8.31	0/0:2:2,0:21:-0.01,-1.61,-7.66	0/0:6:6,0:34:-0.00,-2.80,-20.30	0/1:5:3,2:40:-3.82,-0.00,-8.31	./.	0/0:2:2,0:21:-0.01,-1.61,-7.66	0/0:5:5,0:31:-0.00,-2.50,-17.14	0/0:2:2,0:21:-0.01,-1.61,-7.66	0/0:5:5,0:31:-0.00,-2.50,-17.14	0/0:3:3,0:25:-0.01,-1.90,-10.82	0/1:3:2,1:17:-1.29,-0.02,-5.78	1/1:7:0,7:23:-20.81,-1.78,-0.01	0/1:9:5,4:40:-8.94,-0.00,-13.43	0/1:6:3,3:40:-6.68,-0.00,-8.01	0/0:1:1,0:18:-0.02,-1.32,-4.51	0/1:7:2,5:40:-12.70,-0.00,-4.55	0/1:6:4,2:40:-3.52,-0.00,-11.17	0/0:6:6,0:34:-0.00,-2.80,-20.30	./.	./.	0/0:4:4,0:28:-0.00,-2.20,-13.98	0/1:4:3,1:14:-1.01,-0.04,-8.66	0/1:2:1,1:21:-1.58,-0.01,-2.91	./.	1/1:4:0,4:13:-11.37,-0.92,-0.06	0/1:4:2,2:40:-4.12,-0.00,-5.45	0/0:5:5,0:31:-0.00,-2.50,-17.14	./.
COB1p00023	966250	3043:360:-	G	T	.	PASS	NS=326;AF=0.005	GT:DP:AD:GQ:GL	0/0:1:1,0:26:-0.00,-2.04,-5.99	0/0:7:7,0:40:-0.00,-3.84,-26.60	0/0:6:6,0:40:-0.00,-3.54,-23.16	0/0:4:4,0:36:-0.00,-2.94,-16.29	0/0:2:2,0:29:-0.00,-2.34,-9.43	0/0:7:7,0:40:-0.00,-3.84,-26.60	0/0:2:2,0:29:-0.00,-2.34,-9.43	0/0:3:3,0:33:-0.00,-2.64,-12.86	0/0:2:2,0:29:-0.00,-2.34,-9.43	0/0:2:2,0:29:-0.00,-2.34,-9.43	0/0:3:3,0:33:-0.00,-2.64,-12.86	0/0:1:1,0:26:-0.00,-2.04,-5.99	0/0:8:8,0:40:-0.00,-4.14,-30.03	0/0:5:5,0:39:-0.00,-3.24,-19.73	0/0:3:3,0:33:-0.00,-2.64,-12.86	0/0:1:1,0:26:-0.00,-2.04,-5.99	0/0:2:2,0:29:-0.00,-2.34,-9.43	0/0:6:6,0:40:-0.00,-3.54,-23.16	0/0:8:8,0:40:-0.00,-4.14,-30.03	0/0:7:7,0:40:-0.00,-3.84,-26.60	0/0:3:3,0:33:-0.00,-2.64,-12.86	0/0:4:4,0:36:-0.00,-2.94,-16.29	0/0:10:10,0:40:-0.00,-4.74,-36.90	0/0:8:8,0:40:-0.00,-4.14,-30.03	0/0:6:6,0:40:-0.00,-3.54,-23.16	0/0:7:7,0:40:-0.00,-3.84,-26.60	0/0:6:6,0:40:-0.00,-3.54,-23.16	0/0:7:7,0:40:-0.00,-3.84,-26.60	0/0:7:7,0:40:-0.00,-3.84,-26.60	0/0:4:4,0:36:-0.00,-2.94,-16.29	0/0:6:6,0:40:-0.00,-3.54,-23.16	0/0:4:4,0:36:-0.00,-2.94,-16.29	0/0:3:3,0:33:-0.00,-2.64,-12.86	0/0:3:3,0:33:-0.00,-2.64,-12.86	0/0:5:5,0:39:-0.00,-3.24,-19.73	0/0:4:4,0:36:-0.00,-2.94,-16.29	0/0:6:6,0:40:-0.00,-3.54,-23.16	0/0:2:2,0:29:-0.00,-2.34,-9.43	0/0:6:6,0:40:-0.00,-3.54,-23.16	0/0:3:3,0:33:-0.00,-2.64,-12.86	0/0:2:2,0:29:-0.00,-2.34,-9.43	0/0:4:4,0:36:-0.00,-2.94,-16.29	0/0:7:7,0:40:-0.00,-3.84,-26.60	0/0:2:2,0:29:-0.00,-2.34,-9.43	0/0:2:2,0:29:-0.00,-2.34,-9.43	0/0:2:2,0:29:-0.00,-2.34,-9.43	0/0:9:9,0:40:-0.00,-4.44,-33.46	0/0:3:3,0:33:-0.00,-2.64,-12.86	0/0:3:3,0:33:-0.00,-2.64,-12.86	0/0:1:1,0:26:-0.00,-2.04,-5.99	0/0:3:3,0:33:-0.00,-2.64,-12.86	0/0:4:4,0:36:-0.00,-2.94,-16.29	0/0:2:2,0:29:-0.00,-2.34,-9.43	0/0:4:4,0:36:-0.00,-2.94,-16.29	0/0:5:5,0:39:-0.00,-3.24,-19.73	0/0:6:6,0:40:-0.00,-3.54,-23.16	0/0:3:2,0:29:-0.00,-2.34,-9.43	0/0:4:4,0:36:-0.00,-2.94,-16.29	0/0:2:2,0:29:-0.00,-2.34,-9.43	0/0:5:5,0:39:-0.00,-3.24,-19.73	0/0:1:1,0:26:-0.00,-2.04,-5.99	0/0:5:5,0:39:-0.00,-3.24,-19.73	0/0:4:4,0:36:-0.00,-2.94,-16.29	0/0:7:7,0:40:-0.00,-3.84,-26.60	./.	0/0:2:2,0:29:-0.00,-2.34,-9.43	0/0:7:7,0:40:-0.00,-3.84,-26.60	0/0:7:7,0:40:-0.00,-3.84,-26.60	0/0:6:6,0:40:-0.00,-3.54,-23.16	0/0:2:2,0:29:-0.00,-2.34,-9.43	0/0:2:2,0:29:-0.00,-2.34,-9.43	0/0:3:3,0:33:-0.00,-2.64,-12.86	0/0:4:4,0:36:-0.00,-2.94,-16.29	0/0:4:4,0:36:-0.00,-2.94,-16.29	0/0:4:4,0:36:-0.00,-2.94,-16.29	0/0:3:3,0:33:-0.00,-2.64,-12.86	0/0:3:3,0:33:-0.00,-2.64,-12.86	0/0:5:5,0:39:-0.00,-3.24,-19.73	0/0:3:3,0:33:-0.00,-2.64,-12.86	./.	0/0:2:2,0:29:-0.00,-2.34,-9.43	0/0:6:6,0:40:-0.00,-3.54,-23.16	0/0:6:6,0:40:-0.00,-3.54,-23.16	0/0:7:7,0:40:-0.00,-3.84,-26.60	0/0:6:6,0:40:-0.00,-3.54,-23.16	0/0:6:6,0:40:-0.00,-3.54,-23.16	0/0:2:2,0:29:-0.00,-2.34,-9.43	0/0:7:7,0:40:-0.00,-3.84,-26.60	0/0:1:1,0:26:-0.00,-2.04,-5.99	0/0:6:6,0:40:-0.00,-3.54,-23.16	./.	0/0:6:6,0:40:-0.00,-3.54,-23.16	./.	0/0:4:4,0:36:-0.00,-2.94,-16.29	0/0:8:8,0:40:-0.00,-4.14,-30.03	0/0:6:6,0:40:-0.00,-3.54,-23.16	0/0:4:4,0:36:-0.00,-2.94,-16.29	0/0:10:10,0:40:-0.00,-4.74,-36.90	0/0:4:4,0:36:-0.00,-2.94,-16.29	0/0:1:1,0:26:-0.00,-2.04,-5.99	0/0:4:4,0:36:-0.00,-2.94,-16.29	0/0:1:1,0:26:-0.00,-2.04,-5.99	0/0:6:6,0:40:-0.00,-3.54,-23.16	0/0:2:2,0:29:-0.00,-2.34,-9.43	0/0:6:6,0:40:-0.00,-3.54,-23.16	0/0:13:13,0:40:-0.00,-5.65,-47.20	0/0:11:11,0:40:-0.00,-5.05,-40.33	0/0:5:5,0:39:-0.00,-3.24,-19.73	0/0:3:3,0:33:-0.00,-2.64,-12.86	0/0:6:6,0:40:-0.00,-3.54,-23.16	0/0:4:4,0:36:-0.00,-2.94,-16.29	0/0:3:3,0:33:-0.00,-2.64,-12.86	0/0:9:9,0:40:-0.00,-4.44,-33.46	0/0:11:11,0:40:-0.00,-5.05,-40.33	0/0:8:8,0:40:-0.00,-4.14,-30.03	0/0:5:5,0:39:-0.00,-3.24,-19.73	0/0:4:4,0:36:-0.00,-2.94,-16.29	0/0:5:5,0:39:-0.00,-3.24,-19.73	0/0:3:3,0:33:-0.00,-2.64,-12.86	0/0:3:3,0:33:-0.00,-2.64,-12.86	0/0:3:3,0:33:-0.00,-2.64,-12.86	0/0:1:1,0:26:-0.00,-2.04,-5.99	0/0:3:3,0:33:-0.00,-2.64,-12.86	0/0:6:6,0:40:-0.00,-3.54,-23.16	0/0:6:6,0:40:-0.00,-3.54,-23.16	0/0:4:4,0:36:-0.00,-2.94,-16.29	./.	0/0:2:2,0:29:-0.00,-2.34,-9.43	0/0:2:2,0:29:-0.00,-2.34,-9.43	./.	0/0:6:6,0:40:-0.00,-3.54,-23.16	0/0:5:5,0:39:-0.00,-3.24,-19.73	0/0:1:1,0:26:-0.00,-2.04,-5.99	0/0:8:8,0:40:-0.00,-4.14,-30.03	0/0:7:7,0:40:-0.00,-3.84,-26.60	0/0:5:5,0:39:-0.00,-3.24,-19.73	0/0:4:4,0:36:-0.00,-2.94,-16.29	0/0:1:1,0:26:-0.00,-2.04,-5.99	0/0:3:3,0:33:-0.00,-2.64,-12.86	0/0:4:4,0:36:-0.00,-2.94,-16.29	0/0:3:3,0:33:-0.00,-2.64,-12.86	0/0:1:1,0:26:-0.00,-2.04,-5.99	0/0:6:6,0:40:-0.00,-3.54,-23.16	0/0:8:8,0:40:-0.00,-4.14,-30.03	0/0:2:2,0:29:-0.00,-2.34,-9.43	0/0:1:1,0:26:-0.00,-2.04,-5.99	0/0:6:6,0:40:-0.00,-3.54,-23.16	0/0:5:5,0:39:-0.00,-3.24,-19.73	0/0:1:1,0:26:-0.00,-2.04,-5.99	0/0:5:5,0:39:-0.00,-3.24,-19.73	0/0:6:6,0:40:-0.00,-3.54,-23.16	0/0:3:3,0:33:-0.00,-2.64,-12.86	0/0:1:1,0:26:-0.00,-2.04,-5.99	0/0:2:2,0:29:-0.00,-2.34,-9.43	0/0:2:2,0:29:-0.00,-2.34,-9.43	./.	0/0:5:5,0:39:-0.00,-3.24,-19.73	0/0:3:3,0:33:-0.00,-2.64,-12.86	0/0:1:1,0:26:-0.00,-2.04,-5.99	0/0:2:2,0:29:-0.00,-2.34,-9.43	0/0:2:2,0:29:-0.00,-2.34,-9.43	0/0:4:4,0:36:-0.00,-2.94,-16.29	0/0:2:2,0:29:-0.00,-2.34,-9.43	0/0:3:3,0:33:-0.00,-2.64,-12.86	0/0:10:10,0:40:-0.00,-4.74,-36.90	0/0:6:6,0:40:-0.00,-3.54,-23.16	0/0:3:3,0:33:-0.00,-2.64,-12.86	0/0:3:3,0:33:-0.00,-2.64,-12.86	0/0:3:3,0:33:-0.00,-2.64,-12.86	0/0:1:1,0:26:-0.00,-2.04,-5.99	0/0:3:3,0:33:-0.00,-2.64,-12.86	0/0:2:2,0:29:-0.00,-2.34,-9.43	0/0:4:4,0:36:-0.00,-2.94,-16.29	0/0:3:3,0:33:-0.00,-2.64,-12.86	0/0:5:5,0:39:-0.00,-3.24,-19.73	0/0:8:8,0:40:-0.00,-4.14,-30.03	0/0:1:1,0:26:-0.00,-2.04,-5.99	0/0:3:3,0:33:-0.00,-2.64,-12.86	0/0:1:1,0:26:-0.00,-2.04,-5.99	0/0:3:3,0:33:-0.00,-2.64,-12.86	0/0:5:5,0:39:-0.00,-3.24,-19.73	0/0:5:5,0:39:-0.00,-3.24,-19.73	0/0:3:3,0:33:-0.00,-2.64,-12.86	0/0:1:1,0:26:-0.00,-2.04,-5.99	0/0:3:3,0:33:-0.00,-2.64,-12.86	0/0:2:2,0:29:-0.00,-2.34,-9.43	0/0:3:3,0:33:-0.00,-2.64,-12.86	0/0:2:2,0:29:-0.00,-2.34,-9.43	0/0:5:5,0:39:-0.00,-3.24,-19.73	0/0:3:3,0:33:-0.00,-2.64,-12.86	0/0:5:5,0:39:-0.00,-3.24,-19.73	0/0:4:4,0:36:-0.00,-2.94,-16.29	0/0:3:3,0:33:-0.00,-2.64,-12.86	0/0:3:3,0:33:-0.00,-2.64,-12.86	./.	0/0:4:4,0:36:-0.00,-2.94,-16.29	0/0:2:2,0:29:-0.00,-2.34,-9.43	0/0:4:4,0:36:-0.00,-2.94,-16.29	0/0:4:4,0:36:-0.00,-2.94,-16.29	0/0:2:2,0:29:-0.00,-2.34,-9.43	0/0:6:6,0:40:-0.00,-3.54,-23.16	0/0:2:2,0:29:-0.00,-2.34,-9.43	0/0:1:1,0:26:-0.00,-2.04,-5.99	0/0:5:5,0:39:-0.00,-3.24,-19.73	0/0:5:5,0:39:-0.00,-3.24,-19.73	0/0:3:3,0:33:-0.00,-2.64,-12.86	0/0:6:6,0:40:-0.00,-3.54,-23.16	0/0:11:11,0:40:-0.00,-5.05,-40.33	0/0:6:6,0:40:-0.00,-3.54,-23.16	0/0:4:4,0:36:-0.00,-2.94,-16.29	0/0:6:6,0:40:-0.00,-3.54,-23.16	0/0:2:2,0:29:-0.00,-2.34,-9.43	0/0:5:5,0:39:-0.00,-3.24,-19.73	0/0:6:6,0:40:-0.00,-3.54,-23.16	0/0:5:5,0:39:-0.00,-3.24,-19.73	0/0:5:5,0:39:-0.00,-3.24,-19.73	0/0:4:4,0:36:-0.00,-2.94,-16.29	0/0:2:2,0:29:-0.00,-2.34,-9.43	0/0:4:4,0:36:-0.00,-2.94,-16.29	0/0:3:3,0:33:-0.00,-2.64,-12.86	0/0:7:7,0:40:-0.00,-3.84,-26.60	./.	0/0:3:3,0:33:-0.00,-2.64,-12.86	0/0:2:2,0:29:-0.00,-2.34,-9.43	0/0:3:3,0:33:-0.00,-2.64,-12.86	0/0:5:5,0:39:-0.00,-3.24,-19.73	0/0:3:3,0:33:-0.00,-2.64,-12.86	0/0:9:9,0:40:-0.00,-4.44,-33.46	0/0:9:9,0:40:-0.00,-4.44,-33.46	0/0:6:6,0:40:-0.00,-3.54,-23.16	0/0:9:9,0:40:-0.00,-4.44,-33.46	0/0:4:4,0:36:-0.00,-2.94,-16.29	0/0:2:2,0:29:-0.00,-2.34,-9.43	0/0:6:6,0:40:-0.00,-3.54,-23.16	0/0:11:11,0:40:-0.00,-5.05,-40.33	0/0:15:15,0:40:-0.00,-6.25,-54.07	0/0:4:4,0:36:-0.00,-2.94,-16.29	0/0:9:9,0:40:-0.00,-4.44,-33.46	0/0:9:9,0:40:-0.00,-4.44,-33.46	0/0:5:5,0:39:-0.00,-3.24,-19.73	0/0:1:1,0:26:-0.00,-2.04,-5.99	0/0:3:3,0:33:-0.00,-2.64,-12.86	0/0:7:7,0:40:-0.00,-3.84,-26.60	0/0:4:4,0:36:-0.00,-2.94,-16.29	0/0:4:4,0:36:-0.00,-2.94,-16.29	0/0:3:3,0:33:-0.00,-2.64,-12.86	0/0:13:13,0:40:-0.00,-5.65,-47.20	0/0:8:8,0:40:-0.00,-4.14,-30.03	0/0:4:4,0:36:-0.00,-2.94,-16.29	0/0:9:9,0:40:-0.00,-4.44,-33.46	0/0:4:4,0:36:-0.00,-2.94,-16.29	0/0:2:2,0:29:-0.00,-2.34,-9.43	0/0:3:3,0:33:-0.00,-2.64,-12.86	0/0:4:4,0:36:-0.00,-2.94,-16.29	0/0:7:7,0:40:-0.00,-3.84,-26.60	0/0:5:5,0:39:-0.00,-3.24,-19.73	0/0:4:4,0:36:-0.00,-2.94,-16.29	0/0:5:5,0:39:-0.00,-3.24,-19.73	0/0:5:5,0:39:-0.00,-3.24,-19.73	0/0:6:6,0:40:-0.00,-3.54,-23.16	0/0:2:2,0:29:-0.00,-2.34,-9.43	0/0:1:1,0:26:-0.00,-2.04,-5.99	./.	0/0:7:7,0:40:-0.00,-3.84,-26.60	0/0:4:4,0:36:-0.00,-2.94,-16.29	0/0:3:3,0:33:-0.00,-2.64,-12.86	0/0:3:3,0:33:-0.00,-2.64,-12.86	0/0:2:2,0:29:-0.00,-2.34,-9.43	0/0:3:3,0:33:-0.00,-2.64,-12.86	0/0:2:2,0:29:-0.00,-2.34,-9.43	0/0:4:4,0:36:-0.00,-2.94,-16.29	0/0:4:4,0:36:-0.00,-2.94,-16.29	0/0:3:3,0:33:-0.00,-2.64,-12.86	0/0:5:5,0:39:-0.00,-3.24,-19.73	0/0:6:6,0:40:-0.00,-3.54,-23.16	0/0:5:5,0:39:-0.00,-3.24,-19.73	0/0:2:2,0:29:-0.00,-2.34,-9.43	0/0:3:3,0:33:-0.00,-2.64,-12.86	0/0:1:1,0:26:-0.00,-2.04,-5.99	0/0:4:4,0:36:-0.00,-2.94,-16.29	0/0:2:2,0:29:-0.00,-2.34,-9.43	0/0:6:6,0:40:-0.00,-3.54,-23.16	0/0:3:3,0:33:-0.00,-2.64,-12.86	0/0:8:8,0:40:-0.00,-4.14,-30.03	0/0:7:7,0:40:-0.00,-3.84,-26.60	0/0:4:4,0:36:-0.00,-2.94,-16.29	0/0:5:5,0:39:-0.00,-3.24,-19.73	0/0:3:3,0:33:-0.00,-2.64,-12.86	0/0:3:3,0:33:-0.00,-2.64,-12.86	0/0:9:9,0:40:-0.00,-4.44,-33.46	0/0:8:8,0:40:-0.00,-4.14,-30.03	0/0:8:8,0:40:-0.00,-4.14,-30.03	0/0:2:2,0:29:-0.00,-2.34,-9.43	0/0:1:1,0:26:-0.00,-2.04,-5.99	0/0:6:6,0:40:-0.00,-3.54,-23.16	0/0:4:4,0:36:-0.00,-2.94,-16.29	0/0:9:9,0:40:-0.00,-4.44,-33.46	0/0:4:4,0:36:-0.00,-2.94,-16.29	0/1:4:2,2:40:-3.93,-0.00,-6.49	0/0:5:5,0:39:-0.00,-3.24,-19.73	0/1:8:2,6:40:-16.46,-0.00,-5.28	./.	0/0:3:3,0:33:-0.00,-2.64,-12.86	0/0:4:4,0:36:-0.00,-2.94,-16.29	0/0:4:4,0:36:-0.00,-2.94,-16.29	0/0:8:8,0:40:-0.00,-4.14,-30.03	0/0:3:3,0:33:-0.00,-2.64,-12.86	0/0:4:4,0:36:-0.00,-2.94,-16.29	0/0:5:5,0:39:-0.00,-3.24,-19.73	./.	0/0:4:4,0:36:-0.00,-2.94,-16.29	0/0:4:4,0:36:-0.00,-2.94,-16.29	0/1:2:1,1:16:-1.13,-0.03,-3.69	0/0:5:5,0:39:-0.00,-3.24,-19.73	0/0:5:5,0:39:-0.00,-3.24,-19.73	0/0:6:6,0:40:-0.00,-3.54,-23.16	0/0:2:2,0:29:-0.00,-2.34,-9.43	0/0:5:5,0:39:-0.00,-3.24,-19.73	0/0:2:2,0:29:-0.00,-2.34,-9.43	0/0:5:5,0:39:-0.00,-3.24,-19.73	0/0:3:3,0:33:-0.00,-2.64,-12.86	0/0:3:3,0:33:-0.00,-2.64,-12.86	0/0:7:7,0:40:-0.00,-3.84,-26.60	0/0:9:9,0:40:-0.00,-4.44,-33.46	0/0:6:6,0:40:-0.00,-3.54,-23.16	0/0:1:1,0:26:-0.00,-2.04,-5.99	0/0:6:6,0:40:-0.00,-3.54,-23.16	0/0:6:6,0:40:-0.00,-3.54,-23.16	0/0:6:6,0:40:-0.00,-3.54,-23.16	0/0:2:2,0:29:-0.00,-2.34,-9.43	0/0:3:3,0:33:-0.00,-2.64,-12.86	0/0:4:4,0:36:-0.00,-2.94,-16.29	0/0:3:3,0:33:-0.00,-2.64,-12.86	0/0:2:2,0:29:-0.00,-2.34,-9.43	0/0:1:1,0:26:-0.00,-2.04,-5.99	0/0:4:4,0:36:-0.00,-2.94,-16.29	0/0:4:4,0:36:-0.00,-2.94,-16.29	0/0:5:5,0:39:-0.00,-3.24,-19.73	./.
COB1p00025	1504637	3463:16:+	A	T	.	PASS	NS=286;AF=0.005	GT:DP:AD:GQ:GL	0/0:1:1,0:23:-0.01,-1.74,-4.70	./.	0/0:4:4,0:32:-0.00,-2.63,-11.12	0/0:5:5,0:36:-0.00,-2.93,-13.26	0/0:4:4,0:32:-0.00,-2.63,-11.12	0/0:7:7,0:40:-0.00,-3.52,-17.54	0/0:2:2,0:26:-0.00,-2.04,-6.84	0/0:1:1,0:23:-0.01,-1.74,-4.70	0/0:4:4,0:32:-0.00,-2.63,-11.12	0/0:2:2,0:26:-0.00,-2.04,-6.84	0/0:1:1,0:23:-0.01,-1.74,-4.70	0/0:1:1,0:23:-0.01,-1.74,-4.70	0/0:3:3,0:29:-0.00,-2.33,-8.98	0/0:2:2,0:26:-0.00,-2.04,-6.84	0/0:3:3,0:29:-0.00,-2.33,-8.98	0/0:2:2,0:26:-0.00,-2.04,-6.84	0/0:1:1,0:23:-0.01,-1.74,-4.70	0/0:1:1,0:23:-0.01,-1.74,-4.70	0/0:4:4,0:32:-0.00,-2.63,-11.12	0/0:1:1,0:23:-0.01,-1.74,-4.70	./.	0/0:1:1,0:23:-0.01,-1.74,-4.70	0/0:1:1,0:23:-0.01,-1.74,-4.70	0/0:2:2,0:26:-0.00,-2.04,-6.84	./.	./.	0/0:1:1,0:23:-0.01,-1.74,-4.70	0/0:3:3,0:29:-0.00,-2.33,-8.98	0/0:4:4,0:32:-0.00,-2.63,-11.12	0/0:1:1,0:23:-0.01,-1.74,-4.70	0/0:4:4,0:32:-0.00,-2.63,-11.12	0/0:1:1,0:23:-0.01,-1.74,-4.70	0/0:4:4,0:32:-0.00,-2.63,-11.12	0/1:4:1,3:26:-3.80,-0.00,-2.07	0/0:1:1,0:23:-0.01,-1.74,-4.70	0/0:5:5,0:36:-0.00,-2.93,-13.26	0/0:1:1,0:23:-0.01,-1.74,-4.70	./.	0/0:1:1,0:23:-0.01,-1.74,-4.70	0/0:4:4,0:32:-0.00,-2.63,-11.12	0/0:1:1,0:23:-0.01,-1.74,-4.70	0/0:2:2,0:26:-0.00,-2.04,-6.84	0/0:2:2,0:26:-0.00,-2.04,-6.84	0/0:4:4,0:32:-0.00,-2.63,-11.12	0/0:2:2,0:26:-0.00,-2.04,-6.84	0/0:2:2,0:26:-0.00,-2.04,-6.84	0/0:5:5,0:36:-0.00,-2.93,-13.26	0/0:4:3,0:29:-0.00,-2.33,-8.98	0/0:1:1,0:23:-0.01,-1.74,-4.70	0/0:3:3,0:29:-0.00,-2.33,-8.98	0/0:2:2,0:26:-0.00,-2.04,-6.84	0/0:4:4,0:32:-0.00,-2.63,-11.12	0/0:3:3,0:29:-0.00,-2.33,-8.98	0/0:1:1,0:23:-0.01,-1.74,-4.70	0/0:1:1,0:23:-0.01,-1.74,-4.70	0/0:2:2,0:26:-0.00,-2.04,-6.84	0/1:3:1,2:25:-1.96,-0.01,-2.37	./.	0/0:5:5,0:36:-0.00,-2.93,-13.26	0/0:1:1,0:23:-0.01,-1.74,-4.70	0/0:3:3,0:29:-0.00,-2.33,-8.98	0/0:6:6,0:39:-0.00,-3.22,-15.40	0/0:5:5,0:36:-0.00,-2.93,-13.26	0/0:3:3,0:29:-0.00,-2.33,-8.98	0/0:2:2,0:26:-0.00,-2.04,-6.84	0/0:1:1,0:23:-0.01,-1.74,-4.70	0/0:1:1,0:23:-0.01,-1.74,-4.70	0/0:1:1,0:23:-0.01,-1.74,-4.70	./.	./.	0/0:6:6,0:39:-0.00,-3.22,-15.40	0/0:2:2,0:26:-0.00,-2.04,-6.84	0/0:3:3,0:29:-0.00,-2.33,-8.98	0/0:2:2,0:26:-0.00,-2.04,-6.84	0/0:1:1,0:23:-0.01,-1.74,-4.70	0/0:1:1,0:23:-0.01,-1.74,-4.70	./.	./.	0/0:1:1,0:23:-0.01,-1.74,-4.70	./.	0/0:4:4,0:32:-0.00,-2.63,-11.12	0/0:2:2,0:26:-0.00,-2.04,-6.84	0/0:6:6,0:39:-0.00,-3.22,-15.40	0/0:2:2,0:26:-0.00,-2.04,-6.84	0/0:3:3,0:29:-0.00,-2.33,-8.98	0/0:5:5,0:36:-0.00,-2.93,-13.26	0/0:5:5,0:36:-0.00,-2.93,-13.26	0/0:5:5,0:36:-0.00,-2.93,-13.26	0/0:1:1,0:23:-0.01,-1.74,-4.70	0/0:4:4,0:32:-0.00,-2.63,-11.12	0/0:2:2,0:26:-0.00,-2.04,-6.84	0/0:5:5,0:36:-0.00,-2.93,-13.26	./.	0/0:4:4,0:32:-0.00,-2.63,-11.12	0/0:2:2,0:26:-0.00,-2.04,-6.84	0/0:2:2,0:26:-0.00,-2.04,-6.84	0/0:1:1,0:23:-0.01,-1.74,-4.70	0/0:7:7,0:40:-0.00,-3.52,-17.54	0/0:3:3,0:29:-0.00,-2.33,-8.98	0/0:1:1,0:23:-0.01,-1.74,-4.70	0/0:2:2,0:26:-0.00,-2.04,-6.84	./.	0/0:4:4,0:32:-0.00,-2.63,-11.12	./.	0/0:1:1,0:23:-0.01,-1.74,-4.70	0/0:8:8,0:40:-0.00,-3.82,-19.68	0/0:4:4,0:32:-0.00,-2.63,-11.12	0/0:4:4,0:32:-0.00,-2.63,-11.12	0/0:1:1,0:23:-0.01,-1.74,-4.70	0/0:1:1,0:23:-0.01,-1.74,-4.70	0/0:1:1,0:23:-0.01,-1.74,-4.70	0/0:1:1,0:23:-0.01,-1.74,-4.70	0/0:4:4,0:32:-0.00,-2.63,-11.12	0/0:3:3,0:29:-0.00,-2.33,-8.98	0/0:3:3,0:29:-0.00,-2.33,-8.98	./.	0/0:2:2,0:26:-0.00,-2.04,-6.84	0/1:6:3,3:39:-3.20,-0.00,-5.75	0/0:4:4,0:32:-0.00,-2.63,-11.12	0/0:5:5,0:36:-0.00,-2.93,-13.26	0/0:3:3,0:29:-0.00,-2.33,-8.98	./.	0/0:1:1,0:23:-0.01,-1.74,-4.70	0/0:3:3,0:29:-0.00,-2.33,-8.98	0/0:2:2,0:26:-0.00,-2.04,-6.84	0/0:2:2,0:26:-0.00,-2.04,-6.84	0/0:1:1,0:23:-0.01,-1.74,-4.70	0/0:3:3,0:29:-0.00,-2.33,-8.98	0/0:4:4,0:32:-0.00,-2.63,-11.12	0/0:1:1,0:23:-0.01,-1.74,-4.70	0/0:3:3,0:29:-0.00,-2.33,-8.98	0/0:2:2,0:26:-0.00,-2.04,-6.84	0/0:5:5,0:36:-0.00,-2.93,-13.26	0/0:2:2,0:26:-0.00,-2.04,-6.84	0/0:4:4,0:32:-0.00,-2.63,-11.12	0/0:3:3,0:29:-0.00,-2.33,-8.98	./.	0/0:1:1,0:23:-0.01,-1.74,-4.70	0/0:1:1,0:23:-0.01,-1.74,-4.70	0/0:2:2,0:26:-0.00,-2.04,-6.84	0/0:2:2,0:26:-0.00,-2.04,-6.84	0/0:3:3,0:29:-0.00,-2.33,-8.98	0/0:4:4,0:32:-0.00,-2.63,-11.12	./.	0/0:7:7,0:40:-0.00,-3.52,-17.54	0/0:2:2,0:26:-0.00,-2.04,-6.84	0/0:3:3,0:29:-0.00,-2.33,-8.98	0/0:3:3,0:29:-0.00,-2.33,-8.98	0/0:1:1,0:23:-0.01,-1.74,-4.70	0/0:3:3,0:29:-0.00,-2.33,-8.98	0/0:1:1,0:23:-0.01,-1.74,-4.70	0/0:5:5,0:36:-0.00,-2.93,-13.26	0/0:2:2,0:26:-0.00,-2.04,-6.84	0/0:1:1,0:23:-0.01,-1.74,-4.70	0/0:6:6,0:39:-0.00,-3.22,-15.40	0/0:2:2,0:26:-0.00,-2.04,-6.84	0/0:8:8,0:40:-0.00,-3.82,-19.68	./.	0/0:4:4,0:32:-0.00,-2.63,-11.12	0/0:1:1,0:23:-0.01,-1.74,-4.70	0/0:3:3,0:29:-0.00,-2.33,-8.98	0/0:4:4,0:32:-0.00,-2.63,-11.12	./.	0/0:8:8,0:40:-0.00,-3.82,-19.68	0/0:3:3,0:29:-0.00,-2.33,-8.98	0/0:2:2,0:26:-0.00,-2.04,-6.84	./.	0/0:3:3,0:29:-0.00,-2.33,-8.98	0/0:1:1,0:23:-0.01,-1.74,-4.70	0/0:2:2,0:26:-0.00,-2.04,-6.84	0/0:5:5,0:36:-0.00,-2.93,-13.26	0/0:3:3,0:29:-0.00,-2.33,-8.98	./.	0/0:1:1,0:23:-0.01,-1.74,-4.70	0/0:3:3,0:29:-0.00,-2.33,-8.98	./.	0/0:2:2,0:26:-0.00,-2.04,-6.84	0/0:1:1,0:23:-0.01,-1.74,-4.70	0/0:3:2,0:26:-0.00,-2.04,-6.84	0/0:2:2,0:26:-0.00,-2.04,-6.84	0/0:1:1,0:23:-0.01,-1.74,-4.70	0/0:3:3,0:29:-0.00,-2.33,-8.98	./.	0/0:5:5,0:36:-0.00,-2.93,-13.26	0/0:4:4,0:32:-0.00,-2.63,-11.12	./.	0/0:1:1,0:23:-0.01,-1.74,-4.70	0/0:1:1,0:23:-0.01,-1.74,-4.70	0/0:1:1,0:23:-0.01,-1.74,-4.70	0/0:4:4,0:32:-0.00,-2.63,-11.12	0/0:3:3,0:29:-0.00,-2.33,-8.98	0/0:1:1,0:23:-0.01,-1.74,-4.70	0/0:1:1,0:23:-0.01,-1.74,-4.70	0/0:3:3,0:29:-0.00,-2.33,-8.98	0/0:2:2,0:26:-0.00,-2.04,-6.84	0/0:4:4,0:32:-0.00,-2.63,-11.12	0/0:1:1,0:23:-0.01,-1.74,-4.70	./.	0/0:2:2,0:26:-0.00,-2.04,-6.84	0/0:2:2,0:26:-0.00,-2.04,-6.84	0/0:2:2,0:26:-0.00,-2.04,-6.84	./.	0/0:3:3,0:29:-0.00,-2.33,-8.98	0/0:2:2,0:26:-0.00,-2.04,-6.84	0/0:2:2,0:26:-0.00,-2.04,-6.84	./.	0/0:1:1,0:23:-0.01,-1.74,-4.70	0/0:4:4,0:32:-0.00,-2.63,-11.12	./.	0/0:2:2,0:26:-0.00,-2.04,-6.84	0/0:2:2,0:26:-0.00,-2.04,-6.84	0/0:1:1,0:23:-0.01,-1.74,-4.70	0/0:1:1,0:23:-0.01,-1.74,-4.70	0/0:1:1,0:23:-0.01,-1.74,-4.70	0/0:2:2,0:26:-0.00,-2.04,-6.84	0/0:1:1,0:23:-0.01,-1.74,-4.70	0/0:3:3,0:29:-0.00,-2.33,-8.98	./.	0/0:2:2,0:26:-0.00,-2.04,-6.84	0/0:5:5,0:36:-0.00,-2.93,-13.26	0/0:1:1,0:23:-0.01,-1.74,-4.70	0/0:1:1,0:23:-0.01,-1.74,-4.70	0/0:6:6,0:39:-0.00,-3.22,-15.40	0/0:2:1,0:23:-0.01,-1.74,-4.70	0/0:3:3,0:29:-0.00,-2.33,-8.98	0/0:2:2,0:26:-0.00,-2.04,-6.84	0/0:4:4,0:32:-0.00,-2.63,-11.12	0/0:1:1,0:23:-0.01,-1.74,-4.70	0/0:3:3,0:29:-0.00,-2.33,-8.98	0/0:7:7,0:40:-0.00,-3.52,-17.54	0/0:4:4,0:32:-0.00,-2.63,-11.12	0/0:2:2,0:26:-0.00,-2.04,-6.84	0/0:4:4,0:32:-0.00,-2.63,-11.12	0/0:5:5,0:36:-0.00,-2.93,-13.26	./.	0/0:7:7,0:40:-0.00,-3.52,-17.54	0/0:2:2,0:26:-0.00,-2.04,-6.84	0/0:2:2,0:26:-0.00,-2.04,-6.84	0/0:1:1,0:23:-0.01,-1.74,-4.70	0/0:2:2,0:26:-0.00,-2.04,-6.84	./.	0/0:6:6,0:39:-0.00,-3.22,-15.40	0/0:1:1,0:23:-0.01,-1.74,-4.70	./.	0/0:4:4,0:32:-0.00,-2.63,-11.12	0/0:1:1,0:23:-0.01,-1.74,-4.70	0/0:1:1,0:23:-0.01,-1.74,-4.70	0/0:2:2,0:26:-0.00,-2.04,-6.84	0/0:4:4,0:32:-0.00,-2.63,-11.12	0/0:2:2,0:26:-0.00,-2.04,-6.84	./.	0/0:3:3,0:29:-0.00,-2.33,-8.98	0/0:4:4,0:32:-0.00,-2.63,-11.12	0/0:1:1,0:23:-0.01,-1.74,-4.70	0/0:1:1,0:23:-0.01,-1.74,-4.70	0/0:3:3,0:29:-0.00,-2.33,-8.98	0/0:2:2,0:26:-0.00,-2.04,-6.84	0/0:3:3,0:29:-0.00,-2.33,-8.98	0/0:2:2,0:26:-0.00,-2.04,-6.84	0/0:1:1,0:23:-0.01,-1.74,-4.70	./.	0/0:4:4,0:32:-0.00,-2.63,-11.12	./.	0/0:1:1,0:23:-0.01,-1.74,-4.70	0/0:2:2,0:26:-0.00,-2.04,-6.84	./.	0/0:2:2,0:26:-0.00,-2.04,-6.84	0/0:2:2,0:26:-0.00,-2.04,-6.84	./.	0/0:1:1,0:23:-0.01,-1.74,-4.70	./.	0/0:1:1,0:23:-0.01,-1.74,-4.70	0/0:2:2,0:26:-0.00,-2.04,-6.84	./.	0/0:2:2,0:26:-0.00,-2.04,-6.84	0/0:1:1,0:23:-0.01,-1.74,-4.70	0/0:1:1,0:23:-0.01,-1.74,-4.70	0/0:4:4,0:32:-0.00,-2.63,-11.12	./.	0/0:2:2,0:26:-0.00,-2.04,-6.84	0/0:1:1,0:23:-0.01,-1.74,-4.70	0/0:4:1,0:23:-0.01,-1.74,-4.70	0/0:1:1,0:23:-0.01,-1.74,-4.70	0/0:2:2,0:26:-0.00,-2.04,-6.84	./.	0/0:3:3,0:29:-0.00,-2.33,-8.98	0/0:4:4,0:32:-0.00,-2.63,-11.12	./.	0/0:1:1,0:23:-0.01,-1.74,-4.70	0/0:2:2,0:26:-0.00,-2.04,-6.84	0/0:3:3,0:29:-0.00,-2.33,-8.98	0/0:5:5,0:36:-0.00,-2.93,-13.26	0/0:2:2,0:26:-0.00,-2.04,-6.84	0/0:1:1,0:23:-0.01,-1.74,-4.70	0/0:2:2,0:26:-0.00,-2.04,-6.84	0/0:2:2,0:26:-0.00,-2.04,-6.84	0/0:1:1,0:23:-0.01,-1.74,-4.70	0/0:1:1,0:23:-0.01,-1.74,-4.70	0/0:2:2,0:26:-0.00,-2.04,-6.84	0/0:2:2,0:26:-0.00,-2.04,-6.84	./.	0/0:2:2,0:26:-0.00,-2.04,-6.84	./.	0/0:1:1,0:23:-0.01,-1.74,-4.70	0/0:1:1,0:23:-0.01,-1.74,-4.70	0/0:3:3,0:29:-0.00,-2.33,-8.98	0/0:1:0,0:19:-0.02,-1.45,-2.57	0/0:3:3,0:29:-0.00,-2.33,-8.98	./.	./.	./.	0/0:2:2,0:26:-0.00,-2.04,-6.84	./.	0/0:1:1,0:23:-0.01,-1.74,-4.70	0/0:1:1,0:23:-0.01,-1.74,-4.70	0/0:3:0,0:19:-0.02,-1.45,-2.57	0/0:1:1,0:23:-0.01,-1.74,-4.70	0/0:2:2,0:26:-0.00,-2.04,-6.84	0/0:3:3,0:29:-0.00,-2.33,-8.98	0/0:2:2,0:26:-0.00,-2.04,-6.84	./.	0/0:2:2,0:26:-0.00,-2.04,-6.84	0/0:2:2,0:26:-0.00,-2.04,-6.84	0/0:3:3,0:29:-0.00,-2.33,-8.98	0/0:1:1,0:23:-0.01,-1.74,-4.70	0/0:2:2,0:26:-0.00,-2.04,-6.84	0/0:2:2,0:26:-0.00,-2.04,-6.84	0/0:2:2,0:26:-0.00,-2.04,-6.84	0/0:4:4,0:32:-0.00,-2.63,-11.12	0/0:2:2,0:26:-0.00,-2.04,-6.84	0/0:3:3,0:29:-0.00,-2.33,-8.98	0/0:1:1,0:23:-0.01,-1.74,-4.70	0/0:4:4,0:32:-0.00,-2.63,-11.12	0/0:2:2,0:26:-0.00,-2.04,-6.84	./.	./.	./.	0/0:1:1,0:23:-0.01,-1.74,-4.70	0/0:2:2,0:26:-0.00,-2.04,-6.84
COB1p00025	1504654	3463:33:+	G	T	.	PASS	NS=290;AF=0.016	GT:DP:AD:GQ:GL	0/0:1:1,0:20:-0.01,-1.47,-5.70	./.	./.	0/0:5:5,0:33:-0.00,-2.66,-18.31	0/0:4:4,0:30:-0.00,-2.36,-15.15	0/0:7:7,0:39:-0.00,-3.26,-24.62	0/0:2:2,0:23:-0.01,-1.77,-8.85	0/0:1:1,0:20:-0.01,-1.47,-5.70	0/0:4:4,0:30:-0.00,-2.36,-15.15	0/0:2:2,0:23:-0.01,-1.77,-8.85	0/0:1:1,0:20:-0.01,-1.47,-5.70	0/0:1:1,0:20:-0.01,-1.47,-5.70	0/0:3:3,0:26:-0.00,-2.06,-12.00	0/0:2:2,0:23:-0.01,-1.77,-8.85	0/0:3:3,0:26:-0.00,-2.06,-12.00	0/0:2:2,0:23:-0.01,-1.77,-8.85	0/0:1:1,0:20:-0.01,-1.47,-5.70	0/0:1:1,0:20:-0.01,-1.47,-5.70	0/0:4:4,0:30:-0.00,-2.36,-15.15	0/0:1:1,0:20:-0.01,-1.47,-5.70	./.	0/0:1:1,0:20:-0.01,-1.47,-5.70	0/0:1:1,0:20:-0.01,-1.47,-5.70	0/0:2:2,0:23:-0.01,-1.77,-8.85	./.	./.	0/0:1:1,0:20:-0.01,-1.47,-5.70	0/0:3:3,0:26:-0.00,-2.06,-12.00	0/0:4:4,0:30:-0.00,-2.36,-15.15	0/0:1:1,0:20:-0.01,-1.47,-5.70	0/0:4:4,0:30:-0.00,-2.36,-15.15	0/0:1:1,0:20:-0.01,-1.47,-5.70	0/0:4:4,0:30:-0.00,-2.36,-15.15	0/1:4:1,3:40:-7.10,-0.00,-3.33	0/0:1:1,0:20:-0.01,-1.47,-5.70	0/0:5:5,0:33:-0.00,-2.66,-18.31	0/0:1:1,0:20:-0.01,-1.47,-5.70	./.	0/0:1:1,0:20:-0.01,-1.47,-5.70	0/0:4:4,0:30:-0.00,-2.36,-15.15	0/0:1:1,0:20:-0.01,-1.47,-5.70	0/0:2:2,0:23:-0.01,-1.77,-8.85	0/0:2:2,0:23:-0.01,-1.77,-8.85	0/0:4:4,0:30:-0.00,-2.36,-15.15	0/0:2:2,0:23:-0.01,-1.77,-8.85	0/0:2:2,0:23:-0.01,-1.77,-8.85	0/0:5:5,0:33:-0.00,-2.66,-18.31	0/0:4:4,0:30:-0.00,-2.36,-15.15	0/0:1:1,0:20:-0.01,-1.47,-5.70	0/0:3:3,0:26:-0.00,-2.06,-12.00	0/0:2:2,0:23:-0.01,-1.77,-8.85	0/0:4:4,0:30:-0.00,-2.36,-15.15	0/0:3:3,0:26:-0.00,-2.06,-12.00	0/0:1:1,0:20:-0.01,-1.47,-5.70	0/0:1:1,0:20:-0.01,-1.47,-5.70	0/0:2:2,0:23:-0.01,-1.77,-8.85	0/1:3:1,2:40:-4.25,-0.00,-3.63	./.	0/0:5:5,0:33:-0.00,-2.66,-18.31	0/0:1:1,0:20:-0.01,-1.47,-5.70	0/0:3:3,0:26:-0.00,-2.06,-12.00	0/0:6:6,0:36:-0.00,-2.96,-21.46	0/0:5:5,0:33:-0.00,-2.66,-18.31	0/0:3:3,0:26:-0.00,-2.06,-12.00	0/0:2:2,0:23:-0.01,-1.77,-8.85	0/0:1:1,0:20:-0.01,-1.47,-5.70	0/0:1:1,0:20:-0.01,-1.47,-5.70	0/0:1:1,0:20:-0.01,-1.47,-5.70	./.	./.	0/0:6:6,0:36:-0.00,-2.96,-21.46	0/0:2:2,0:23:-0.01,-1.77,-8.85	0/0:3:3,0:26:-0.00,-2.06,-12.00	0/0:2:2,0:23:-0.01,-1.77,-8.85	0/0:1:1,0:20:-0.01,-1.47,-5.70	0/0:1:1,0:20:-0.01,-1.47,-5.70	./.	./.	0/0:1:1,0:20:-0.01,-1.47,-5.70	./.	0/0:4:4,0:30:-0.00,-2.36,-15.15	0/0:2:2,0:23:-0.01,-1.77,-8.85	0/0:6:6,0:36:-0.00,-2.96,-21.46	0/0:2:2,0:23:-0.01,-1.77,-8.85	0/0:3:3,0:26:-0.00,-2.06,-12.00	0/0:5:5,0:33:-0.00,-2.66,-18.31	0/0:5:5,0:33:-0.00,-2.66,-18.31	0/0:5:5,0:33:-0.00,-2.66,-18.31	0/0:1:1,0:20:-0.01,-1.47,-5.70	0/0:4:4,0:30:-0.00,-2.36,-15.15	0/0:2:2,0:23:-0.01,-1.77,-8.85	0/0:5:5,0:33:-0.00,-2.66,-18.31	./.	0/0:4:4,0:30:-0.00,-2.36,-15.15	0/0:2:2,0:23:-0.01,-1.77,-8.85	0/0:2:2,0:23:-0.01,-1.77,-8.85	0/0:1:1,0:20:-0.01,-1.47,-5.70	0/0:7:7,0:39:-0.00,-3.26,-24.62	0/0:3:3,0:26:-0.00,-2.06,-12.00	0/0:1:1,0:20:-0.01,-1.47,-5.70	0/0:2:2,0:23:-0.01,-1.77,-8.85	./.	0/0:4:4,0:30:-0.00,-2.36,-15.15	./.	0/0:1:1,0:20:-0.01,-1.47,-5.70	0/0:8:8,0:40:-0.00,-3.56,-27.77	0/0:4:4,0:30:-0.00,-2.36,-15.15	0/0:4:4,0:30:-0.00,-2.36,-15.15	0/0:1:1,0:20:-0.01,-1.47,-5.70	0/0:1:1,0:20:-0.01,-1.47,-5.70	0/0:1:1,0:20:-0.01,-1.47,-5.70	0/0:1:1,0:20:-0.01,-1.47,-5.70	0/0:4:4,0:30:-0.00,-2.36,-15.15	0/0:3:3,0:26:-0.00,-2.06,-12.00	0/0:3:3,0:26:-0.00,-2.06,-12.00	./.	0/0:2:2,0:23:-0.01,-1.77,-8.85	0/1:6:3,3:40:-6.50,-0.00,-9.04	0/0:4:4,0:30:-0.00,-2.36,-15.15	0/0:5:5,0:33:-0.00,-2.66,-18.31	0/0:3:3,0:26:-0.00,-2.06,-12.00	./.	0/0:1:1,0:20:-0.01,-1.47,-5.70	0/0:3:3,0:26:-0.00,-2.06,-12.00	0/0:2:2,0:23:-0.01,-1.77,-8.85	0/0:2:2,0:23:-0.01,-1.77,-8.85	0/0:1:1,0:20:-0.01,-1.47,-5.70	0/0:3:3,0:26:-0.00,-2.06,-12.00	0/0:4:4,0:30:-0.00,-2.36,-15.15	0/0:1:1,0:20:-0.01,-1.47,-5.70	0/0:3:3,0:26:-0.00,-2.06,-12.00	0/0:2:2,0:23:-0.01,-1.77,-8.85	0/0:5:5,0:33:-0.00,-2.66,-18.31	0/0:2:2,0:23:-0.01,-1.77,-8.85	0/0:4:4,0:30:-0.00,-2.36,-15.15	0/0:3:3,0:26:-0.00,-2.06,-12.00	./.	0/0:1:1,0:20:-0.01,-1.47,-5.70	0/0:1:1,0:20:-0.01,-1.47,-5.70	0/0:2:2,0:23:-0.01,-1.77,-8.85	0/0:2:2,0:23:-0.01,-1.77,-8.85	0/0:3:3,0:26:-0.00,-2.06,-12.00	0/0:4:4,0:30:-0.00,-2.36,-15.15	./.	0/0:7:7,0:39:-0.00,-3.26,-24.62	0/0:2:2,0:23:-0.01,-1.77,-8.85	0/0:3:3,0:26:-0.00,-2.06,-12.00	0/0:3:3,0:26:-0.00,-2.06,-12.00	0/0:1:1,0:20:-0.01,-1.47,-5.70	0/0:3:3,0:26:-0.00,-2.06,-12.00	0/0:1:1,0:20:-0.01,-1.47,-5.70	0/0:5:5,0:33:-0.00,-2.66,-18.31	0/0:2:2,0:23:-0.01,-1.77,-8.85	0/0:1:1,0:20:-0.01,-1.47,-5.70	0/0:6:6,0:36:-0.00,-2.96,-21.46	0/0:2:2,0:23:-0.01,-1.77,-8.85	0/0:8:8,0:40:-0.00,-3.56,-27.77	./.	0/0:4:4,0:30:-0.00,-2.36,-15.15	0/0:1:1,0:20:-0.01,-1.47,-5.70	0/0:3:3,0:26:-0.00,-2.06,-12.00	0/0:4:4,0:30:-0.00,-2.36,-15.15	0/1:1:0,1:15:-1.74,-0.04,-1.12	0/0:8:8,0:40:-0.00,-3.56,-27.77	0/0:3:3,0:26:-0.00,-2.06,-12.00	0/0:2:2,0:23:-0.01,-1.77,-8.85	./.	0/0:3:3,0:26:-0.00,-2.06,-12.00	0/0:1:1,0:20:-0.01,-1.47,-5.70	0/0:2:2,0:23:-0.01,-1.77,-8.85	0/0:5:5,0:33:-0.00,-2.66,-18.31	0/0:3:3,0:26:-0.00,-2.06,-12.00	./.	0/0:1:1,0:20:-0.01,-1.47,-5.70	0/0:3:3,0:26:-0.00,-2.06,-12.00	./.	0/0:2:2,0:23:-0.01,-1.77,-8.85	0/0:1:1,0:20:-0.01,-1.47,-5.70	0/0:3:3,0:26:-0.00,-2.06,-12.00	0/0:2:2,0:23:-0.01,-1.77,-8.85	0/0:1:1,0:20:-0.01,-1.47,-5.70	0/0:3:3,0:26:-0.00,-2.06,-12.00	./.	0/0:5:5,0:33:-0.00,-2.66,-18.31	0/0:4:4,0:30:-0.00,-2.36,-15.15	./.	0/0:1:1,0:20:-0.01,-1.47,-5.70	0/0:1:1,0:20:-0.01,-1.47,-5.70	0/0:1:1,0:20:-0.01,-1.47,-5.70	0/0:4:4,0:30:-0.00,-2.36,-15.15	0/0:3:3,0:26:-0.00,-2.06,-12.00	0/0:1:1,0:20:-0.01,-1.47,-5.70	0/0:1:1,0:20:-0.01,-1.47,-5.70	0/0:3:3,0:26:-0.00,-2.06,-12.00	0/0:2:2,0:23:-0.01,-1.77,-8.85	0/0:4:4,0:30:-0.00,-2.36,-15.15	0/0:1:1,0:20:-0.01,-1.47,-5.70	./.	0/0:2:2,0:23:-0.01,-1.77,-8.85	0/0:2:2,0:23:-0.01,-1.77,-8.85	0/0:2:2,0:23:-0.01,-1.77,-8.85	./.	0/0:3:3,0:26:-0.00,-2.06,-12.00	0/0:2:2,0:23:-0.01,-1.77,-8.85	0/0:2:2,0:23:-0.01,-1.77,-8.85	0/1:1:0,1:15:-1.74,-0.04,-1.12	0/0:1:1,0:20:-0.01,-1.47,-5.70	0/0:4:4,0:30:-0.00,-2.36,-15.15	./.	0/0:2:2,0:23:-0.01,-1.77,-8.85	0/0:2:2,0:23:-0.01,-1.77,-8.85	0/0:1:1,0:20:-0.01,-1.47,-5.70	0/0:1:1,0:20:-0.01,-1.47,-5.70	0/0:1:1,0:20:-0.01,-1.47,-5.70	0/0:2:2,0:23:-0.01,-1.77,-8.85	0/0:1:1,0:20:-0.01,-1.47,-5.70	0/0:3:3,0:26:-0.00,-2.06,-12.00	./.	0/0:2:2,0:23:-0.01,-1.77,-8.85	0/0:5:5,0:33:-0.00,-2.66,-18.31	0/0:1:1,0:20:-0.01,-1.47,-5.70	0/0:1:1,0:20:-0.01,-1.47,-5.70	0/0:6:6,0:36:-0.00,-2.96,-21.46	0/0:2:2,0:23:-0.01,-1.77,-8.85	0/0:3:3,0:26:-0.00,-2.06,-12.00	0/0:2:2,0:23:-0.01,-1.77,-8.85	0/0:4:4,0:30:-0.00,-2.36,-15.15	0/0:1:1,0:20:-0.01,-1.47,-5.70	0/0:3:3,0:26:-0.00,-2.06,-12.00	0/0:7:7,0:39:-0.00,-3.26,-24.62	0/0:4:4,0:30:-0.00,-2.36,-15.15	0/0:2:2,0:23:-0.01,-1.77,-8.85	0/0:4:4,0:30:-0.00,-2.36,-15.15	0/0:5:5,0:33:-0.00,-2.66,-18.31	./.	0/0:7:7,0:39:-0.00,-3.26,-24.62	0/0:2:2,0:23:-0.01,-1.77,-8.85	0/0:2:2,0:23:-0.01,-1.77,-8.85	0/0:1:1,0:20:-0.01,-1.47,-5.70	0/0:2:2,0:23:-0.01,-1.77,-8.85	./.	0/0:6:6,0:36:-0.00,-2.96,-21.46	0/0:1:1,0:20:-0.01,-1.47,-5.70	./.	0/0:4:4,0:30:-0.00,-2.36,-15.15	0/0:1:1,0:20:-0.01,-1.47,-5.70	0/0:1:1,0:20:-0.01,-1.47,-5.70	0/0:2:2,0:23:-0.01,-1.77,-8.85	0/0:4:4,0:30:-0.00,-2.36,-15.15	0/0:2:2,0:23:-0.01,-1.77,-8.85	0/1:3:2,1:16:-1.13,-0.03,-6.82	0/0:3:3,0:26:-0.00,-2.06,-12.00	0/0:4:4,0:30:-0.00,-2.36,-15.15	0/0:1:1,0:20:-0.01,-1.47,-5.70	0/0:1:1,0:20:-0.01,-1.47,-5.70	0/0:3:3,0:26:-0.00,-2.06,-12.00	0/0:2:2,0:23:-0.01,-1.77,-8.85	0/0:3:3,0:26:-0.00,-2.06,-12.00	0/0:2:2,0:23:-0.01,-1.77,-8.85	0/0:1:1,0:20:-0.01,-1.47,-5.70	./.	0/0:4:4,0:30:-0.00,-2.36,-15.15	./.	0/0:1:1,0:20:-0.01,-1.47,-5.70	0/0:2:2,0:23:-0.01,-1.77,-8.85	./.	0/0:2:2,0:23:-0.01,-1.77,-8.85	0/0:2:2,0:23:-0.01,-1.77,-8.85	0/1:3:2,1:16:-1.13,-0.03,-6.82	0/0:1:1,0:20:-0.01,-1.47,-5.70	0/1:3:2,1:16:-1.13,-0.03,-6.82	0/0:1:1,0:20:-0.01,-1.47,-5.70	0/0:2:2,0:23:-0.01,-1.77,-8.85	./.	0/0:2:2,0:23:-0.01,-1.77,-8.85	0/0:1:1,0:20:-0.01,-1.47,-5.70	0/0:1:1,0:20:-0.01,-1.47,-5.70	0/0:4:4,0:30:-0.00,-2.36,-15.15	0/1:2:1,1:19:-1.41,-0.02,-3.95	0/0:2:2,0:23:-0.01,-1.77,-8.85	0/0:1:1,0:20:-0.01,-1.47,-5.70	0/0:4:4,0:30:-0.00,-2.36,-15.15	0/0:1:1,0:20:-0.01,-1.47,-5.70	0/0:2:2,0:23:-0.01,-1.77,-8.85	./.	0/0:3:3,0:26:-0.00,-2.06,-12.00	0/0:4:4,0:30:-0.00,-2.36,-15.15	./.	0/0:1:1,0:20:-0.01,-1.47,-5.70	0/0:2:2,0:23:-0.01,-1.77,-8.85	0/0:3:3,0:26:-0.00,-2.06,-12.00	0/0:5:5,0:33:-0.00,-2.66,-18.31	0/0:2:2,0:23:-0.01,-1.77,-8.85	0/0:1:1,0:20:-0.01,-1.47,-5.70	0/0:2:2,0:23:-0.01,-1.77,-8.85	0/0:2:2,0:23:-0.01,-1.77,-8.85	0/0:1:1,0:20:-0.01,-1.47,-5.70	0/0:1:1,0:20:-0.01,-1.47,-5.70	0/0:2:2,0:23:-0.01,-1.77,-8.85	0/0:2:2,0:23:-0.01,-1.77,-8.85	./.	0/0:2:2,0:23:-0.01,-1.77,-8.85	./.	0/0:1:1,0:20:-0.01,-1.47,-5.70	0/0:1:1,0:20:-0.01,-1.47,-5.70	0/0:3:3,0:26:-0.00,-2.06,-12.00	0/0:1:1,0:20:-0.01,-1.47,-5.70	0/0:3:3,0:26:-0.00,-2.06,-12.00	./.	./.	./.	0/0:2:2,0:23:-0.01,-1.77,-8.85	./.	0/0:1:1,0:20:-0.01,-1.47,-5.70	0/0:1:1,0:20:-0.01,-1.47,-5.70	0/0:3:3,0:26:-0.00,-2.06,-12.00	0/0:1:1,0:20:-0.01,-1.47,-5.70	0/0:2:2,0:23:-0.01,-1.77,-8.85	0/0:3:3,0:26:-0.00,-2.06,-12.00	0/0:2:2,0:23:-0.01,-1.77,-8.85	./.	./.	0/0:2:2,0:23:-0.01,-1.77,-8.85	0/0:3:3,0:26:-0.00,-2.06,-12.00	0/0:1:1,0:20:-0.01,-1.47,-5.70	0/0:2:2,0:23:-0.01,-1.77,-8.85	0/0:2:2,0:23:-0.01,-1.77,-8.85	0/0:2:2,0:23:-0.01,-1.77,-8.85	0/0:4:4,0:30:-0.00,-2.36,-15.15	0/0:2:2,0:23:-0.01,-1.77,-8.85	0/0:3:3,0:26:-0.00,-2.06,-12.00	0/0:1:1,0:20:-0.01,-1.47,-5.70	0/0:4:4,0:30:-0.00,-2.36,-15.15	0/0:2:2,0:23:-0.01,-1.77,-8.85	./.	./.	./.	0/0:1:1,0:20:-0.01,-1.47,-5.70	0/0:2:2,0:23:-0.01,-1.77,-8.85
COB1p00025	1504663	3463:42:+	T	C	.	PASS	NS=289;AF=0.016	GT:DP:AD:GQ:GL	0/0:1:1,0:19:-0.02,-1.43,-6.75	./.	0/1:4:3,1:24:-1.89,-0.01,-12.81	0/0:5:5,0:32:-0.00,-2.62,-23.52	0/0:4:4,0:29:-0.00,-2.32,-19.32	0/0:7:7,0:39:-0.00,-3.22,-31.91	0/0:2:2,0:23:-0.01,-1.72,-10.93	0/0:1:1,0:19:-0.02,-1.43,-6.75	0/0:4:4,0:29:-0.00,-2.32,-19.32	0/0:2:2,0:23:-0.01,-1.72,-10.93	0/0:1:1,0:19:-0.02,-1.43,-6.75	0/0:1:1,0:19:-0.02,-1.43,-6.75	0/0:3:3,0:26:-0.00,-2.02,-15.13	0/0:2:2,0:23:-0.01,-1.72,-10.93	0/0:3:3,0:26:-0.00,-2.02,-15.13	0/0:2:2,0:23:-0.01,-1.72,-10.93	0/0:1:1,0:19:-0.02,-1.43,-6.75	0/0:1:1,0:19:-0.02,-1.43,-6.75	0/0:4:4,0:29:-0.00,-2.32,-19.32	0/0:1:1,0:19:-0.02,-1.43,-6.75	./.	0/0:1:1,0:19:-0.02,-1.43,-6.75	0/0:1:1,0:19:-0.02,-1.43,-6.75	0/0:2:2,0:23:-0.01,-1.72,-10.93	./.	./.	0/0:1:1,0:19:-0.02,-1.43,-6.75	0/0:3:3,0:26:-0.00,-2.02,-15.13	0/0:4:4,0:29:-0.00,-2.32,-19.32	0/0:1:1,0:19:-0.02,-1.43,-6.75	0/0:4:4,0:29:-0.00,-2.32,-19.32	0/0:1:1,0:19:-0.02,-1.43,-6.75	0/0:4:4,0:29:-0.00,-2.32,-19.32	0/1:4:1,3:40:-10.27,-0.00,-4.41	0/0:1:1,0:19:-0.02,-1.43,-6.75	0/0:5:5,0:32:-0.00,-2.62,-23.52	0/0:1:1,0:19:-0.02,-1.43,-6.75	./.	0/0:1:1,0:19:-0.02,-1.43,-6.75	0/0:4:4,0:29:-0.00,-2.32,-19.32	0/0:1:1,0:19:-0.02,-1.43,-6.75	0/0:2:2,0:23:-0.01,-1.72,-10.93	0/0:2:2,0:23:-0.01,-1.72,-10.93	0/0:4:4,0:29:-0.00,-2.32,-19.32	0/0:2:2,0:23:-0.01,-1.72,-10.93	0/0:2:2,0:23:-0.01,-1.72,-10.93	0/0:5:5,0:32:-0.00,-2.62,-23.52	0/0:4:4,0:29:-0.00,-2.32,-19.32	0/0:1:1,0:19:-0.02,-1.43,-6.75	0/0:3:3,0:26:-0.00,-2.02,-15.13	0/0:2:2,0:23:-0.01,-1.72,-10.93	0/0:4:4,0:29:-0.00,-2.32,-19.32	0/0:3:3,0:26:-0.00,-2.02,-15.13	0/0:1:1,0:19:-0.02,-1.43,-6.75	0/0:1:1,0:19:-0.02,-1.43,-6.75	0/0:2:2,0:23:-0.01,-1.72,-10.93	0/1:3:1,2:40:-6.38,-0.00,-4.71	./.	0/0:5:5,0:32:-0.00,-2.62,-23.52	0/0:1:1,0:19:-0.02,-1.43,-6.75	0/0:3:3,0:26:-0.00,-2.02,-15.13	0/0:6:6,0:36:-0.00,-2.92,-27.71	0/0:5:5,0:32:-0.00,-2.62,-23.52	0/0:3:3,0:26:-0.00,-2.02,-15.13	0/0:2:2,0:23:-0.01,-1.72,-10.93	0/0:1:1,0:19:-0.02,-1.43,-6.75	0/0:1:1,0:19:-0.02,-1.43,-6.75	0/0:1:1,0:19:-0.02,-1.43,-6.75	./.	./.	0/0:6:6,0:36:-0.00,-2.92,-27.71	0/0:2:2,0:23:-0.01,-1.72,-10.93	0/0:3:3,0:26:-0.00,-2.02,-15.13	0/0:2:2,0:23:-0.01,-1.72,-10.93	0/0:1:1,0:19:-0.02,-1.43,-6.75	0/0:1:1,0:19:-0.02,-1.43,-6.75	./.	./.	0/0:1:1,0:19:-0.02,-1.43,-6.75	./.	0/0:4:4,0:29:-0.00,-2.32,-19.32	0/0:2:2,0:23:-0.01,-1.72,-10.93	0/0:6:6,0:36:-0.00,-2.92,-27.71	0/0:2:2,0:23:-0.01,-1.72,-10.93	0/0:3:3,0:26:-0.00,-2.02,-15.13	0/0:5:5,0:32:-0.00,-2.62,-23.52	0/0:5:5,0:32:-0.00,-2.62,-23.52	0/0:5:5,0:32:-0.00,-2.62,-23.52	0/0:1:1,0:19:-0.02,-1.43,-6.75	0/0:4:4,0:29:-0.00,-2.32,-19.32	0/0:2:2,0:23:-0.01,-1.72,-10.93	0/0:5:5,0:32:-0.00,-2.62,-23.52	./.	0/0:4:4,0:29:-0.00,-2.32,-19.32	0/0:2:2,0:23:-0.01,-1.72,-10.93	0/0:2:2,0:23:-0.01,-1.72,-10.93	0/0:1:1,0:19:-0.02,-1.43,-6.75	0/0:7:7,0:39:-0.00,-3.22,-31.91	0/0:3:3,0:26:-0.00,-2.02,-15.13	0/0:1:1,0:19:-0.02,-1.43,-6.75	0/0:2:2,0:23:-0.01,-1.72,-10.93	./.	0/0:4:4,0:29:-0.00,-2.32,-19.32	./.	0/0:1:1,0:19:-0.02,-1.43,-6.75	0/0:8:8,0:40:-0.00,-3.52,-36.10	0/0:4:4,0:29:-0.00,-2.32,-19.32	0/0:4:4,0:29:-0.00,-2.32,-19.32	0/0:1:1,0:19:-0.02,-1.43,-6.75	0/0:1:1,0:19:-0.02,-1.43,-6.75	0/0:1:1,0:19:-0.02,-1.43,-6.75	0/0:1:1,0:19:-0.02,-1.43,-6.75	0/0:4:4,0:29:-0.00,-2.32,-19.32	0/0:3:3,0:26:-0.00,-2.02,-15.13	0/0:3:3,0:26:-0.00,-2.02,-15.13	./.	0/0:2:2,0:23:-0.01,-1.72,-10.93	0/1:6:3,3:40:-9.67,-0.00,-12.20	0/0:4:4,0:29:-0.00,-2.32,-19.32	0/0:5:5,0:32:-0.00,-2.62,-23.52	0/0:3:3,0:26:-0.00,-2.02,-15.13	./.	0/0:1:1,0:19:-0.02,-1.43,-6.75	0/0:3:3,0:26:-0.00,-2.02,-15.13	0/0:2:2,0:23:-0.01,-1.72,-10.93	0/0:2:2,0:23:-0.01,-1.72,-10.93	0/0:1:1,0:19:-0.02,-1.43,-6.75	0/0:3:3,0:26:-0.00,-2.02,-15.13	0/0:4:4,0:29:-0.00,-2.32,-19.32	0/0:1:1,0:19:-0.02,-1.43,-6.75	0/0:3:3,0:26:-0.00,-2.02,-15.13	0/0:2:2,0:23:-0.01,-1.72,-10.93	0/0:5:5,0:32:-0.00,-2.62,-23.52	0/0:2:2,0:23:-0.01,-1.72,-10.93	0/0:4:4,0:29:-0.00,-2.32,-19.32	0/0:3:3,0:26:-0.00,-2.02,-15.13	./.	0/0:1:1,0:19:-0.02,-1.43,-6.75	0/0:1:1,0:19:-0.02,-1.43,-6.75	0/0:2:2,0:23:-0.01,-1.72,-10.93	0/0:2:2,0:23:-0.01,-1.72,-10.93	0/0:3:3,0:26:-0.00,-2.02,-15.13	0/0:4:4,0:29:-0.00,-2.32,-19.32	./.	0/0:7:7,0:39:-0.00,-3.22,-31.91	0/0:2:2,0:23:-0.01,-1.72,-10.93	0/0:3:3,0:26:-0.00,-2.02,-15.13	0/0:3:3,0:26:-0.00,-2.02,-15.13	0/0:1:1,0:19:-0.02,-1.43,-6.75	0/0:3:3,0:26:-0.00,-2.02,-15.13	0/0:1:1,0:19:-0.02,-1.43,-6.75	0/0:5:5,0:32:-0.00,-2.62,-23.52	0/0:2:2,0:23:-0.01,-1.72,-10.93	0/0:1:1,0:19:-0.02,-1.43,-6.75	0/0:6:6,0:36:-0.00,-2.92,-27.71	0/1:2:1,1:31:-2.48,-0.00,-5.02	0/0:8:8,0:40:-0.00,-3.52,-36.10	./.	0/0:4:4,0:29:-0.00,-2.32,-19.32	0/0:1:1,0:19:-0.02,-1.43,-6.75	0/0:3:3,0:26:-0.00,-2.02,-15.13	0/0:4:4,0:29:-0.00,-2.32,-19.32	./.	0/0:8:8,0:40:-0.00,-3.52,-36.10	0/0:3:3,0:26:-0.00,-2.02,-15.13	0/0:2:2,0:23:-0.01,-1.72,-10.93	./.	0/0:3:3,0:26:-0.00,-2.02,-15.13	0/0:1:1,0:19:-0.02,-1.43,-6.75	0/0:2:2,0:23:-0.01,-1.72,-10.93	0/0:5:5,0:32:-0.00,-2.62,-23.52	0/0:3:3,0:26:-0.00,-2.02,-15.13	./.	0/0:1:1,0:19:-0.02,-1.43,-6.75	0/0:3:3,0:26:-0.00,-2.02,-15.13	./.	0/0:2:2,0:23:-0.01,-1.72,-10.93	0/0:1:1,0:19:-0.02,-1.43,-6.75	0/0:3:3,0:26:-0.00,-2.02,-15.13	0/0:2:2,0:23:-0.01,-1.72,-10.93	0/0:1:1,0:19:-0.02,-1.43,-6.75	0/0:3:3,0:26:-0.00,-2.02,-15.13	./.	0/0:5:5,0:32:-0.00,-2.62,-23.52	0/0:4:4,0:29:-0.00,-2.32,-19.32	./.	0/0:1:1,0:19:-0.02,-1.43,-6.75	0/0:1:1,0:19:-0.02,-1.43,-6.75	0/0:1:1,0:19:-0.02,-1.43,-6.75	0/0:4:4,0:29:-0.00,-2.32,-19.32	0/0:3:3,0:26:-0.00,-2.02,-15.13	0/0:1:1,0:19:-0.02,-1.43,-6.75	0/0:1:1,0:19:-0.02,-1.43,-6.75	0/0:3:3,0:26:-0.00,-2.02,-15.13	0/0:2:2,0:23:-0.01,-1.72,-10.93	0/0:4:4,0:29:-0.00,-2.32,-19.32	0/0:1:1,0:19:-0.02,-1.43,-6.75	./.	0/0:2:2,0:23:-0.01,-1.72,-10.93	0/0:2:2,0:23:-0.01,-1.72,-10.93	0/0:2:2,0:23:-0.01,-1.72,-10.93	./.	0/0:3:3,0:26:-0.00,-2.02,-15.13	0/0:2:2,0:23:-0.01,-1.72,-10.93	0/0:2:2,0:23:-0.01,-1.72,-10.93	./.	0/0:1:1,0:19:-0.02,-1.43,-6.75	0/0:4:4,0:29:-0.00,-2.32,-19.32	./.	0/0:2:2,0:23:-0.01,-1.72,-10.93	0/0:2:2,0:23:-0.01,-1.72,-10.93	0/0:1:1,0:19:-0.02,-1.43,-6.75	0/0:1:1,0:19:-0.02,-1.43,-6.75	0/0:1:1,0:19:-0.02,-1.43,-6.75	0/0:2:2,0:23:-0.01,-1.72,-10.93	0/0:1:1,0:19:-0.02,-1.43,-6.75	0/0:3:3,0:26:-0.00,-2.02,-15.13	./.	0/0:2:2,0:23:-0.01,-1.72,-10.93	0/0:5:5,0:32:-0.00,-2.62,-23.52	0/0:1:1,0:19:-0.02,-1.43,-6.75	0/0:1:1,0:19:-0.02,-1.43,-6.75	0/0:6:6,0:36:-0.00,-2.92,-27.71	0/0:2:2,0:23:-0.01,-1.72,-10.93	0/0:3:3,0:26:-0.00,-2.02,-15.13	0/0:2:2,0:23:-0.01,-1.72,-10.93	0/0:4:4,0:29:-0.00,-2.32,-19.32	0/0:1:1,0:19:-0.02,-1.43,-6.75	0/0:3:3,0:26:-0.00,-2.02,-15.13	0/0:7:7,0:39:-0.00,-3.22,-31.91	0/0:4:4,0:29:-0.00,-2.32,-19.32	0/0:2:2,0:23:-0.01,-1.72,-10.93	0/0:4:4,0:29:-0.00,-2.32,-19.32	0/0:5:5,0:32:-0.00,-2.62,-23.52	0/1:4:3,1:24:-1.89,-0.01,-12.81	0/0:7:7,0:39:-0.00,-3.22,-31.91	0/0:2:2,0:23:-0.01,-1.72,-10.93	0/0:2:2,0:23:-0.01,-1.72,-10.93	0/0:1:1,0:19:-0.02,-1.43,-6.75	0/0:2:2,0:23:-0.01,-1.72,-10.93	./.	0/0:6:6,0:36:-0.00,-2.92,-27.71	0/0:1:1,0:19:-0.02,-1.43,-6.75	./.	0/0:4:4,0:29:-0.00,-2.32,-19.32	0/0:1:1,0:19:-0.02,-1.43,-6.75	0/0:1:1,0:19:-0.02,-1.43,-6.75	0/0:2:2,0:23:-0.01,-1.72,-10.93	0/0:4:4,0:29:-0.00,-2.32,-19.32	0/0:2:2,0:23:-0.01,-1.72,-10.93	0/1:3:2,1:28:-2.18,-0.00,-8.91	0/0:3:3,0:26:-0.00,-2.02,-15.13	0/0:4:4,0:29:-0.00,-2.32,-19.32	0/0:1:1,0:19:-0.02,-1.43,-6.75	0/0:1:1,0:19:-0.02,-1.43,-6.75	0/0:3:3,0:26:-0.00,-2.02,-15.13	0/0:2:2,0:23:-0.01,-1.72,-10.93	0/0:3:3,0:26:-0.00,-2.02,-15.13	0/0:2:2,0:23:-0.01,-1.72,-10.93	0/0:1:1,0:19:-0.02,-1.43,-6.75	./.	0/0:4:4,0:29:-0.00,-2.32,-19.32	./.	0/0:1:1,0:19:-0.02,-1.43,-6.75	0/0:2:2,0:23:-0.01,-1.72,-10.93	./.	0/0:2:2,0:23:-0.01,-1.72,-10.93	0/0:2:2,0:23:-0.01,-1.72,-10.93	0/1:3:2,1:28:-2.18,-0.00,-8.91	0/0:1:1,0:19:-0.02,-1.43,-6.75	0/1:3:2,1:28:-2.18,-0.00,-8.91	0/0:1:1,0:19:-0.02,-1.43,-6.75	0/0:2:2,0:23:-0.01,-1.72,-10.93	./.	0/0:2:2,0:23:-0.01,-1.72,-10.93	0/0:1:1,0:19:-0.02,-1.43,-6.75	0/0:1:1,0:19:-0.02,-1.43,-6.75	0/0:4:4,0:29:-0.00,-2.32,-19.32	./.	0/0:2:2,0:23:-0.01,-1.72,-10.93	0/0:1:1,0:19:-0.02,-1.43,-6.75	0/0:4:4,0:29:-0.00,-2.32,-19.32	0/0:1:1,0:19:-0.02,-1.43,-6.75	0/0:2:2,0:23:-0.01,-1.72,-10.93	./.	0/0:3:3,0:26:-0.00,-2.02,-15.13	0/0:4:4,0:29:-0.00,-2.32,-19.32	./.	0/0:1:1,0:19:-0.02,-1.43,-6.75	0/0:2:2,0:23:-0.01,-1.72,-10.93	0/0:3:3,0:26:-0.00,-2.02,-15.13	0/0:5:5,0:32:-0.00,-2.62,-23.52	0/0:2:2,0:23:-0.01,-1.72,-10.93	0/0:1:1,0:19:-0.02,-1.43,-6.75	0/0:2:2,0:23:-0.01,-1.72,-10.93	0/0:2:2,0:23:-0.01,-1.72,-10.93	0/0:1:1,0:19:-0.02,-1.43,-6.75	0/0:1:1,0:19:-0.02,-1.43,-6.75	0/0:2:2,0:23:-0.01,-1.72,-10.93	0/0:2:2,0:23:-0.01,-1.72,-10.93	./.	0/0:2:2,0:23:-0.01,-1.72,-10.93	./.	0/0:1:1,0:19:-0.02,-1.43,-6.75	0/0:1:1,0:19:-0.02,-1.43,-6.75	0/0:3:3,0:26:-0.00,-2.02,-15.13	0/0:1:1,0:19:-0.02,-1.43,-6.75	0/0:3:3,0:26:-0.00,-2.02,-15.13	./.	./.	./.	0/0:2:2,0:23:-0.01,-1.72,-10.93	./.	0/0:1:1,0:19:-0.02,-1.43,-6.75	0/0:1:1,0:19:-0.02,-1.43,-6.75	0/0:3:3,0:26:-0.00,-2.02,-15.13	0/0:1:1,0:19:-0.02,-1.43,-6.75	0/0:2:2,0:23:-0.01,-1.72,-10.93	0/0:3:3,0:26:-0.00,-2.02,-15.13	0/0:2:2,0:23:-0.01,-1.72,-10.93	./.	./.	0/0:2:2,0:23:-0.01,-1.72,-10.93	0/0:3:3,0:26:-0.00,-2.02,-15.13	0/0:1:1,0:19:-0.02,-1.43,-6.75	0/0:2:2,0:23:-0.01,-1.72,-10.93	0/0:2:2,0:23:-0.01,-1.72,-10.93	0/0:2:2,0:23:-0.01,-1.72,-10.93	0/0:4:4,0:29:-0.00,-2.32,-19.32	0/0:2:2,0:23:-0.01,-1.72,-10.93	0/0:3:3,0:26:-0.00,-2.02,-15.13	0/0:1:1,0:19:-0.02,-1.43,-6.75	0/0:4:4,0:29:-0.00,-2.32,-19.32	0/0:2:2,0:23:-0.01,-1.72,-10.93	./.	./.	./.	0/0:1:1,0:19:-0.02,-1.43,-6.75	0/0:2:2,0:23:-0.01,-1.72,-10.93
COB1p00025	1504698	3463:77:+	C	T	.	PASS	NS=290;AF=0.014	GT:DP:AD:GQ:GL	0/0:1:1,0:21:-0.01,-1.56,-6.75	./.	0/0:4:4,0:31:-0.00,-2.45,-19.33	0/0:5:5,0:34:-0.00,-2.75,-23.52	0/0:4:4,0:31:-0.00,-2.45,-19.33	0/0:7:7,0:40:-0.00,-3.35,-31.92	0/0:2:2,0:24:-0.01,-1.86,-10.94	0/0:1:1,0:21:-0.01,-1.56,-6.75	0/0:4:4,0:31:-0.00,-2.45,-19.33	0/0:2:2,0:24:-0.01,-1.86,-10.94	0/0:1:1,0:21:-0.01,-1.56,-6.75	0/0:1:1,0:21:-0.01,-1.56,-6.75	0/0:3:3,0:27:-0.00,-2.15,-15.13	0/0:2:2,0:24:-0.01,-1.86,-10.94	0/0:3:3,0:27:-0.00,-2.15,-15.13	0/0:2:2,0:24:-0.01,-1.86,-10.94	0/0:1:1,0:21:-0.01,-1.56,-6.75	0/0:1:1,0:21:-0.01,-1.56,-6.75	0/0:4:4,0:31:-0.00,-2.45,-19.33	0/0:1:1,0:21:-0.01,-1.56,-6.75	./.	0/0:1:1,0:21:-0.01,-1.56,-6.75	0/0:1:1,0:21:-0.01,-1.56,-6.75	0/0:2:2,0:24:-0.01,-1.86,-10.94	./.	./.	0/0:1:1,0:21:-0.01,-1.56,-6.75	0/0:3:3,0:27:-0.00,-2.15,-15.13	0/0:4:4,0:31:-0.00,-2.45,-19.33	0/0:1:1,0:21:-0.01,-1.56,-6.75	0/0:4:4,0:31:-0.00,-2.45,-19.33	0/0:1:1,0:21:-0.01,-1.56,-6.75	0/0:4:4,0:31:-0.00,-2.45,-19.33	0/1:4:1,3:40:-10.14,-0.00,-4.29	0/0:1:1,0:21:-0.01,-1.56,-6.75	0/0:5:5,0:34:-0.00,-2.75,-23.52	0/0:1:1,0:21:-0.01,-1.56,-6.75	./.	0/0:1:1,0:21:-0.01,-1.56,-6.75	0/0:4:4,0:31:-0.00,-2.45,-19.33	0/0:1:1,0:21:-0.01,-1.56,-6.75	0/0:2:2,0:24:-0.01,-1.86,-10.94	0/0:2:2,0:24:-0.01,-1.86,-10.94	0/0:4:4,0:31:-0.00,-2.45,-19.33	0/0:2:2,0:24:-0.01,-1.86,-10.94	0/0:2:2,0:24:-0.01,-1.86,-10.94	0/0:5:5,0:34:-0.00,-2.75,-23.52	0/0:4:4,0:31:-0.00,-2.45,-19.33	0/0:1:1,0:21:-0.01,-1.56,-6.75	0/0:3:3,0:27:-0.00,-2.15,-15.13	0/0:2:2,0:24:-0.01,-1.86,-10.94	0/0:4:4,0:31:-0.00,-2.45,-19.33	0/0:3:3,0:27:-0.00,-2.15,-15.13	0/0:1:1,0:21:-0.01,-1.56,-6.75	0/0:1:1,0:21:-0.01,-1.56,-6.75	0/0:2:2,0:24:-0.01,-1.86,-10.94	0/1:3:1,2:40:-6.24,-0.00,-4.59	./.	0/0:5:5,0:34:-0.00,-2.75,-23.52	0/0:1:1,0:21:-0.01,-1.56,-6.75	0/0:3:3,0:27:-0.00,-2.15,-15.13	0/0:6:6,0:37:-0.00,-3.05,-27.72	0/0:5:5,0:34:-0.00,-2.75,-23.52	0/0:3:3,0:27:-0.00,-2.15,-15.13	0/0:2:2,0:24:-0.01,-1.86,-10.94	0/0:1:1,0:21:-0.01,-1.56,-6.75	0/0:1:1,0:21:-0.01,-1.56,-6.75	0/0:1:1,0:21:-0.01,-1.56,-6.75	./.	./.	0/0:6:6,0:37:-0.00,-3.05,-27.72	0/0:2:2,0:24:-0.01,-1.86,-10.94	0/0:3:3,0:27:-0.00,-2.15,-15.13	0/0:2:2,0:24:-0.01,-1.86,-10.94	0/0:1:1,0:21:-0.01,-1.56,-6.75	0/0:1:1,0:21:-0.01,-1.56,-6.75	./.	./.	0/0:1:1,0:21:-0.01,-1.56,-6.75	./.	0/0:4:4,0:31:-0.00,-2.45,-19.33	0/0:2:2,0:24:-0.01,-1.86,-10.94	0/0:6:6,0:37:-0.00,-3.05,-27.72	0/0:2:2,0:24:-0.01,-1.86,-10.94	0/0:3:3,0:27:-0.00,-2.15,-15.13	0/0:5:5,0:34:-0.00,-2.75,-23.52	0/0:5:5,0:34:-0.00,-2.75,-23.52	0/0:5:5,0:34:-0.00,-2.75,-23.52	0/0:1:1,0:21:-0.01,-1.56,-6.75	0/0:4:4,0:31:-0.00,-2.45,-19.33	0/0:2:2,0:24:-0.01,-1.86,-10.94	0/0:5:5,0:34:-0.00,-2.75,-23.52	./.	0/0:4:4,0:31:-0.00,-2.45,-19.33	0/0:2:2,0:24:-0.01,-1.86,-10.94	0/0:2:2,0:24:-0.01,-1.86,-10.94	0/0:1:1,0:21:-0.01,-1.56,-6.75	0/0:7:7,0:40:-0.00,-3.35,-31.92	0/0:3:3,0:27:-0.00,-2.15,-15.13	0/0:1:1,0:21:-0.01,-1.56,-6.75	0/0:2:2,0:24:-0.01,-1.86,-10.94	./.	0/0:4:4,0:31:-0.00,-2.45,-19.33	./.	0/0:1:1,0:21:-0.01,-1.56,-6.75	0/0:8:8,0:40:-0.00,-3.66,-36.11	0/0:4:4,0:31:-0.00,-2.45,-19.33	0/0:4:4,0:31:-0.00,-2.45,-19.33	0/0:1:1,0:21:-0.01,-1.56,-6.75	0/0:1:1,0:21:-0.01,-1.56,-6.75	0/0:1:1,0:21:-0.01,-1.56,-6.75	0/0:1:1,0:21:-0.01,-1.56,-6.75	0/0:4:4,0:31:-0.00,-2.45,-19.33	0/0:3:3,0:27:-0.00,-2.15,-15.13	0/0:3:3,0:27:-0.00,-2.15,-15.13	./.	0/0:2:2,0:24:-0.01,-1.86,-10.94	0/1:6:3,3:40:-9.54,-0.00,-12.08	0/0:4:4,0:31:-0.00,-2.45,-19.33	0/0:5:5,0:34:-0.00,-2.75,-23.52	0/0:3:3,0:27:-0.00,-2.15,-15.13	./.	0/0:1:1,0:21:-0.01,-1.56,-6.75	0/0:3:3,0:27:-0.00,-2.15,-15.13	0/0:2:2,0:24:-0.01,-1.86,-10.94	0/0:2:2,0:24:-0.01,-1.86,-10.94	0/0:1:1,0:21:-0.01,-1.56,-6.75	0/0:3:3,0:27:-0.00,-2.15,-15.13	0/0:4:4,0:31:-0.00,-2.45,-19.33	0/0:1:1,0:21:-0.01,-1.56,-6.75	0/0:3:3,0:27:-0.00,-2.15,-15.13	0/0:2:2,0:24:-0.01,-1.86,-10.94	0/0:5:5,0:34:-0.00,-2.75,-23.52	0/0:2:2,0:24:-0.01,-1.86,-10.94	0/0:4:4,0:31:-0.00,-2.45,-19.33	0/0:3:3,0:27:-0.00,-2.15,-15.13	./.	0/0:1:1,0:21:-0.01,-1.56,-6.75	0/0:1:1,0:21:-0.01,-1.56,-6.75	0/0:2:2,0:24:-0.01,-1.86,-10.94	0/0:2:2,0:24:-0.01,-1.86,-10.94	0/0:3:3,0:27:-0.00,-2.15,-15.13	0/0:4:4,0:31:-0.00,-2.45,-19.33	./.	0/0:7:7,0:40:-0.00,-3.35,-31.92	0/0:2:2,0:24:-0.01,-1.86,-10.94	0/0:3:3,0:27:-0.00,-2.15,-15.13	0/0:3:3,0:27:-0.00,-2.15,-15.13	0/0:1:1,0:21:-0.01,-1.56,-6.75	0/0:3:3,0:27:-0.00,-2.15,-15.13	0/0:1:1,0:21:-0.01,-1.56,-6.75	0/0:5:5,0:34:-0.00,-2.75,-23.52	0/0:2:2,0:24:-0.01,-1.86,-10.94	0/0:1:1,0:21:-0.01,-1.56,-6.75	0/0:6:6,0:37:-0.00,-3.05,-27.72	0/0:2:2,0:24:-0.01,-1.86,-10.94	0/0:8:8,0:40:-0.00,-3.66,-36.11	./.	0/0:4:4,0:31:-0.00,-2.45,-19.33	0/0:1:1,0:21:-0.01,-1.56,-6.75	0/0:3:3,0:27:-0.00,-2.15,-15.13	0/0:4:4,0:31:-0.00,-2.45,-19.33	./.	0/0:8:8,0:40:-0.00,-3.66,-36.11	0/0:3:3,0:27:-0.00,-2.15,-15.13	0/0:2:2,0:24:-0.01,-1.86,-10.94	./.	0/0:3:3,0:27:-0.00,-2.15,-15.13	0/0:1:1,0:21:-0.01,-1.56,-6.75	0/0:2:2,0:24:-0.01,-1.86,-10.94	0/0:5:5,0:34:-0.00,-2.75,-23.52	0/0:3:3,0:27:-0.00,-2.15,-15.13	./.	0/0:1:1,0:21:-0.01,-1.56,-6.75	0/0:3:3,0:27:-0.00,-2.15,-15.13	./.	0/0:2:2,0:24:-0.01,-1.86,-10.94	0/0:1:1,0:21:-0.01,-1.56,-6.75	0/0:3:3,0:27:-0.00,-2.15,-15.13	0/0:2:2,0:24:-0.01,-1.86,-10.94	0/0:1:1,0:21:-0.01,-1.56,-6.75	0/0:3:3,0:27:-0.00,-2.15,-15.13	./.	0/0:5:5,0:34:-0.00,-2.75,-23.52	0/0:4:4,0:31:-0.00,-2.45,-19.33	./.	0/0:1:1,0:21:-0.01,-1.56,-6.75	0/0:1:1,0:21:-0.01,-1.56,-6.75	0/0:1:1,0:21:-0.01,-1.56,-6.75	0/0:4:4,0:31:-0.00,-2.45,-19.33	0/0:3:3,0:27:-0.00,-2.15,-15.13	0/0:1:1,0:21:-0.01,-1.56,-6.75	0/0:1:1,0:21:-0.01,-1.56,-6.75	0/0:3:3,0:27:-0.00,-2.15,-15.13	0/0:2:2,0:24:-0.01,-1.86,-10.94	0/0:4:4,0:31:-0.00,-2.45,-19.33	0/0:1:1,0:21:-0.01,-1.56,-6.75	./.	0/0:2:2,0:24:-0.01,-1.86,-10.94	0/0:2:2,0:24:-0.01,-1.86,-10.94	0/0:2:2,0:24:-0.01,-1.86,-10.94	./.	0/0:3:3,0:27:-0.00,-2.15,-15.13	0/0:2:2,0:24:-0.01,-1.86,-10.94	0/0:2:2,0:24:-0.01,-1.86,-10.94	./.	0/0:1:1,0:21:-0.01,-1.56,-6.75	0/0:4:4,0:31:-0.00,-2.45,-19.33	./.	0/0:2:2,0:24:-0.01,-1.86,-10.94	0/0:2:2,0:24:-0.01,-1.86,-10.94	0/0:1:1,0:21:-0.01,-1.56,-6.75	0/0:1:1,0:21:-0.01,-1.56,-6.75	0/0:1:1,0:21:-0.01,-1.56,-6.75	0/0:2:2,0:24:-0.01,-1.86,-10.94	0/0:1:1,0:21:-0.01,-1.56,-6.75	0/0:3:3,0:27:-0.00,-2.15,-15.13	./.	0/0:2:2,0:24:-0.01,-1.86,-10.94	0/0:5:5,0:34:-0.00,-2.75,-23.52	0/0:1:1,0:21:-0.01,-1.56,-6.75	0/0:1:1,0:21:-0.01,-1.56,-6.75	0/0:6:6,0:37:-0.00,-3.05,-27.72	0/0:2:2,0:24:-0.01,-1.86,-10.94	0/0:3:3,0:27:-0.00,-2.15,-15.13	0/0:2:2,0:24:-0.01,-1.86,-10.94	0/0:4:4,0:31:-0.00,-2.45,-19.33	0/0:1:1,0:21:-0.01,-1.56,-6.75	0/0:3:3,0:27:-0.00,-2.15,-15.13	0/0:7:7,0:40:-0.00,-3.35,-31.92	0/0:4:4,0:31:-0.00,-2.45,-19.33	0/0:2:2,0:24:-0.01,-1.86,-10.94	0/0:4:4,0:31:-0.00,-2.45,-19.33	0/0:5:5,0:34:-0.00,-2.75,-23.52	0/1:4:3,1:23:-1.75,-0.01,-12.69	0/0:7:7,0:40:-0.00,-3.35,-31.92	0/0:2:2,0:24:-0.01,-1.86,-10.94	0/0:2:2,0:24:-0.01,-1.86,-10.94	0/0:1:1,0:21:-0.01,-1.56,-6.75	0/0:2:2,0:24:-0.01,-1.86,-10.94	./.	0/0:6:6,0:37:-0.00,-3.05,-27.72	0/0:1:1,0:21:-0.01,-1.56,-6.75	./.	0/1:4:3,1:23:-1.75,-0.01,-12.69	0/0:1:1,0:21:-0.01,-1.56,-6.75	0/0:1:1,0:21:-0.01,-1.56,-6.75	0/0:2:2,0:24:-0.01,-1.86,-10.94	0/0:4:4,0:31:-0.00,-2.45,-19.33	0/0:2:2,0:24:-0.01,-1.86,-10.94	0/1:3:2,1:26:-2.05,-0.00,-8.79	0/0:3:3,0:27:-0.00,-2.15,-15.13	0/0:4:4,0:31:-0.00,-2.45,-19.33	0/0:1:1,0:21:-0.01,-1.56,-6.75	0/0:1:1,0:21:-0.01,-1.56,-6.75	0/0:3:3,0:27:-0.00,-2.15,-15.13	0/0:2:2,0:24:-0.01,-1.86,-10.94	0/0:3:3,0:27:-0.00,-2.15,-15.13	0/0:2:2,0:24:-0.01,-1.86,-10.94	0/0:1:1,0:21:-0.01,-1.56,-6.75	./.	0/0:4:4,0:31:-0.00,-2.45,-19.33	./.	0/0:1:1,0:21:-0.01,-1.56,-6.75	0/0:2:2,0:24:-0.01,-1.86,-10.94	./.	0/0:2:2,0:24:-0.01,-1.86,-10.94	0/0:2:2,0:24:-0.01,-1.86,-10.94	0/1:3:2,1:26:-2.05,-0.00,-8.79	0/0:1:1,0:21:-0.01,-1.56,-6.75	0/1:3:2,1:26:-2.05,-0.00,-8.79	0/0:1:1,0:21:-0.01,-1.56,-6.75	0/0:2:2,0:24:-0.01,-1.86,-10.94	./.	0/0:2:2,0:24:-0.01,-1.86,-10.94	0/0:1:1,0:21:-0.01,-1.56,-6.75	0/0:1:1,0:21:-0.01,-1.56,-6.75	0/0:4:4,0:31:-0.00,-2.45,-19.33	./.	0/0:2:2,0:24:-0.01,-1.86,-10.94	0/0:1:1,0:21:-0.01,-1.56,-6.75	0/0:4:4,0:31:-0.00,-2.45,-19.33	0/0:1:1,0:21:-0.01,-1.56,-6.75	0/0:2:2,0:24:-0.01,-1.86,-10.94	./.	0/0:3:3,0:27:-0.00,-2.15,-15.13	0/0:4:4,0:31:-0.00,-2.45,-19.33	./.	0/0:1:1,0:21:-0.01,-1.56,-6.75	0/0:2:2,0:24:-0.01,-1.86,-10.94	0/0:3:3,0:27:-0.00,-2.15,-15.13	0/0:5:5,0:34:-0.00,-2.75,-23.52	0/0:2:2,0:24:-0.01,-1.86,-10.94	0/0:1:1,0:21:-0.01,-1.56,-6.75	0/0:2:2,0:24:-0.01,-1.86,-10.94	0/0:2:2,0:24:-0.01,-1.86,-10.94	0/0:1:1,0:21:-0.01,-1.56,-6.75	0/0:1:1,0:21:-0.01,-1.56,-6.75	0/0:2:2,0:24:-0.01,-1.86,-10.94	0/0:2:2,0:24:-0.01,-1.86,-10.94	./.	0/0:2:2,0:24:-0.01,-1.86,-10.94	./.	0/0:1:1,0:21:-0.01,-1.56,-6.75	0/0:1:1,0:21:-0.01,-1.56,-6.75	0/0:3:3,0:27:-0.00,-2.15,-15.13	0/0:1:1,0:21:-0.01,-1.56,-6.75	0/0:3:3,0:27:-0.00,-2.15,-15.13	./.	./.	./.	0/0:2:2,0:24:-0.01,-1.86,-10.94	./.	0/0:1:1,0:21:-0.01,-1.56,-6.75	0/0:1:1,0:21:-0.01,-1.56,-6.75	0/0:3:3,0:27:-0.00,-2.15,-15.13	0/0:1:1,0:21:-0.01,-1.56,-6.75	0/0:2:2,0:24:-0.01,-1.86,-10.94	0/0:3:3,0:27:-0.00,-2.15,-15.13	0/0:2:2,0:24:-0.01,-1.86,-10.94	./.	0/0:2:2,0:24:-0.01,-1.86,-10.94	0/0:2:2,0:24:-0.01,-1.86,-10.94	0/0:3:3,0:27:-0.00,-2.15,-15.13	0/0:1:1,0:21:-0.01,-1.56,-6.75	0/0:2:2,0:24:-0.01,-1.86,-10.94	0/0:2:2,0:24:-0.01,-1.86,-10.94	0/0:2:2,0:24:-0.01,-1.86,-10.94	0/0:4:4,0:31:-0.00,-2.45,-19.33	0/0:2:2,0:24:-0.01,-1.86,-10.94	0/0:3:3,0:27:-0.00,-2.15,-15.13	0/0:1:1,0:21:-0.01,-1.56,-6.75	0/0:4:4,0:31:-0.00,-2.45,-19.33	0/0:2:2,0:24:-0.01,-1.86,-10.94	./.	./.	./.	0/0:1:1,0:21:-0.01,-1.56,-6.75	0/0:2:2,0:24:-0.01,-1.86,-10.94
COB1p00030	138112	3855:36:+	G	A	.	PASS	NS=333;AF=0.011	GT:DP:AD:GQ:GL	0/0:10:10,0:40:-0.00,-4.62,-52.79	0/0:21:21,0:40:-0.00,-7.93,-108.06	0/0:23:23,0:40:-0.00,-8.53,-118.11	0/0:24:24,0:40:-0.00,-8.83,-123.13	0/0:11:11,0:40:-0.00,-4.92,-57.82	0/0:9:9,0:40:-0.00,-4.32,-47.77	0/0:31:31,0:40:-0.00,-10.94,-158.30	0/0:8:8,0:40:-0.00,-4.02,-42.75	0/0:13:13,0:40:-0.00,-5.52,-67.87	0/0:11:11,0:40:-0.00,-4.92,-57.82	0/0:17:17,0:40:-0.00,-6.73,-87.96	0/0:18:18,0:40:-0.00,-7.03,-92.99	0/0:17:17,0:40:-0.00,-6.73,-87.96	0/0:21:21,0:40:-0.00,-7.93,-108.06	0/0:15:15,0:40:-0.00,-6.12,-77.91	0/0:20:20,0:40:-0.00,-7.63,-103.03	0/0:23:23,0:40:-0.00,-8.53,-118.11	0/0:12:12,0:40:-0.00,-5.22,-62.84	0/0:26:26,0:40:-0.00,-9.44,-133.18	0/0:22:22,0:40:-0.00,-8.23,-113.08	0/0:12:12,0:40:-0.00,-5.22,-62.84	0/0:38:38,0:40:-0.00,-13.05,-193.47	0/0:13:13,0:40:-0.00,-5.52,-67.87	0/0:17:17,0:40:-0.00,-6.73,-87.96	0/0:14:14,0:40:-0.00,-5.82,-72.89	0/0:21:21,0:40:-0.00,-7.93,-108.06	0/0:14:14,0:40:-0.00,-5.82,-72.89	0/0:22:22,0:40:-0.00,-8.23,-113.08	0/0:15:15,0:40:-0.00,-6.12,-77.91	0/0:29:29,0:40:-0.00,-10.34,-148.25	0/0:23:23,0:40:-0.00,-8.53,-118.11	0/0:11:11,0:40:-0.00,-4.92,-57.82	0/0:18:18,0:40:-0.00,-7.03,-92.99	./.	0/0:13:13,0:40:-0.00,-5.52,-67.87	0/0:14:14,0:40:-0.00,-5.82,-72.89	0/0:18:18,0:40:-0.00,-7.03,-92.99	0/0:21:21,0:40:-0.00,-7.93,-108.06	0/0:11:11,0:40:-0.00,-4.92,-57.82	0/0:11:11,0:40:-0.00,-4.92,-57.82	0/0:19:19,0:40:-0.00,-7.33,-98.01	0/0:17:17,0:40:-0.00,-6.73,-87.96	0/0:13:13,0:40:-0.00,-5.52,-67.87	0/0:9:9,0:40:-0.00,-4.32,-47.77	0/0:14:14,0:40:-0.00,-5.82,-72.89	0/0:12:12,0:40:-0.00,-5.22,-62.84	0/0:18:18,0:40:-0.00,-7.03,-92.99	0/0:17:17,0:40:-0.00,-6.73,-87.96	0/0:6:6,0:40:-0.00,-3.42,-32.70	0/0:18:18,0:40:-0.00,-7.03,-92.99	0/0:17:17,0:40:-0.00,-6.73,-87.96	0/0:11:11,0:40:-0.00,-4.92,-57.82	0/0:13:13,0:40:-0.00,-5.52,-67.87	0/0:21:21,0:40:-0.00,-7.93,-108.06	0/0:4:4,0:34:-0.00,-2.81,-22.65	0/0:15:15,0:40:-0.00,-6.12,-77.91	0/0:17:17,0:40:-0.00,-6.73,-87.96	0/0:12:12,0:40:-0.00,-5.22,-62.84	0/0:2:2,0:28:-0.00,-2.21,-12.60	0/0:15:15,0:40:-0.00,-6.12,-77.91	0/0:20:20,0:40:-0.00,-7.63,-103.03	0/0:25:25,0:40:-0.00,-9.14,-128.15	0/0:19:19,0:40:-0.00,-7.33,-98.01	0/0:21:21,0:40:-0.00,-7.93,-108.06	0/0:18:18,0:40:-0.00,-7.03,-92.99	0/0:17:17,0:40:-0.00,-6.73,-87.96	0/0:17:17,0:40:-0.00,-6.73,-87.96	0/0:20:20,0:40:-0.00,-7.63,-103.03	0/0:20:20,0:40:-0.00,-7.63,-103.03	0/0:14:14,0:40:-0.00,-5.82,-72.89	0/0:18:17,1:26:-0.00,-2.01,-82.94	0/0:10:10,0:40:-0.00,-4.62,-52.79	0/0:10:10,0:40:-0.00,-4.62,-52.79	0/0:5:5,0:38:-0.00,-3.11,-27.67	0/0:14:14,0:40:-0.00,-5.82,-72.89	0/0:11:11,0:40:-0.00,-4.92,-57.82	0/0:13:13,0:40:-0.00,-5.52,-67.87	0/0:17:17,0:40:-0.00,-6.73,-87.96	0/0:8:8,0:40:-0.00,-4.02,-42.75	0/0:14:14,0:40:-0.00,-5.82,-72.89	0/0:14:14,0:40:-0.00,-5.82,-72.89	0/0:41:41,0:40:-0.00,-13.95,-208.54	0/0:19:19,0:40:-0.00,-7.33,-98.01	0/0:13:13,0:40:-0.00,-5.52,-67.87	0/0:10:10,0:40:-0.00,-4.62,-52.79	0/0:24:24,0:40:-0.00,-8.83,-123.13	0/0:14:14,0:40:-0.00,-5.82,-72.89	0/0:15:15,0:40:-0.00,-6.12,-77.91	0/0:21:21,0:40:-0.00,-7.93,-108.06	0/0:39:38,1:40:-0.00,-8.33,-188.44	0/0:7:7,0:40:-0.00,-3.72,-37.72	0/0:17:17,0:40:-0.00,-6.73,-87.96	0/0:9:9,0:40:-0.00,-4.32,-47.77	0/0:8:8,0:40:-0.00,-4.02,-42.75	0/0:11:11,0:40:-0.00,-4.92,-57.82	0/0:11:11,0:40:-0.00,-4.92,-57.82	0/0:13:13,0:40:-0.00,-5.52,-67.87	0/0:11:11,0:40:-0.00,-4.92,-57.82	0/0:1:1,0:25:-0.01,-1.92,-7.58	0/0:7:7,0:40:-0.00,-3.72,-37.72	0/0:15:15,0:40:-0.00,-6.12,-77.91	0/0:14:14,0:40:-0.00,-5.82,-72.89	0/0:17:17,0:40:-0.00,-6.73,-87.96	0/0:10:10,0:40:-0.00,-4.62,-52.79	0/0:14:14,0:40:-0.00,-5.82,-72.89	0/0:31:31,0:40:-0.00,-10.94,-158.30	0/0:23:23,0:40:-0.00,-8.53,-118.11	0/0:30:30,0:40:-0.00,-10.64,-153.27	0/0:17:17,0:40:-0.00,-6.73,-87.96	0/0:19:19,0:40:-0.00,-7.33,-98.01	0/0:23:23,0:40:-0.00,-8.53,-118.11	0/0:8:8,0:40:-0.00,-4.02,-42.75	0/0:28:28,0:40:-0.00,-10.04,-143.23	0/0:8:8,0:40:-0.00,-4.02,-42.75	0/0:27:27,0:40:-0.00,-9.74,-138.20	0/0:5:5,0:38:-0.00,-3.11,-27.67	0/0:7:7,0:40:-0.00,-3.72,-37.72	0/0:9:9,0:40:-0.00,-4.32,-47.77	0/0:21:21,0:40:-0.00,-7.93,-108.06	0/0:34:34,0:40:-0.00,-11.84,-173.37	0/0:9:9,0:40:-0.00,-4.32,-47.77	./.	0/0:20:20,0:40:-0.00,-7.63,-103.03	0/0:12:12,0:40:-0.00,-5.22,-62.84	0/0:18:18,0:40:-0.00,-7.03,-92.99	0/0:27:27,0:40:-0.00,-9.74,-138.20	0/0:1:1,0:25:-0.01,-1.92,-7.58	0/0:12:12,0:40:-0.00,-5.22,-62.84	0/0:19:19,0:40:-0.00,-7.33,-98.01	0/0:20:20,0:40:-0.00,-7.63,-103.03	0/0:24:24,0:40:-0.00,-8.83,-123.13	0/0:37:37,0:40:-0.00,-12.75,-188.44	0/0:26:26,0:40:-0.00,-9.44,-133.18	0/0:16:16,0:40:-0.00,-6.43,-82.94	0/0:17:17,0:40:-0.00,-6.73,-87.96	0/0:16:16,0:40:-0.00,-6.43,-82.94	0/0:18:18,0:40:-0.00,-7.03,-92.99	0/0:10:10,0:40:-0.00,-4.62,-52.79	0/0:1:1,0:25:-0.01,-1.92,-7.58	0/0:10:10,0:40:-0.00,-4.62,-52.79	0/0:11:11,0:40:-0.00,-4.92,-57.82	0/0:20:20,0:40:-0.00,-7.63,-103.03	0/0:21:21,0:40:-0.00,-7.93,-108.06	0/0:23:23,0:40:-0.00,-8.53,-118.11	0/0:9:9,0:40:-0.00,-4.32,-47.77	0/0:12:12,0:40:-0.00,-5.22,-62.84	0/0:17:17,0:40:-0.00,-6.73,-87.96	0/0:12:12,0:40:-0.00,-5.22,-62.84	0/0:28:28,0:40:-0.00,-10.04,-143.23	0/0:26:26,0:40:-0.00,-9.44,-133.18	0/0:15:15,0:40:-0.00,-6.12,-77.91	0/0:11:11,0:40:-0.00,-4.92,-57.82	0/0:6:6,0:40:-0.00,-3.42,-32.70	0/0:16:16,0:40:-0.00,-6.43,-82.94	0/0:16:16,0:40:-0.00,-6.43,-82.94	0/0:12:12,0:40:-0.00,-5.22,-62.84	0/0:20:20,0:40:-0.00,-7.63,-103.03	0/0:25:25,0:40:-0.00,-9.14,-128.15	0/0:20:20,0:40:-0.00,-7.63,-103.03	0/0:21:21,0:40:-0.00,-7.93,-108.06	0/0:18:18,0:40:-0.00,-7.03,-92.99	0/0:28:28,0:40:-0.00,-10.04,-143.23	0/0:13:13,0:40:-0.00,-5.52,-67.87	0/0:26:26,0:40:-0.00,-9.44,-133.18	0/0:19:19,0:40:-0.00,-7.33,-98.01	0/0:21:21,0:40:-0.00,-7.93,-108.06	0/0:31:31,0:40:-0.00,-10.94,-158.30	0/0:20:20,0:40:-0.00,-7.63,-103.03	0/0:28:28,0:40:-0.00,-10.04,-143.23	0/0:9:9,0:40:-0.00,-4.32,-47.77	0/0:23:23,0:40:-0.00,-8.53,-118.11	0/0:23:23,0:40:-0.00,-8.53,-118.11	0/0:15:15,0:40:-0.00,-6.12,-77.91	0/0:19:19,0:40:-0.00,-7.33,-98.01	0/0:25:25,0:40:-0.00,-9.14,-128.15	0/0:16:16,0:40:-0.00,-6.43,-82.94	0/0:15:15,0:40:-0.00,-6.12,-77.91	0/0:27:27,0:40:-0.00,-9.74,-138.20	0/0:17:17,0:40:-0.00,-6.73,-87.96	0/0:12:12,0:40:-0.00,-5.22,-62.84	0/0:11:11,0:40:-0.00,-4.92,-57.82	0/0:20:20,0:40:-0.00,-7.63,-103.03	0/0:13:13,0:40:-0.00,-5.52,-67.87	0/0:35:35,0:40:-0.00,-12.15,-178.39	0/0:25:25,0:40:-0.00,-9.14,-128.15	0/0:29:29,0:40:-0.00,-10.34,-148.25	0/0:15:15,0:40:-0.00,-6.12,-77.91	0/0:25:25,0:40:-0.00,-9.14,-128.15	0/0:17:17,0:40:-0.00,-6.73,-87.96	0/0:24:24,0:40:-0.00,-8.83,-123.13	0/0:13:13,0:40:-0.00,-5.52,-67.87	0/0:12:12,0:40:-0.00,-5.22,-62.84	0/0:9:9,0:40:-0.00,-4.32,-47.77	0/0:17:17,0:40:-0.00,-6.73,-87.96	0/0:14:14,0:40:-0.00,-5.82,-72.89	0/0:6:6,0:40:-0.00,-3.42,-32.70	0/0:3:3,0:31:-0.00,-2.51,-17.63	0/0:18:18,0:40:-0.00,-7.03,-92.99	0/0:24:24,0:40:-0.00,-8.83,-123.13	0/0:10:10,0:40:-0.00,-4.62,-52.79	0/0:26:26,0:40:-0.00,-9.44,-133.18	0/0:7:7,0:40:-0.00,-3.72,-37.72	0/0:11:11,0:40:-0.00,-4.92,-57.82	0/0:29:29,0:40:-0.00,-10.34,-148.25	0/0:13:13,0:40:-0.00,-5.52,-67.87	0/0:11:11,0:40:-0.00,-4.92,-57.82	0/0:20:20,0:40:-0.00,-7.63,-103.03	0/0:14:14,0:40:-0.00,-5.82,-72.89	0/0:13:13,0:40:-0.00,-5.52,-67.87	0/0:12:12,0:40:-0.00,-5.22,-62.84	0/0:7:7,0:40:-0.00,-3.72,-37.72	0/0:12:12,0:40:-0.00,-5.22,-62.84	0/0:17:17,0:40:-0.00,-6.73,-87.96	0/0:32:32,0:40:-0.00,-11.24,-163.32	0/0:23:23,0:40:-0.00,-8.53,-118.11	0/0:14:14,0:40:-0.00,-5.82,-72.89	0/0:31:31,0:40:-0.00,-10.94,-158.30	0/0:19:19,0:40:-0.00,-7.33,-98.01	0/0:9:9,0:40:-0.00,-4.32,-47.77	0/0:12:12,0:40:-0.00,-5.22,-62.84	0/0:16:16,0:40:-0.00,-6.43,-82.94	0/0:5:5,0:38:-0.00,-3.11,-27.67	0/0:29:29,0:40:-0.00,-10.34,-148.25	0/0:4:4,0:34:-0.00,-2.81,-22.65	0/0:11:11,0:40:-0.00,-4.92,-57.82	0/0:23:23,0:40:-0.00,-8.53,-118.11	0/0:17:17,0:40:-0.00,-6.73,-87.96	0/0:30:30,0:40:-0.00,-10.64,-153.27	0/0:31:31,0:40:-0.00,-10.94,-158.30	0/0:18:18,0:40:-0.00,-7.03,-92.99	0/0:36:36,0:40:-0.00,-12.45,-183.42	0/0:10:10,0:40:-0.00,-4.62,-52.79	0/0:23:23,0:40:-0.00,-8.53,-118.11	0/0:16:16,0:40:-0.00,-6.43,-82.94	0/0:14:14,0:40:-0.00,-5.82,-72.89	0/0:33:33,0:40:-0.00,-11.54,-168.35	0/0:12:12,0:40:-0.00,-5.22,-62.84	0/0:9:9,0:40:-0.00,-4.32,-47.77	0/0:25:25,0:40:-0.00,-9.14,-128.15	0/0:16:16,0:40:-0.00,-6.43,-82.94	0/0:21:21,0:40:-0.00,-7.93,-108.06	0/0:19:19,0:40:-0.00,-7.33,-98.01	0/0:21:21,0:40:-0.00,-7.93,-108.06	0/0:8:8,0:40:-0.00,-4.02,-42.75	0/0:12:12,0:40:-0.00,-5.22,-62.84	0/0:10:10,0:40:-0.00,-4.62,-52.79	0/0:5:5,0:38:-0.00,-3.11,-27.67	0/0:10:10,0:40:-0.00,-4.62,-52.79	0/0:20:20,0:40:-0.00,-7.63,-103.03	0/0:8:8,0:40:-0.00,-4.02,-42.75	0/0:6:6,0:40:-0.00,-3.42,-32.70	0/0:10:10,0:40:-0.00,-4.62,-52.79	0/0:16:16,0:40:-0.00,-6.43,-82.94	0/0:13:13,0:40:-0.00,-5.52,-67.87	0/0:12:12,0:40:-0.00,-5.22,-62.84	./.	0/0:6:6,0:40:-0.00,-3.42,-32.70	0/0:11:11,0:40:-0.00,-4.92,-57.82	0/0:27:27,0:40:-0.00,-9.74,-138.20	0/0:6:6,0:40:-0.00,-3.42,-32.70	0/0:20:20,0:40:-0.00,-7.63,-103.03	0/0:25:25,0:40:-0.00,-9.14,-128.15	0/0:17:17,0:40:-0.00,-6.73,-87.96	0/0:21:21,0:40:-0.00,-7.93,-108.06	0/0:8:8,0:40:-0.00,-4.02,-42.75	0/0:1:1,0:25:-0.01,-1.92,-7.58	0/0:17:17,0:40:-0.00,-6.73,-87.96	0/0:15:15,0:40:-0.00,-6.12,-77.91	./.	0/0:15:15,0:40:-0.00,-6.12,-77.91	0/0:8:8,0:40:-0.00,-4.02,-42.75	0/0:7:7,0:40:-0.00,-3.72,-37.72	0/0:15:15,0:40:-0.00,-6.12,-77.91	0/0:19:19,0:40:-0.00,-7.33,-98.01	0/0:13:13,0:40:-0.00,-5.52,-67.87	0/0:14:14,0:40:-0.00,-5.82,-72.89	0/0:19:19,0:40:-0.00,-7.33,-98.01	0/0:7:7,0:40:-0.00,-3.72,-37.72	0/0:7:7,0:40:-0.00,-3.72,-37.72	0/0:6:6,0:40:-0.00,-3.42,-32.70	0/0:6:6,0:40:-0.00,-3.42,-32.70	0/0:7:7,0:40:-0.00,-3.72,-37.72	0/0:12:12,0:40:-0.00,-5.22,-62.84	0/0:20:20,0:40:-0.00,-7.63,-103.03	0/0:6:6,0:40:-0.00,-3.42,-32.70	0/0:3:3,0:31:-0.00,-2.51,-17.63	0/0:5:5,0:38:-0.00,-3.11,-27.67	0/0:14:14,0:40:-0.00,-5.82,-72.89	0/0:7:7,0:40:-0.00,-3.72,-37.72	0/0:11:11,0:40:-0.00,-4.92,-57.82	0/0:11:11,0:40:-0.00,-4.92,-57.82	0/0:14:14,0:40:-0.00,-5.82,-72.89	./.	0/0:10:10,0:40:-0.00,-4.62,-52.79	./.	0/0:7:7,0:40:-0.00,-3.72,-37.72	0/0:7:7,0:40:-0.00,-3.72,-37.72	0/0:7:7,0:40:-0.00,-3.72,-37.72	0/0:16:16,0:40:-0.00,-6.43,-82.94	0/0:13:13,0:40:-0.00,-5.52,-67.87	0/0:16:16,0:40:-0.00,-6.43,-82.94	0/0:16:16,0:40:-0.00,-6.43,-82.94	0/0:10:10,0:40:-0.00,-4.62,-52.79	0/0:16:16,0:40:-0.00,-6.43,-82.94	0/0:6:6,0:40:-0.00,-3.42,-32.70	0/0:9:9,0:40:-0.00,-4.32,-47.77	0/0:11:11,0:40:-0.00,-4.92,-57.82	0/0:4:4,0:34:-0.00,-2.81,-22.65	0/0:14:14,0:40:-0.00,-5.82,-72.89	0/0:7:7,0:40:-0.00,-3.72,-37.72	0/0:11:11,0:40:-0.00,-4.92,-57.82	0/0:11:11,0:40:-0.00,-4.92,-57.82	0/0:12:12,0:40:-0.00,-5.22,-62.84	0/0:11:11,0:40:-0.00,-4.92,-57.82	0/0:17:17,0:40:-0.00,-6.73,-87.96	0/0:14:14,0:40:-0.00,-5.82,-72.89	0/0:5:5,0:38:-0.00,-3.11,-27.67	0/0:18:18,0:40:-0.00,-7.03,-92.99	0/0:6:6,0:40:-0.00,-3.42,-32.70	0/0:3:3,0:31:-0.00,-2.51,-17.63	0/0:15:15,0:40:-0.00,-6.12,-77.91	0/0:10:10,0:40:-0.00,-4.62,-52.79	0/1:14:7,7:40:-29.34,0.00,-31.90	0/0:17:17,0:40:-0.00,-6.73,-87.96	0/1:12:9,3:40:-9.85,-0.00,-42.55	0/0:9:9,0:40:-0.00,-4.32,-47.77	0/0:10:10,0:40:-0.00,-4.62,-52.79	0/0:4:4,0:34:-0.00,-2.81,-22.65	0/1:13:5,8:40:-34.67,0.00,-22.15	0/0:7:7,0:40:-0.00,-3.72,-37.72	0/0:14:14,0:40:-0.00,-5.82,-72.89	0/1:5:4,1:25:-1.91,-0.01,-19.54	0/1:10:4,6:40:-25.52,0.00,-18.03	0/0:10:10,0:40:-0.00,-4.62,-52.79	0/1:10:4,6:40:-25.52,0.00,-18.03	0/1:15:6,9:40:-39.09,0.00,-26.57	0/0:13:13,0:40:-0.00,-5.52,-67.87	0/0:10:10,0:40:-0.00,-4.62,-52.79	0/0:9:9,0:40:-0.00,-4.32,-47.77
COB1p00030	138218	3855:142:+	G	A	.	PASS	NS=328;AF=0.091	GT:DP:AD:GQ:GL	0/0:10:10,0:40:-0.00,-4.02,-29.21	0/0:21:21,0:40:-0.00,-7.32,-60.12	0/0:23:23,0:40:-0.00,-7.92,-65.74	0/0:24:24,0:40:-0.00,-8.22,-68.55	0/0:10:9,0:40:-0.00,-3.72,-26.40	0/0:9:9,0:40:-0.00,-3.72,-26.40	0/0:31:31,0:40:-0.00,-10.33,-88.22	0/0:8:8,0:40:-0.00,-3.42,-23.59	0/0:13:13,0:40:-0.00,-4.92,-37.64	0/0:11:11,0:40:-0.00,-4.32,-32.02	0/0:17:17,0:40:-0.00,-6.12,-48.88	0/0:18:18,0:40:-0.00,-6.42,-51.69	0/0:17:17,0:40:-0.00,-6.12,-48.88	0/0:21:20,1:40:-0.00,-4.51,-54.50	0/0:14:14,0:40:-0.00,-5.22,-40.45	0/0:20:20,0:40:-0.00,-7.02,-57.31	0/0:23:23,0:40:-0.00,-7.92,-65.74	0/0:12:12,0:40:-0.00,-4.62,-34.83	0/0:26:26,0:40:-0.00,-8.82,-74.17	0/0:22:22,0:40:-0.00,-7.62,-62.93	0/0:12:12,0:40:-0.00,-4.62,-34.83	0/0:38:38,0:40:-0.00,-12.43,-107.88	0/0:13:13,0:40:-0.00,-4.92,-37.64	0/0:16:16,0:40:-0.00,-5.82,-46.07	0/0:14:14,0:40:-0.00,-5.22,-40.45	0/0:20:20,0:40:-0.00,-7.02,-57.31	0/0:14:14,0:40:-0.00,-5.22,-40.45	0/0:21:21,0:40:-0.00,-7.32,-60.12	0/0:15:15,0:40:-0.00,-5.52,-43.26	0/0:28:28,0:40:-0.00,-9.42,-79.79	0/0:23:23,0:40:-0.00,-7.92,-65.74	0/0:10:10,0:40:-0.00,-4.02,-29.21	0/0:18:18,0:40:-0.00,-6.42,-51.69	./.	0/0:13:13,0:40:-0.00,-4.92,-37.64	0/0:14:14,0:40:-0.00,-5.22,-40.45	0/0:18:18,0:40:-0.00,-6.42,-51.69	0/0:20:19,0:40:-0.00,-6.72,-54.50	0/0:11:11,0:40:-0.00,-4.32,-32.02	0/0:11:11,0:40:-0.00,-4.32,-32.02	0/0:19:19,0:40:-0.00,-6.72,-54.50	0/0:16:16,0:40:-0.00,-5.82,-46.07	0/0:12:12,0:40:-0.00,-4.62,-34.83	0/0:9:9,0:40:-0.00,-3.72,-26.40	0/0:14:14,0:40:-0.00,-5.22,-40.45	0/0:12:12,0:40:-0.00,-4.62,-34.83	0/0:18:18,0:40:-0.00,-6.42,-51.69	0/0:17:17,0:40:-0.00,-6.12,-48.88	0/0:6:6,0:35:-0.00,-2.82,-17.98	0/0:17:17,0:40:-0.00,-6.12,-48.88	0/0:16:16,0:40:-0.00,-5.82,-46.07	0/0:11:11,0:40:-0.00,-4.32,-32.02	0/0:13:13,0:40:-0.00,-4.92,-37.64	0/0:21:21,0:40:-0.00,-7.32,-60.12	0/0:3:3,0:25:-0.01,-1.92,-9.55	0/0:15:15,0:40:-0.00,-5.52,-43.26	0/0:17:17,0:40:-0.00,-6.12,-48.88	0/0:12:12,0:40:-0.00,-4.62,-34.83	0/0:2:2,0:21:-0.01,-1.63,-6.75	0/0:15:15,0:40:-0.00,-5.52,-43.26	0/1:20:14,6:40:-9.84,-0.00,-33.43	0/1:25:9,16:40:-36.43,0.00,-17.88	0/0:19:17,0:40:-0.00,-6.12,-48.88	0/0:21:20,1:40:-0.00,-4.51,-54.50	0/0:17:17,0:40:-0.00,-6.12,-48.88	0/0:17:16,0:40:-0.00,-5.82,-46.07	0/0:17:17,0:40:-0.00,-6.12,-48.88	0/0:20:20,0:40:-0.00,-7.02,-57.31	0/0:20:20,0:40:-0.00,-7.02,-57.31	0/0:14:14,0:40:-0.00,-5.22,-40.45	0/0:18:18,0:40:-0.00,-6.42,-51.69	0/0:10:10,0:40:-0.00,-4.02,-29.21	0/0:9:9,0:40:-0.00,-3.72,-26.40	0/0:5:5,0:31:-0.00,-2.52,-15.17	0/0:13:13,0:40:-0.00,-4.92,-37.64	0/0:10:10,0:40:-0.00,-4.02,-29.21	0/0:13:13,0:40:-0.00,-4.92,-37.64	0/0:17:17,0:40:-0.00,-6.12,-48.88	0/0:8:8,0:40:-0.00,-3.42,-23.59	0/0:14:14,0:40:-0.00,-5.22,-40.45	0/0:14:14,0:40:-0.00,-5.22,-40.45	0/0:41:41,0:40:-0.00,-13.33,-116.31	0/0:19:19,0:40:-0.00,-6.72,-54.50	0/0:12:12,0:40:-0.00,-4.62,-34.83	0/0:10:10,0:40:-0.00,-4.02,-29.21	0/0:24:24,0:40:-0.00,-8.22,-68.55	0/0:14:14,0:40:-0.00,-5.22,-40.45	0/0:15:15,0:40:-0.00,-5.52,-43.26	0/0:21:21,0:40:-0.00,-7.32,-60.12	0/0:38:38,0:40:-0.00,-12.43,-107.88	0/0:7:7,0:38:-0.00,-3.12,-20.78	0/0:17:17,0:40:-0.00,-6.12,-48.88	0/0:9:9,0:40:-0.00,-3.72,-26.40	0/0:8:8,0:40:-0.00,-3.42,-23.59	0/0:11:11,0:40:-0.00,-4.32,-32.02	0/0:11:10,1:20:-0.01,-1.52,-26.42	0/0:13:13,0:40:-0.00,-4.92,-37.64	0/0:11:11,0:40:-0.00,-4.32,-32.02	0/0:1:1,0:18:-0.02,-1.34,-3.95	0/0:7:7,0:38:-0.00,-3.12,-20.78	0/0:15:15,0:40:-0.00,-5.52,-43.26	0/0:14:13,0:40:-0.00,-4.92,-37.64	0/0:17:17,0:40:-0.00,-6.12,-48.88	0/0:10:10,0:40:-0.00,-4.02,-29.21	0/0:14:14,0:40:-0.00,-5.22,-40.45	0/0:28:28,0:40:-0.00,-9.42,-79.79	0/0:20:20,0:40:-0.00,-7.02,-57.31	0/0:30:30,0:40:-0.00,-10.03,-85.41	0/0:17:17,0:40:-0.00,-6.12,-48.88	0/0:19:19,0:40:-0.00,-6.72,-54.50	0/0:23:23,0:40:-0.00,-7.92,-65.74	0/0:8:8,0:40:-0.00,-3.42,-23.59	0/0:28:28,0:40:-0.00,-9.42,-79.79	0/0:8:8,0:40:-0.00,-3.42,-23.59	0/0:27:27,0:40:-0.00,-9.12,-76.98	0/0:5:5,0:31:-0.00,-2.52,-15.17	0/0:7:7,0:38:-0.00,-3.12,-20.78	0/0:9:9,0:40:-0.00,-3.72,-26.40	0/0:21:21,0:40:-0.00,-7.32,-60.12	0/0:34:34,0:40:-0.00,-11.23,-96.65	0/0:8:8,0:40:-0.00,-3.42,-23.59	./.	0/0:20:20,0:40:-0.00,-7.02,-57.31	0/0:12:12,0:40:-0.00,-4.62,-34.83	0/0:17:17,0:40:-0.00,-6.12,-48.88	0/0:27:27,0:40:-0.00,-9.12,-76.98	0/0:1:1,0:18:-0.02,-1.34,-3.95	0/0:12:11,0:40:-0.00,-4.32,-32.02	0/0:19:19,0:40:-0.00,-6.72,-54.50	0/0:20:20,0:40:-0.00,-7.02,-57.31	0/0:24:24,0:40:-0.00,-8.22,-68.55	0/0:37:36,0:40:-0.00,-11.83,-102.27	0/0:24:24,0:40:-0.00,-8.22,-68.55	0/0:16:16,0:40:-0.00,-5.82,-46.07	0/0:17:17,0:40:-0.00,-6.12,-48.88	0/0:16:16,0:40:-0.00,-5.82,-46.07	0/0:18:18,0:40:-0.00,-6.42,-51.69	0/0:10:10,0:40:-0.00,-4.02,-29.21	0/0:1:1,0:18:-0.02,-1.34,-3.95	0/0:10:10,0:40:-0.00,-4.02,-29.21	0/0:11:11,0:40:-0.00,-4.32,-32.02	0/0:20:20,0:40:-0.00,-7.02,-57.31	0/0:21:21,0:40:-0.00,-7.32,-60.12	0/0:22:22,0:40:-0.00,-7.62,-62.93	0/0:9:9,0:40:-0.00,-3.72,-26.40	0/0:12:11,1:24:-0.01,-1.82,-29.22	0/0:17:17,0:40:-0.00,-6.12,-48.88	0/0:12:12,0:40:-0.00,-4.62,-34.83	0/0:28:28,0:40:-0.00,-9.42,-79.79	0/0:26:26,0:40:-0.00,-8.82,-74.17	0/0:15:15,0:40:-0.00,-5.52,-43.26	0/0:11:11,0:40:-0.00,-4.32,-32.02	0/0:6:6,0:35:-0.00,-2.82,-17.98	0/0:16:16,0:40:-0.00,-5.82,-46.07	0/0:16:16,0:40:-0.00,-5.82,-46.07	0/0:12:12,0:40:-0.00,-4.62,-34.83	0/0:20:20,0:40:-0.00,-7.02,-57.31	0/0:25:25,0:40:-0.00,-8.52,-71.36	0/0:20:20,0:40:-0.00,-7.02,-57.31	0/0:21:21,0:40:-0.00,-7.32,-60.12	0/0:18:18,0:40:-0.00,-6.42,-51.69	0/0:28:28,0:40:-0.00,-9.42,-79.79	0/0:13:13,0:40:-0.00,-4.92,-37.64	0/0:25:25,0:40:-0.00,-8.52,-71.36	0/0:19:19,0:40:-0.00,-6.72,-54.50	0/0:21:21,0:40:-0.00,-7.32,-60.12	0/0:31:31,0:40:-0.00,-10.33,-88.22	0/0:20:20,0:40:-0.00,-7.02,-57.31	0/0:28:28,0:40:-0.00,-9.42,-79.79	0/0:9:9,0:40:-0.00,-3.72,-26.40	0/0:23:23,0:40:-0.00,-7.92,-65.74	0/0:23:23,0:40:-0.00,-7.92,-65.74	0/0:15:15,0:40:-0.00,-5.52,-43.26	0/0:19:19,0:40:-0.00,-6.72,-54.50	0/0:22:22,0:40:-0.00,-7.62,-62.93	0/0:16:16,0:40:-0.00,-5.82,-46.07	0/0:15:15,0:40:-0.00,-5.52,-43.26	0/0:27:26,1:40:-0.00,-6.31,-71.36	0/0:17:17,0:40:-0.00,-6.12,-48.88	0/0:12:12,0:40:-0.00,-4.62,-34.83	0/0:11:11,0:40:-0.00,-4.32,-32.02	0/1:20:9,11:40:-23.88,0.00,-19.38	0/1:13:8,5:40:-9.13,-0.00,-18.67	0/0:35:35,0:40:-0.00,-11.53,-99.46	0/0:25:25,0:40:-0.00,-8.52,-71.36	0/0:28:27,0:40:-0.00,-9.12,-76.98	0/1:14:7,7:40:-14.45,-0.00,-15.56	0/0:24:24,0:40:-0.00,-8.22,-68.55	0/0:17:17,0:40:-0.00,-6.12,-48.88	0/0:24:23,1:40:-0.00,-5.41,-62.93	0/0:13:13,0:40:-0.00,-4.92,-37.64	0/0:12:12,0:40:-0.00,-4.62,-34.83	0/0:9:9,0:40:-0.00,-3.72,-26.40	0/0:17:16,0:40:-0.00,-5.82,-46.07	0/0:14:14,0:40:-0.00,-5.22,-40.45	0/0:6:6,0:35:-0.00,-2.82,-17.98	0/0:3:3,0:25:-0.01,-1.92,-9.55	0/0:18:18,0:40:-0.00,-6.42,-51.69	0/0:24:23,0:40:-0.00,-7.92,-65.74	0/0:10:10,0:40:-0.00,-4.02,-29.21	0/0:26:26,0:40:-0.00,-8.82,-74.17	0/0:6:6,0:35:-0.00,-2.82,-17.98	0/0:11:11,0:40:-0.00,-4.32,-32.02	0/0:29:29,0:40:-0.00,-9.73,-82.60	0/0:13:13,0:40:-0.00,-4.92,-37.64	0/0:11:11,0:40:-0.00,-4.32,-32.02	0/0:20:20,0:40:-0.00,-7.02,-57.31	0/0:14:14,0:40:-0.00,-5.22,-40.45	0/0:13:13,0:40:-0.00,-4.92,-37.64	0/0:11:11,0:40:-0.00,-4.32,-32.02	0/0:7:7,0:38:-0.00,-3.12,-20.78	0/0:12:12,0:40:-0.00,-4.62,-34.83	0/0:17:17,0:40:-0.00,-6.12,-48.88	0/0:32:32,0:40:-0.00,-10.63,-91.03	0/0:22:22,0:40:-0.00,-7.62,-62.93	0/0:14:14,0:40:-0.00,-5.22,-40.45	0/0:31:31,0:40:-0.00,-10.33,-88.22	0/0:18:18,0:40:-0.00,-6.42,-51.69	0/0:9:9,0:40:-0.00,-3.72,-26.40	0/0:12:12,0:40:-0.00,-4.62,-34.83	0/0:16:16,0:40:-0.00,-5.82,-46.07	0/0:5:5,0:31:-0.00,-2.52,-15.17	0/0:29:29,0:40:-0.00,-9.73,-82.60	0/0:4:4,0:28:-0.00,-2.22,-12.36	0/0:11:11,0:40:-0.00,-4.32,-32.02	0/0:23:23,0:40:-0.00,-7.92,-65.74	0/0:17:17,0:40:-0.00,-6.12,-48.88	0/0:30:30,0:40:-0.00,-10.03,-85.41	0/0:31:31,0:40:-0.00,-10.33,-88.22	0/0:18:17,1:40:-0.00,-3.61,-46.07	0/0:36:36,0:40:-0.00,-11.83,-102.27	0/0:10:10,0:40:-0.00,-4.02,-29.21	0/0:23:23,0:40:-0.00,-7.92,-65.74	0/0:15:15,0:40:-0.00,-5.52,-43.26	0/0:14:14,0:40:-0.00,-5.22,-40.45	0/0:33:33,0:40:-0.00,-10.93,-93.84	0/0:12:12,0:40:-0.00,-4.62,-34.83	0/0:9:8,0:40:-0.00,-3.42,-23.59	0/0:25:25,0:40:-0.00,-8.52,-71.36	0/0:16:16,0:40:-0.00,-5.82,-46.07	0/0:20:20,0:40:-0.00,-7.02,-57.31	0/0:19:19,0:40:-0.00,-6.72,-54.50	0/0:20:19,1:40:-0.00,-4.21,-51.69	0/0:8:8,0:40:-0.00,-3.42,-23.59	0/0:12:12,0:40:-0.00,-4.62,-34.83	0/0:10:10,0:40:-0.00,-4.02,-29.21	0/0:5:5,0:31:-0.00,-2.52,-15.17	0/0:9:9,0:40:-0.00,-3.72,-26.40	0/0:20:19,0:40:-0.00,-6.72,-54.50	0/0:8:8,0:40:-0.00,-3.42,-23.59	0/0:6:6,0:35:-0.00,-2.82,-17.98	0/0:10:10,0:40:-0.00,-4.02,-29.21	0/0:16:16,0:40:-0.00,-5.82,-46.07	0/0:13:13,0:40:-0.00,-4.92,-37.64	0/0:12:12,0:40:-0.00,-4.62,-34.83	./.	0/0:6:6,0:35:-0.00,-2.82,-17.98	0/0:10:10,0:40:-0.00,-4.02,-29.21	0/0:27:27,0:40:-0.00,-9.12,-76.98	1/1:6:0,6:22:-15.75,-1.71,-0.01	0/1:20:12,8:40:-15.46,-0.00,-27.81	0/1:25:10,15:40:-33.62,0.00,-20.69	0/1:17:6,11:40:-24.79,-0.00,-11.85	0/1:21:7,14:40:-32.01,-0.00,-13.46	0/0:8:8,0:40:-0.00,-3.42,-23.59	0/0:1:1,0:18:-0.02,-1.34,-3.95	0/0:17:17,0:40:-0.00,-6.12,-48.88	0/0:14:14,0:40:-0.00,-5.22,-40.45	./.	0/1:15:12,3:35:-2.91,-0.00,-29.31	0/0:8:8,0:40:-0.00,-3.42,-23.59	0/0:7:7,0:38:-0.00,-3.12,-20.78	0/0:14:14,0:40:-0.00,-5.22,-40.45	0/0:19:19,0:40:-0.00,-6.72,-54.50	0/0:13:13,0:40:-0.00,-4.92,-37.64	0/0:14:14,0:40:-0.00,-5.22,-40.45	0/0:19:19,0:40:-0.00,-6.72,-54.50	0/0:6:6,0:35:-0.00,-2.82,-17.98	0/0:7:7,0:38:-0.00,-3.12,-20.78	0/0:6:6,0:35:-0.00,-2.82,-17.98	0/0:6:6,0:35:-0.00,-2.82,-17.98	1/1:7:0,7:26:-18.56,-2.01,-0.00	./.	1/1:19:0,19:40:-52.27,-5.61,-0.00	1/1:4:0,4:16:-10.16,-1.13,-0.03	./.	1/1:5:0,5:19:-12.95,-1.42,-0.02	0/1:14:7,7:40:-14.45,-0.00,-15.56	1/1:7:0,7:26:-18.56,-2.01,-0.00	0/1:11:4,7:40:-15.35,-0.00,-8.04	0/1:11:5,6:40:-12.54,-0.00,-10.85	1/1:14:0,14:40:-38.22,-4.10,-0.00	./.	1/1:10:0,10:35:-26.98,-2.90,-0.00	./.	0/0:7:7,0:38:-0.00,-3.12,-20.78	0/0:7:7,0:38:-0.00,-3.12,-20.78	1/1:7:0,7:26:-18.56,-2.01,-0.00	0/0:16:16,0:40:-0.00,-5.82,-46.07	0/0:13:13,0:40:-0.00,-4.92,-37.64	0/0:16:16,0:40:-0.00,-5.82,-46.07	0/0:16:16,0:40:-0.00,-5.82,-46.07	0/1:10:6,4:40:-7.22,-0.00,-13.96	0/1:15:7,8:40:-16.96,0.00,-15.26	1/1:4:0,4:16:-10.16,-1.13,-0.03	1/1:9:0,9:32:-24.17,-2.60,-0.00	0/0:11:11,0:40:-0.00,-4.32,-32.02	0/1:4:1,3:22:-6.22,-0.01,-1.72	0/0:13:13,0:40:-0.00,-4.92,-37.64	0/0:7:7,0:38:-0.00,-3.12,-20.78	0/1:11:3,8:40:-18.16,-0.00,-5.23	0/1:11:4,7:40:-15.35,-0.00,-8.04	./.	1/1:11:0,11:39:-29.79,-3.20,-0.00	0/0:17:16,0:40:-0.00,-5.82,-46.07	0/1:14:7,7:40:-14.45,-0.00,-15.56	0/0:5:5,0:31:-0.00,-2.52,-15.17	1/1:18:0,18:40:-49.46,-5.31,-0.00	0/0:6:6,0:35:-0.00,-2.82,-17.98	0/0:3:3,0:25:-0.01,-1.92,-9.55	1/1:15:0,14:40:-38.22,-4.10,-0.00	./.	0/0:14:14,0:40:-0.00,-5.22,-40.45	0/1:15:6,9:40:-19.77,-0.00,-12.45	0/1:12:3,9:40:-20.67,-0.00,-4.93	0/1:9:6,3:40:-4.71,-0.00,-14.26	0/0:10:10,0:40:-0.00,-4.02,-29.21	1/1:4:0,4:16:-10.16,-1.13,-0.03	0/0:12:12,0:40:-0.00,-4.62,-34.83	./.	1/1:14:0,14:40:-38.22,-4.10,-0.00	0/1:4:1,3:22:-6.22,-0.01,-1.72	0/1:10:6,4:40:-7.22,-0.00,-13.96	0/1:10:3,7:40:-15.65,-0.00,-5.53	0/0:10:9,0:40:-0.00,-3.72,-26.40	0/0:15:15,0:40:-0.00,-5.52,-43.26	0/1:13:10,3:40:-3.51,-0.00,-24.29	0/0:10:10,0:40:-0.00,-4.02,-29.21	1/1:9:0,9:32:-24.17,-2.60,-0.00
COB1p00030	138244	3855:168:+	C	T	.	PASS	NS=320;AF=0.370	GT:DP:AD:GQ:GL	0/0:10:10,0:38:-0.00,-3.16,-33.47	0/0:21:21,0:40:-0.00,-6.47,-69.89	0/1:23:8,15:40:-42.58,0.00,-19.78	0/1:24:7,17:40:-48.90,0.00,-16.17	0/0:10:10,0:38:-0.00,-3.16,-33.47	0/0:9:9,0:35:-0.00,-2.86,-30.16	1/1:31:0,31:40:-102.25,-9.11,-0.00	0/0:8:8,0:32:-0.00,-2.56,-26.85	1/1:13:0,13:40:-42.67,-3.70,-0.00	0/0:11:11,0:40:-0.00,-3.47,-36.78	1/1:17:0,17:40:-55.91,-4.90,-0.00	0/1:18:9,9:40:-24.22,0.00,-24.59	0/1:17:13,4:40:-7.97,-0.00,-38.13	1/1:21:0,21:40:-69.15,-6.10,-0.00	1/1:14:0,14:40:-45.98,-4.00,-0.00	0/1:20:12,8:40:-20.31,0.00,-33.92	0/0:23:23,0:40:-0.00,-7.08,-76.51	./.	1/1:26:0,26:40:-85.70,-7.61,-0.00	0/1:22:11,11:40:-29.64,0.00,-30.01	./.	0/0:38:38,0:40:-0.00,-11.59,-126.16	0/0:13:13,0:40:-0.00,-4.07,-43.40	1/1:16:0,16:40:-52.60,-4.60,-0.00	1/1:14:0,14:40:-45.98,-4.00,-0.00	0/0:20:20,0:40:-0.00,-6.17,-66.58	0/0:14:14,0:40:-0.00,-4.37,-46.71	1/1:21:0,21:40:-69.15,-6.10,-0.00	0/1:15:2,13:29:-38.37,-0.00,-2.32	0/0:28:28,0:40:-0.00,-8.58,-93.06	1/1:23:0,23:40:-75.77,-6.71,-0.00	0/0:10:10,0:38:-0.00,-3.16,-33.47	0/1:18:9,9:40:-24.22,0.00,-24.59	./.	0/0:13:13,0:40:-0.00,-4.07,-43.40	1/1:14:0,14:40:-45.98,-4.00,-0.00	1/1:18:0,18:40:-59.22,-5.20,-0.00	0/0:20:20,0:40:-0.00,-6.17,-66.58	1/1:11:0,11:37:-36.04,-3.10,-0.00	0/1:11:7,4:40:-9.78,-0.00,-20.08	0/1:19:11,8:40:-20.61,0.00,-30.91	0/1:16:8,8:40:-21.51,0.00,-21.88	0/0:12:12,0:40:-0.00,-3.77,-40.09	0/1:9:6,3:40:-7.07,-0.00,-17.37	0/1:14:6,8:40:-22.11,0.00,-15.86	1/1:12:0,12:40:-39.35,-3.40,-0.00	1/1:18:0,18:40:-59.22,-5.20,-0.00	0/1:17:5,12:40:-34.45,-0.00,-11.65	1/1:6:0,6:21:-19.50,-1.60,-0.01	0/1:17:7,10:40:-27.83,0.00,-18.27	0/0:16:16,0:40:-0.00,-4.97,-53.33	0/0:11:11,0:40:-0.00,-3.47,-36.78	1/1:13:0,13:40:-42.67,-3.70,-0.00	1/1:21:0,21:40:-69.15,-6.10,-0.00	0/0:3:3,0:15:-0.04,-1.10,-10.34	0/1:15:11,4:40:-8.57,-0.00,-32.11	0/1:17:7,10:40:-27.83,0.00,-18.27	0/0:12:12,0:40:-0.00,-3.77,-40.09	./.	0/1:15:8,7:40:-18.50,0.00,-22.18	0/0:20:20,0:40:-0.00,-6.17,-66.58	0/0:25:25,0:40:-0.00,-7.68,-83.13	0/0:19:19,0:40:-0.00,-5.87,-63.27	0/1:21:14,7:40:-16.70,0.00,-40.24	0/1:17:6,11:40:-31.14,0.00,-14.96	0/1:17:4,13:40:-37.76,-0.00,-8.34	1/1:17:0,17:40:-55.91,-4.90,-0.00	0/1:20:7,13:40:-36.86,0.00,-17.37	1/1:20:0,20:40:-65.84,-5.80,-0.00	1/1:14:0,14:40:-45.98,-4.00,-0.00	0/1:18:6,12:40:-34.15,-0.00,-14.66	1/1:10:0,10:34:-32.73,-2.80,-0.00	1/1:9:0,9:31:-29.43,-2.50,-0.00	0/0:5:5,0:22:-0.01,-1.67,-16.93	1/1:13:0,13:40:-42.67,-3.70,-0.00	0/1:10:4,6:40:-16.70,-0.00,-10.45	1/1:13:0,13:40:-42.67,-3.70,-0.00	0/1:17:10,7:40:-17.90,0.00,-28.20	1/1:8:0,8:28:-26.12,-2.20,-0.00	0/1:14:6,8:40:-22.11,0.00,-15.86	0/1:14:7,7:40:-18.80,0.00,-19.17	1/1:41:0,41:40:-135.35,-12.12,-0.00	1/1:19:0,19:40:-62.53,-5.50,-0.00	./.	1/1:10:0,10:34:-32.73,-2.80,-0.00	0/1:24:8,16:40:-45.59,0.00,-19.48	1/1:14:0,14:40:-45.98,-4.00,-0.00	0/0:15:15,0:40:-0.00,-4.67,-50.02	0/0:21:21,0:40:-0.00,-6.47,-69.89	0/1:38:11,27:40:-77.79,0.00,-25.20	0/1:7:5,2:40:-4.36,-0.00,-14.66	1/1:17:1,16:21:-49.30,-1.60,-0.01	./.	0/0:8:8,0:32:-0.00,-2.56,-26.85	0/0:11:11,0:40:-0.00,-3.47,-36.78	0/1:11:5,6:40:-16.40,-0.00,-13.46	0/0:13:13,0:40:-0.00,-4.07,-43.40	0/0:11:11,0:40:-0.00,-3.47,-36.78	./.	0/1:7:1,6:19:-17.62,-0.02,-1.43	0/0:15:14,0:40:-0.00,-4.37,-46.71	0/0:14:14,0:40:-0.00,-4.37,-46.71	0/0:17:17,0:40:-0.00,-5.27,-56.65	0/1:10:6,4:40:-10.08,-0.00,-17.07	1/1:14:0,14:40:-45.98,-4.00,-0.00	0/1:28:17,11:40:-27.83,0.00,-48.07	0/1:20:7,13:40:-36.86,0.00,-17.37	0/1:30:19,11:40:-27.23,0.00,-54.08	0/0:17:17,0:40:-0.00,-5.27,-56.65	0/1:19:3,16:40:-47.09,-0.00,-4.43	0/1:23:10,13:40:-35.96,0.00,-26.40	0/1:8:3,5:40:-13.99,-0.00,-7.74	0/1:28:13,15:40:-41.08,0.00,-34.82	1/1:8:0,8:28:-26.12,-2.20,-0.00	1/1:27:0,27:40:-89.01,-7.91,-0.00	0/1:5:3,2:40:-4.96,-0.00,-8.64	1/1:7:0,7:25:-22.81,-1.90,-0.01	0/1:9:6,3:40:-7.07,-0.00,-17.37	0/1:21:11,10:40:-26.63,0.00,-30.31	1/1:34:0,34:40:-112.18,-10.01,-0.00	./.	./.	0/1:20:11,9:40:-23.62,0.00,-30.61	0/0:12:12,0:40:-0.00,-3.77,-40.09	0/1:17:13,4:40:-7.97,-0.00,-38.13	0/0:27:27,0:40:-0.00,-8.28,-89.75	./.	0/0:12:12,0:40:-0.00,-3.77,-40.09	0/1:19:13,6:40:-13.99,-0.00,-37.53	0/1:20:9,11:40:-30.24,0.00,-23.99	0/0:24:24,0:40:-0.00,-7.38,-79.82	0/1:37:21,16:40:-41.68,0.00,-58.60	0/1:24:13,11:40:-29.04,0.00,-36.03	0/1:16:2,14:26:-41.38,-0.00,-2.02	0/1:17:8,9:40:-24.52,0.00,-21.58	0/0:16:16,0:40:-0.00,-4.97,-53.33	1/1:18:0,18:40:-59.22,-5.20,-0.00	0/1:10:8,2:40:-3.46,-0.00,-23.69	./.	0/1:10:2,8:40:-23.32,-0.00,-3.83	0/0:11:11,0:40:-0.00,-3.47,-36.78	0/1:20:8,12:40:-33.55,0.00,-20.68	0/1:21:10,11:40:-29.94,0.00,-27.00	1/1:22:1,21:37:-65.84,-3.10,-0.00	1/1:9:0,9:31:-29.43,-2.50,-0.00	0/1:12:8,4:40:-9.48,-0.00,-23.09	0/1:17:9,8:40:-21.21,0.00,-24.89	0/0:12:12,0:40:-0.00,-3.77,-40.09	0/1:28:17,11:40:-27.83,0.00,-48.07	0/0:26:26,0:40:-0.00,-7.98,-86.44	0/1:15:8,7:40:-18.50,0.00,-22.18	0/1:11:5,6:40:-16.40,-0.00,-13.46	0/0:6:6,0:25:-0.00,-1.97,-20.24	0/1:16:10,6:40:-14.89,0.00,-28.50	0/1:16:8,8:40:-21.51,0.00,-21.88	0/0:12:12,0:40:-0.00,-3.77,-40.09	0/0:20:19,1:35:-0.00,-2.86,-59.96	1/1:25:0,25:40:-82.39,-7.31,-0.00	0/1:20:11,9:40:-23.62,0.00,-30.61	0/0:21:21,0:40:-0.00,-6.47,-69.89	0/1:18:11,7:40:-17.60,0.00,-31.21	1/1:28:0,28:40:-92.32,-8.21,-0.00	0/0:13:13,0:40:-0.00,-4.07,-43.40	1/1:25:0,25:40:-82.39,-7.31,-0.00	0/1:19:10,8:40:-20.91,0.00,-27.90	0/1:21:8,13:40:-36.56,0.00,-20.38	0/0:31:31,0:40:-0.00,-9.48,-102.99	1/1:20:0,20:40:-65.84,-5.80,-0.00	1/1:28:0,28:40:-92.32,-8.21,-0.00	0/0:9:9,0:35:-0.00,-2.86,-30.16	0/0:23:23,0:40:-0.00,-7.08,-76.51	1/1:23:0,23:40:-75.77,-6.71,-0.00	0/0:15:15,0:40:-0.00,-4.67,-50.02	0/1:19:6,13:40:-37.16,-0.00,-14.36	0/1:22:10,12:40:-32.95,0.00,-26.70	0/1:16:10,6:40:-14.89,0.00,-28.50	0/1:15:5,10:40:-28.43,-0.00,-12.25	0/1:27:12,14:40:-38.37,0.00,-32.12	1/1:17:0,17:40:-55.91,-4.90,-0.00	0/0:12:12,0:40:-0.00,-3.77,-40.09	1/1:11:0,11:37:-36.04,-3.10,-0.00	0/1:20:11,9:40:-23.62,0.00,-30.61	0/1:13:5,8:40:-22.42,-0.00,-12.85	0/1:35:19,16:40:-42.28,0.00,-52.58	0/0:25:25,0:40:-0.00,-7.68,-83.13	0/1:28:16,12:40:-31.14,0.00,-44.76	0/1:14:7,7:40:-18.80,0.00,-19.17	0/1:24:10,14:40:-38.97,0.00,-26.10	0/0:17:17,0:40:-0.00,-5.27,-56.65	1/1:24:0,24:40:-79.08,-7.01,-0.00	0/1:13:4,9:40:-25.73,-0.00,-9.54	0/0:12:12,0:40:-0.00,-3.77,-40.09	0/1:9:5,4:40:-10.38,-0.00,-14.06	0/0:17:16,0:40:-0.00,-4.97,-53.33	0/1:14:7,7:40:-18.80,0.00,-19.17	0/0:6:6,0:25:-0.00,-1.97,-20.24	0/1:3:2,1:28:-2.25,-0.00,-5.93	0/1:18:7,11:40:-30.84,0.00,-17.97	0/1:24:12,12:40:-32.35,0.00,-32.72	0/1:10:6,4:40:-10.08,-0.00,-17.07	1/1:26:0,26:40:-85.70,-7.61,-0.00	0/1:6:5,1:18:-1.37,-0.02,-14.98	0/1:11:2,9:40:-26.33,-0.00,-3.52	0/0:29:29,0:40:-0.00,-8.88,-96.37	0/1:13:5,8:40:-22.42,-0.00,-12.85	0/0:11:11,0:40:-0.00,-3.47,-36.78	0/0:20:20,0:40:-0.00,-6.17,-66.58	1/1:14:0,14:40:-45.98,-4.00,-0.00	0/1:13:5,8:40:-22.42,-0.00,-12.85	0/1:11:8,3:40:-6.47,-0.00,-23.39	0/0:7:7,0:29:-0.00,-2.26,-23.54	1/1:12:0,12:40:-39.35,-3.40,-0.00	0/1:17:9,8:40:-21.21,0.00,-24.89	1/1:32:0,32:40:-105.56,-9.41,-0.00	0/1:22:17,5:40:-9.78,-0.00,-49.87	0/0:14:14,0:40:-0.00,-4.37,-46.71	0/1:31:17,14:40:-36.86,0.00,-47.16	0/0:18:18,0:40:-0.00,-5.57,-59.96	1/1:9:0,9:31:-29.43,-2.50,-0.00	1/1:12:0,12:40:-39.35,-3.40,-0.00	1/1:16:0,16:40:-52.60,-4.60,-0.00	0/0:5:5,0:22:-0.01,-1.67,-16.93	0/1:29:17,12:40:-30.84,0.00,-47.76	1/1:4:0,4:14:-12.91,-1.03,-0.04	0/0:11:11,0:40:-0.00,-3.47,-36.78	0/1:23:11,12:40:-32.65,0.00,-29.71	0/1:17:7,10:40:-27.83,0.00,-18.27	0/0:30:30,0:40:-0.00,-9.18,-99.68	0/1:31:12,19:40:-53.41,0.00,-30.61	0/0:18:18,0:40:-0.00,-5.57,-59.96	0/0:36:36,0:40:-0.00,-10.99,-119.54	0/0:10:10,0:38:-0.00,-3.16,-33.47	0/1:23:9,14:40:-39.27,0.00,-23.09	1/1:15:0,15:40:-49.29,-4.30,-0.00	1/1:14:0,14:40:-45.98,-4.00,-0.00	1/1:33:0,33:40:-108.87,-9.71,-0.00	0/0:12:12,0:40:-0.00,-3.77,-40.09	0/0:9:9,0:35:-0.00,-2.86,-30.16	0/0:25:25,0:40:-0.00,-7.68,-83.13	0/0:16:16,0:40:-0.00,-4.97,-53.33	0/0:20:20,0:40:-0.00,-6.17,-66.58	0/0:19:19,0:40:-0.00,-5.87,-63.27	0/1:20:13,7:40:-17.00,0.00,-37.23	0/0:8:8,0:32:-0.00,-2.56,-26.85	0/1:12:6,6:40:-16.10,0.00,-16.47	0/0:10:10,0:38:-0.00,-3.16,-33.47	0/0:5:5,0:22:-0.01,-1.67,-16.93	0/0:9:9,0:35:-0.00,-2.86,-30.16	1/1:20:0,20:40:-65.84,-5.80,-0.00	1/1:8:0,8:28:-26.12,-2.20,-0.00	1/1:6:0,6:21:-19.50,-1.60,-0.01	1/1:10:0,10:34:-32.73,-2.80,-0.00	0/0:16:15,0:40:-0.00,-4.67,-50.02	0/0:13:13,0:40:-0.00,-4.07,-43.40	./.	./.	1/1:6:0,6:21:-19.50,-1.60,-0.01	0/0:10:10,0:38:-0.00,-3.16,-33.47	0/1:27:16,11:40:-28.14,0.00,-45.06	0/0:6:6,0:25:-0.00,-1.97,-20.24	0/1:20:9,11:40:-30.24,0.00,-23.99	0/1:25:15,10:40:-25.43,0.00,-42.35	0/1:17:11,6:40:-14.59,-0.00,-31.51	0/1:21:13,8:40:-20.01,0.00,-36.93	0/0:8:8,0:32:-0.00,-2.56,-26.85	./.	0/0:17:17,0:40:-0.00,-5.27,-56.65	0/0:14:14,0:40:-0.00,-4.37,-46.71	./.	0/0:15:15,0:40:-0.00,-4.67,-50.02	0/0:8:8,0:32:-0.00,-2.56,-26.85	0/0:7:7,0:29:-0.00,-2.26,-23.54	0/0:14:14,0:40:-0.00,-4.37,-46.71	1/1:19:1,18:28:-55.91,-2.20,-0.00	0/0:13:13,0:40:-0.00,-4.07,-43.40	0/0:14:13,1:15:-0.04,-1.09,-40.13	0/1:19:5,14:40:-40.47,-0.00,-11.05	1/1:6:0,6:21:-19.50,-1.60,-0.01	0/0:7:7,0:29:-0.00,-2.26,-23.54	0/0:6:6,0:25:-0.00,-1.97,-20.24	0/0:6:6,0:25:-0.00,-1.97,-20.24	0/0:7:7,0:29:-0.00,-2.26,-23.54	0/0:11:11,0:40:-0.00,-3.47,-36.78	0/0:19:19,0:40:-0.00,-5.87,-63.27	0/0:4:4,0:19:-0.02,-1.38,-13.63	0/0:3:3,0:15:-0.04,-1.10,-10.34	0/0:5:5,0:22:-0.01,-1.67,-16.93	0/0:14:14,0:40:-0.00,-4.37,-46.71	0/0:7:7,0:29:-0.00,-2.26,-23.54	0/0:11:11,0:40:-0.00,-3.47,-36.78	0/0:11:11,0:40:-0.00,-3.47,-36.78	0/0:14:13,1:15:-0.04,-1.09,-40.13	./.	0/0:10:10,0:38:-0.00,-3.16,-33.47	./.	0/0:7:7,0:29:-0.00,-2.26,-23.54	0/0:7:7,0:29:-0.00,-2.26,-23.54	0/0:7:7,0:29:-0.00,-2.26,-23.54	0/0:16:16,0:40:-0.00,-4.97,-53.33	0/0:13:13,0:40:-0.00,-4.07,-43.40	0/0:16:16,0:40:-0.00,-4.97,-53.33	0/0:16:16,0:40:-0.00,-4.97,-53.33	0/0:10:10,0:38:-0.00,-3.16,-33.47	0/0:15:15,0:40:-0.00,-4.67,-50.02	0/0:4:4,0:19:-0.02,-1.38,-13.63	0/0:9:9,0:35:-0.00,-2.86,-30.16	0/0:11:11,0:40:-0.00,-3.47,-36.78	0/0:4:4,0:19:-0.02,-1.38,-13.63	0/0:13:13,0:40:-0.00,-4.07,-43.40	0/0:7:7,0:29:-0.00,-2.26,-23.54	0/0:11:11,0:40:-0.00,-3.47,-36.78	0/0:11:11,0:40:-0.00,-3.47,-36.78	./.	0/0:11:11,0:40:-0.00,-3.47,-36.78	0/0:17:17,0:40:-0.00,-5.27,-56.65	0/0:14:13,1:15:-0.04,-1.09,-40.13	0/0:5:5,0:22:-0.01,-1.67,-16.93	0/0:18:18,0:40:-0.00,-5.57,-59.96	0/0:6:6,0:25:-0.00,-1.97,-20.24	0/0:3:3,0:15:-0.04,-1.10,-10.34	0/0:15:15,0:40:-0.00,-4.67,-50.02	0/0:10:10,0:38:-0.00,-3.16,-33.47	0/0:14:14,0:40:-0.00,-4.37,-46.71	0/0:15:15,0:40:-0.00,-4.67,-50.02	0/0:12:12,0:40:-0.00,-3.77,-40.09	0/0:9:9,0:35:-0.00,-2.86,-30.16	0/0:10:10,0:38:-0.00,-3.16,-33.47	0/0:4:4,0:19:-0.02,-1.38,-13.63	0/0:12:12,0:40:-0.00,-3.77,-40.09	0/0:7:7,0:29:-0.00,-2.26,-23.54	0/0:14:14,0:40:-0.00,-4.37,-46.71	0/0:4:4,0:19:-0.02,-1.38,-13.63	0/0:10:10,0:38:-0.00,-3.16,-33.47	0/0:10:10,0:38:-0.00,-3.16,-33.47	0/0:10:10,0:38:-0.00,-3.16,-33.47	0/0:15:15,0:40:-0.00,-4.67,-50.02	./.	0/0:10:10,0:38:-0.00,-3.16,-33.47	0/0:9:9,0:35:-0.00,-2.86,-30.16
COB1p00030	138244	3863:35:-	C	T	.	PASS	NS=314;AF=0.365	GT:DP:AD:GQ:GL	0/0:5:5,0:22:-0.01,-1.65,-18.35	0/0:22:22,0:40:-0.00,-6.76,-79.42	0/1:13:7,6:40:-17.51,0.00,-21.48	0/1:19:9,10:40:-30.07,0.00,-26.86	0/0:11:11,0:40:-0.00,-3.45,-39.90	0/0:5:5,0:22:-0.01,-1.65,-18.35	1/1:22:0,22:40:-78.67,-6.38,-0.00	0/0:6:6,0:25:-0.00,-1.95,-21.94	1/1:7:0,7:24:-24.78,-1.87,-0.01	./.	1/1:15:0,15:40:-53.52,-4.28,-0.00	./.	0/1:13:8,5:40:-13.91,-0.00,-25.07	1/1:14:0,14:40:-49.92,-3.97,-0.00	./.	0/1:22:14,8:40:-21.98,0.00,-43.92	0/0:19:19,0:40:-0.00,-5.86,-68.64	./.	1/1:12:0,12:40:-42.74,-3.37,-0.00	0/1:18:9,9:40:-26.78,0.00,-27.16	./.	0/0:17:17,0:40:-0.00,-5.25,-61.46	0/0:6:6,0:25:-0.00,-1.95,-21.94	1/1:16:0,16:40:-57.11,-4.58,-0.00	1/1:8:0,8:28:-28.37,-2.17,-0.00	0/0:13:13,0:40:-0.00,-4.05,-47.09	0/0:5:5,0:22:-0.01,-1.65,-18.35	1/1:17:0,17:40:-60.70,-4.88,-0.00	1/1:11:0,11:37:-39.15,-3.07,-0.00	0/0:30:30,0:40:-0.00,-9.17,-108.17	1/1:15:0,15:40:-53.52,-4.28,-0.00	0/0:6:6,0:25:-0.00,-1.95,-21.94	0/1:22:12,10:40:-29.17,0.00,-36.73	./.	0/0:18:18,0:40:-0.00,-5.56,-65.05	1/1:11:0,11:37:-39.15,-3.07,-0.00	1/1:10:0,10:34:-35.55,-2.77,-0.00	0/0:13:13,0:40:-0.00,-4.05,-47.09	./.	0/1:11:8,3:40:-7.33,-0.00,-25.67	0/1:17:11,6:40:-16.30,0.00,-34.65	0/1:16:7,9:40:-27.38,0.00,-20.57	0/0:18:18,0:40:-0.00,-5.56,-65.05	0/1:10:5,5:40:-14.82,-0.00,-15.19	0/1:4:1,3:32:-9.44,-0.00,-2.63	1/1:10:0,10:34:-35.55,-2.77,-0.00	1/1:9:0,9:31:-31.96,-2.47,-0.00	0/1:10:5,5:40:-14.82,-0.00,-15.19	./.	0/1:12:7,5:40:-14.22,-0.00,-21.78	0/0:12:12,0:40:-0.00,-3.75,-43.49	0/0:3:3,0:15:-0.04,-1.08,-11.19	1/1:7:0,7:24:-24.78,-1.87,-0.01	1/1:10:0,10:34:-35.55,-2.77,-0.00	0/0:9:9,0:35:-0.00,-2.85,-32.71	0/1:11:7,4:40:-10.92,-0.00,-22.08	0/1:12:4,8:40:-24.99,-0.00,-11.00	0/0:11:11,0:40:-0.00,-3.45,-39.90	./.	./.	0/0:17:17,0:40:-0.00,-5.25,-61.46	0/0:23:23,0:40:-0.00,-7.06,-83.01	0/0:18:18,0:40:-0.00,-5.56,-65.05	0/1:20:16,3:40:-4.92,-0.00,-52.01	0/1:20:10,10:40:-29.77,0.00,-30.15	0/1:15:5,10:40:-31.28,-0.00,-13.69	1/1:11:0,11:37:-39.15,-3.07,-0.00	0/1:20:10,10:40:-29.77,0.00,-30.15	1/1:11:0,11:37:-39.15,-3.07,-0.00	1/1:6:0,6:21:-21.19,-1.58,-0.01	0/1:14:5,9:40:-27.99,-0.00,-13.99	1/1:14:0,14:40:-49.92,-3.97,-0.00	1/1:12:0,12:40:-42.74,-3.37,-0.00	0/0:5:5,0:22:-0.01,-1.65,-18.35	1/1:10:0,10:34:-35.55,-2.77,-0.00	0/1:6:5,1:22:-1.66,-0.01,-16.41	1/1:5:0,5:18:-17.61,-1.29,-0.02	0/1:15:8,7:40:-20.50,0.00,-24.47	1/1:4:0,4:14:-14.04,-1.01,-0.04	0/1:6:4,2:40:-5.24,-0.00,-12.80	0/1:15:9,6:40:-16.91,0.00,-28.06	1/1:28:0,28:40:-100.23,-8.19,-0.00	1/1:22:0,22:40:-78.67,-6.38,-0.00	1/1:14:0,14:40:-49.92,-3.97,-0.00	1/1:8:0,8:28:-28.37,-2.17,-0.00	0/1:11:3,8:40:-25.29,-0.00,-7.71	1/1:11:0,11:37:-39.15,-3.07,-0.00	0/0:8:8,0:32:-0.00,-2.55,-29.12	0/0:11:11,0:40:-0.00,-3.45,-39.90	0/1:15:3,12:40:-38.46,-0.00,-6.50	0/0:3:3,0:15:-0.04,-1.08,-11.19	1/1:8:0,8:28:-28.37,-2.17,-0.00	0/1:8:3,5:40:-15.42,-0.00,-8.61	0/0:7:7,0:28:-0.00,-2.25,-25.53	0/0:5:5,0:22:-0.01,-1.65,-18.35	0/1:8:4,4:40:-11.83,-0.00,-12.20	0/0:7:7,0:28:-0.00,-2.25,-25.53	0/0:5:5,0:22:-0.01,-1.65,-18.35	./.	0/1:2:1,1:35:-2.85,-0.00,-3.23	0/0:16:16,0:40:-0.00,-4.95,-57.86	0/0:10:10,0:38:-0.00,-3.15,-36.31	0/0:15:15,0:40:-0.00,-4.65,-54.27	0/1:6:3,3:40:-8.83,-0.00,-9.21	1/1:7:0,7:24:-24.78,-1.87,-0.01	0/1:13:5,8:40:-24.69,-0.00,-14.29	0/1:9:3,6:40:-18.71,-0.00,-8.31	0/1:13:8,5:40:-13.91,-0.00,-25.07	0/0:13:13,0:40:-0.00,-4.05,-47.09	0/1:14:6,8:40:-24.39,0.00,-17.58	0/1:11:7,4:40:-10.92,-0.00,-22.08	0/1:8:2,6:40:-19.01,-0.00,-5.02	0/1:15:9,6:40:-16.91,0.00,-28.06	1/1:10:0,10:34:-35.55,-2.77,-0.00	1/1:16:0,16:40:-57.11,-4.58,-0.00	0/1:8:5,3:40:-8.23,-0.00,-15.80	1/1:4:0,4:14:-14.04,-1.01,-0.04	0/1:8:4,4:40:-11.83,-0.00,-12.20	0/1:27:9,18:40:-56.41,0.00,-24.45	1/1:30:0,30:40:-107.41,-8.79,-0.00	0/1:7:3,4:40:-12.13,-0.00,-8.91	./.	0/1:14:9,5:40:-13.61,-0.00,-28.36	0/0:9:9,0:35:-0.00,-2.85,-32.71	0/1:11:6,5:40:-14.52,-0.00,-18.49	0/0:20:20,0:40:-0.00,-6.16,-72.24	0/1:3:1,2:36:-6.14,-0.00,-2.93	0/0:17:17,0:40:-0.00,-5.25,-61.46	0/1:19:7,12:40:-37.26,0.00,-19.67	0/1:16:5,11:40:-34.57,-0.00,-13.39	0/0:17:17,0:40:-0.00,-5.25,-61.46	0/1:15:6,9:40:-27.68,0.00,-17.28	0/1:19:11,8:40:-22.89,0.00,-34.04	1/1:5:0,5:18:-17.61,-1.29,-0.02	0/1:17:11,6:40:-16.30,0.00,-34.65	0/0:18:18,0:40:-0.00,-5.56,-65.05	1/1:22:0,22:40:-78.67,-6.38,-0.00	0/1:11:5,6:40:-18.11,-0.00,-14.89	./.	0/1:7:2,5:40:-15.72,-0.00,-5.32	0/0:13:13,0:40:-0.00,-4.05,-47.09	0/1:9:3,6:40:-18.71,-0.00,-8.31	0/1:16:12,4:40:-9.42,-0.00,-38.54	1/1:13:0,13:40:-46.33,-3.67,-0.00	1/1:6:0,6:21:-21.19,-1.58,-0.01	0/1:11:4,7:40:-21.70,-0.00,-11.30	0/1:14:3,11:40:-35.17,-0.00,-6.80	0/0:5:5,0:22:-0.01,-1.65,-18.35	0/1:19:7,12:40:-37.26,0.00,-19.67	0/0:14:14,0:40:-0.00,-4.35,-50.68	0/1:14:7,7:40:-20.80,0.00,-21.18	0/1:10:6,4:40:-11.22,-0.00,-18.79	0/0:14:14,0:40:-0.00,-4.35,-50.68	0/1:8:5,3:40:-8.23,-0.00,-15.80	0/1:9:3,6:40:-18.71,-0.00,-8.31	0/0:15:15,0:40:-0.00,-4.65,-54.27	0/0:14:14,0:40:-0.00,-4.35,-50.68	1/1:10:0,10:34:-35.55,-2.77,-0.00	0/1:18:6,12:40:-37.56,0.00,-16.38	0/0:20:20,0:40:-0.00,-6.16,-72.24	0/1:14:10,4:40:-10.02,-0.00,-31.95	1/1:23:0,23:40:-82.26,-6.68,-0.00	0/0:6:6,0:25:-0.00,-1.95,-21.94	1/1:21:0,21:40:-75.08,-6.08,-0.00	0/1:21:9,12:40:-36.66,0.00,-26.26	0/1:17:5,12:40:-37.86,-0.00,-13.09	0/0:16:16,0:40:-0.00,-4.95,-57.86	1/1:9:0,9:31:-31.96,-2.47,-0.00	1/1:21:0,21:40:-75.08,-6.08,-0.00	0/0:7:7,0:28:-0.00,-2.25,-25.53	0/0:28:28,0:40:-0.00,-8.56,-100.98	1/1:21:0,21:40:-75.08,-6.08,-0.00	0/0:7:7,0:28:-0.00,-2.25,-25.53	0/1:20:11,9:40:-26.18,0.00,-33.74	0/1:20:8,12:40:-36.96,0.00,-22.96	0/1:26:15,11:40:-31.56,0.00,-46.31	0/1:20:12,8:40:-22.59,0.00,-37.34	0/1:16:11,5:40:-13.01,-0.00,-34.95	1/1:18:0,18:40:-64.30,-5.18,-0.00	0/0:7:7,0:28:-0.00,-2.25,-25.53	1/1:4:0,4:14:-14.04,-1.01,-0.04	0/1:19:7,12:40:-37.26,0.00,-19.67	0/1:16:4,12:40:-38.16,-0.00,-9.80	0/1:24:7,17:40:-53.72,0.00,-18.17	0/0:14:14,0:40:-0.00,-4.35,-50.68	0/1:14:10,4:40:-10.02,-0.00,-31.95	0/1:13:7,6:40:-17.51,0.00,-21.48	0/1:9:7,2:40:-4.34,-0.00,-22.68	0/0:16:16,0:40:-0.00,-4.95,-57.86	1/1:23:0,23:40:-82.26,-6.68,-0.00	0/1:16:8,8:40:-23.79,0.00,-24.17	0/0:12:12,0:40:-0.00,-3.75,-43.49	0/1:12:6,6:40:-17.81,0.00,-18.18	0/0:16:16,0:40:-0.00,-4.95,-57.86	0/1:18:5,13:40:-41.15,-0.00,-12.79	0/0:8:8,0:32:-0.00,-2.55,-29.12	0/1:4:3,1:28:-2.25,-0.00,-9.82	0/1:14:7,7:40:-20.80,0.00,-21.18	0/1:20:9,11:40:-33.37,0.00,-26.56	0/1:11:3,8:40:-25.29,-0.00,-7.71	1/1:19:0,19:40:-67.89,-5.48,-0.00	0/0:15:15,0:40:-0.00,-4.65,-54.27	1/1:5:0,5:18:-17.61,-1.29,-0.02	0/0:11:11,0:40:-0.00,-3.45,-39.90	0/1:7:5,2:40:-4.94,-0.00,-16.10	0/0:9:9,0:35:-0.00,-2.85,-32.71	0/0:9:9,0:35:-0.00,-2.85,-32.71	./.	0/1:15:3,12:40:-38.46,-0.00,-6.50	0/1:10:3,7:40:-22.00,-0.00,-8.01	0/0:7:7,0:28:-0.00,-2.25,-25.53	1/1:7:0,7:24:-24.78,-1.87,-0.01	0/1:20:5,15:40:-47.74,-0.00,-12.18	1/1:15:0,15:40:-53.52,-4.28,-0.00	0/1:15:10,5:40:-13.31,-0.00,-31.65	0/0:10:10,0:38:-0.00,-3.15,-36.31	0/1:17:11,6:40:-16.30,0.00,-34.65	0/0:17:17,0:40:-0.00,-5.25,-61.46	0/1:9:3,6:40:-18.71,-0.00,-8.31	./.	1/1:10:0,10:34:-35.55,-2.77,-0.00	./.	0/1:16:8,8:40:-23.79,0.00,-24.17	1/1:5:0,5:18:-17.61,-1.29,-0.02	0/0:7:7,0:28:-0.00,-2.25,-25.53	0/1:18:7,11:40:-33.97,0.00,-19.97	0/1:19:10,9:40:-26.48,0.00,-30.45	0/0:26:26,0:40:-0.00,-7.96,-93.79	0/1:22:13,9:40:-25.58,0.00,-40.33	0/0:13:13,0:40:-0.00,-4.05,-47.09	0/0:22:22,0:40:-0.00,-6.76,-79.42	0/0:3:3,0:15:-0.04,-1.08,-11.19	0/1:9:4,5:40:-15.12,-0.00,-11.90	1/1:10:0,10:34:-35.55,-2.77,-0.00	1/1:14:0,14:40:-49.92,-3.97,-0.00	1/1:25:1,24:40:-82.26,-3.69,-0.00	0/0:11:11,0:40:-0.00,-3.45,-39.90	0/0:6:6,0:25:-0.00,-1.95,-21.94	0/0:8:8,0:32:-0.00,-2.55,-29.12	0/0:14:14,0:40:-0.00,-4.35,-50.68	0/0:7:7,0:28:-0.00,-2.25,-25.53	0/0:14:14,0:40:-0.00,-4.35,-50.68	0/1:16:5,11:40:-34.57,-0.00,-13.39	0/0:7:7,0:28:-0.00,-2.25,-25.53	0/1:23:14,8:40:-21.98,0.00,-43.92	0/0:10:10,0:38:-0.00,-3.15,-36.31	0/0:4:4,0:18:-0.02,-1.36,-14.77	0/0:12:12,0:40:-0.00,-3.75,-43.49	1/1:14:0,14:40:-49.92,-3.97,-0.00	0/1:8:1,7:19:-22.62,-0.02,-1.44	1/1:4:0,4:14:-14.04,-1.01,-0.04	1/1:7:0,7:24:-24.78,-1.87,-0.01	0/0:26:26,0:40:-0.00,-7.96,-93.79	0/0:8:8,0:32:-0.00,-2.55,-29.12	1/1:11:0,11:37:-39.15,-3.07,-0.00	./.	0/1:4:1,3:32:-9.44,-0.00,-2.63	0/0:16:16,0:40:-0.00,-4.95,-57.86	0/1:35:14,21:40:-64.78,0.00,-40.01	0/0:4:4,0:18:-0.02,-1.36,-14.77	0/1:12:3,9:40:-28.59,-0.00,-7.41	0/1:17:10,7:40:-19.90,0.00,-31.05	0/1:13:5,8:40:-24.69,-0.00,-14.29	0/1:13:6,7:40:-21.10,0.00,-17.88	0/0:9:9,0:35:-0.00,-2.85,-32.71	./.	0/0:11:11,0:40:-0.00,-3.45,-39.90	0/0:10:10,0:38:-0.00,-3.15,-36.31	./.	0/0:13:13,0:40:-0.00,-4.05,-47.09	0/0:3:3,0:15:-0.04,-1.08,-11.19	0/0:3:3,0:15:-0.04,-1.08,-11.19	0/0:15:15,0:40:-0.00,-4.65,-54.27	1/1:15:0,15:40:-53.52,-4.28,-0.00	0/0:22:22,0:40:-0.00,-6.76,-79.42	0/0:20:20,0:40:-0.00,-6.16,-72.24	0/1:19:10,9:40:-26.48,0.00,-30.45	0/1:3:1,2:36:-6.14,-0.00,-2.93	0/0:7:7,0:28:-0.00,-2.25,-25.53	./.	0/0:5:5,0:22:-0.01,-1.65,-18.35	0/0:8:8,0:32:-0.00,-2.55,-29.12	0/0:17:17,0:40:-0.00,-5.25,-61.46	0/0:17:17,0:40:-0.00,-5.25,-61.46	./.	0/0:5:5,0:22:-0.01,-1.65,-18.35	0/0:10:10,0:38:-0.00,-3.15,-36.31	0/0:14:14,0:40:-0.00,-4.35,-50.68	./.	0/0:5:5,0:22:-0.01,-1.65,-18.35	0/0:11:11,0:40:-0.00,-3.45,-39.90	0/0:12:12,0:40:-0.00,-3.75,-43.49	./.	0/0:6:6,0:25:-0.00,-1.95,-21.94	./.	0/0:9:9,0:35:-0.00,-2.85,-32.71	0/0:6:6,0:25:-0.00,-1.95,-21.94	0/0:7:7,0:28:-0.00,-2.25,-25.53	0/0:12:12,0:40:-0.00,-3.75,-43.49	0/0:15:15,0:40:-0.00,-4.65,-54.27	0/0:13:13,0:40:-0.00,-4.05,-47.09	0/0:11:11,0:40:-0.00,-3.45,-39.90	0/0:4:4,0:18:-0.02,-1.36,-14.77	0/0:17:17,0:40:-0.00,-5.25,-61.46	0/0:6:6,0:25:-0.00,-1.95,-21.94	0/0:8:8,0:32:-0.00,-2.55,-29.12	0/0:7:7,0:28:-0.00,-2.25,-25.53	0/0:3:3,0:15:-0.04,-1.08,-11.19	0/0:7:7,0:28:-0.00,-2.25,-25.53	0/0:5:5,0:22:-0.01,-1.65,-18.35	0/0:4:4,0:18:-0.02,-1.36,-14.77	0/0:11:11,0:40:-0.00,-3.45,-39.90	0/0:12:12,0:40:-0.00,-3.75,-43.49	0/0:12:12,0:40:-0.00,-3.75,-43.49	0/0:20:20,0:40:-0.00,-6.16,-72.24	0/0:17:17,0:40:-0.00,-5.25,-61.46	0/0:3:3,0:15:-0.04,-1.08,-11.19	0/0:15:15,0:40:-0.00,-4.65,-54.27	0/0:6:6,0:25:-0.00,-1.95,-21.94	0/0:3:3,0:15:-0.04,-1.08,-11.19	0/0:4:4,0:18:-0.02,-1.36,-14.77	0/0:7:7,0:28:-0.00,-2.25,-25.53	0/0:16:16,0:40:-0.00,-4.95,-57.86	0/0:10:10,0:38:-0.00,-3.15,-36.31	0/0:10:10,0:38:-0.00,-3.15,-36.31	0/0:8:8,0:32:-0.00,-2.55,-29.12	0/0:16:16,0:40:-0.00,-4.95,-57.86	0/0:4:4,0:18:-0.02,-1.36,-14.77	0/0:9:9,0:35:-0.00,-2.85,-32.71	0/0:7:7,0:28:-0.00,-2.25,-25.53	0/0:9:9,0:35:-0.00,-2.85,-32.71	./.	0/0:18:18,0:40:-0.00,-5.56,-65.05	0/0:8:8,0:32:-0.00,-2.55,-29.12	0/0:5:5,0:22:-0.01,-1.65,-18.35	0/0:6:6,0:25:-0.00,-1.95,-21.94	0/0:11:11,0:40:-0.00,-3.45,-39.90	0/0:18:18,0:40:-0.00,-5.56,-65.05	0/0:16:16,0:40:-0.00,-4.95,-57.86
COB1p00030	138218	3863:61:-	G	A	.	PASS	NS=323;AF=0.098	GT:DP:AD:GQ:GL	0/0:5:5,0:31:-0.00,-2.47,-19.06	0/0:22:22,0:40:-0.00,-7.58,-80.14	0/0:13:13,0:40:-0.00,-4.87,-47.80	0/0:19:19,0:40:-0.00,-6.68,-69.36	0/0:11:11,0:40:-0.00,-4.27,-40.61	0/0:5:4,0:27:-0.00,-2.17,-15.47	0/0:22:22,0:40:-0.00,-7.58,-80.14	0/0:6:6,0:34:-0.00,-2.77,-22.65	0/0:7:7,0:37:-0.00,-3.07,-26.24	0/0:2:2,0:21:-0.01,-1.58,-8.29	0/0:15:15,0:40:-0.00,-5.48,-54.99	0/0:12:12,0:40:-0.00,-4.57,-44.21	0/0:13:13,0:40:-0.00,-4.87,-47.80	0/0:14:14,0:40:-0.00,-5.17,-51.39	0/0:11:11,0:40:-0.00,-4.27,-40.61	0/0:22:22,0:40:-0.00,-7.58,-80.14	0/0:19:19,0:40:-0.00,-6.68,-69.36	0/0:11:11,0:40:-0.00,-4.27,-40.61	0/0:12:12,0:40:-0.00,-4.57,-44.21	0/0:18:18,0:40:-0.00,-6.38,-65.77	0/0:12:12,0:40:-0.00,-4.57,-44.21	0/0:17:17,0:40:-0.00,-6.08,-62.17	0/0:6:6,0:34:-0.00,-2.77,-22.65	0/0:16:16,0:40:-0.00,-5.78,-58.58	0/0:8:8,0:40:-0.00,-3.37,-29.84	0/0:13:13,0:40:-0.00,-4.87,-47.80	0/0:5:5,0:31:-0.00,-2.47,-19.06	0/0:17:17,0:40:-0.00,-6.08,-62.17	0/0:11:11,0:40:-0.00,-4.27,-40.61	0/0:30:30,0:40:-0.00,-9.99,-108.88	0/0:15:15,0:40:-0.00,-5.48,-54.99	0/0:6:6,0:34:-0.00,-2.77,-22.65	0/0:22:22,0:40:-0.00,-7.58,-80.14	./.	0/0:18:18,0:40:-0.00,-6.38,-65.77	0/0:11:11,0:40:-0.00,-4.27,-40.61	0/0:10:10,0:40:-0.00,-3.97,-37.02	0/0:13:13,0:40:-0.00,-4.87,-47.80	0/0:12:12,0:40:-0.00,-4.57,-44.21	0/0:11:11,0:40:-0.00,-4.27,-40.61	0/0:17:17,0:40:-0.00,-6.08,-62.17	0/0:16:16,0:40:-0.00,-5.78,-58.58	0/0:18:18,0:40:-0.00,-6.38,-65.77	0/0:10:10,0:40:-0.00,-3.97,-37.02	0/0:4:4,0:27:-0.00,-2.17,-15.47	0/0:10:10,0:40:-0.00,-3.97,-37.02	0/0:9:9,0:40:-0.00,-3.67,-33.43	0/0:10:10,0:40:-0.00,-3.97,-37.02	0/0:1:1,0:17:-0.02,-1.29,-4.71	0/0:12:12,0:40:-0.00,-4.57,-44.21	0/0:12:12,0:40:-0.00,-4.57,-44.21	0/0:3:3,0:24:-0.01,-1.87,-11.88	0/0:7:7,0:37:-0.00,-3.07,-26.24	0/0:10:10,0:40:-0.00,-3.97,-37.02	0/0:9:9,0:40:-0.00,-3.67,-33.43	0/0:11:11,0:40:-0.00,-4.27,-40.61	0/0:12:12,0:40:-0.00,-4.57,-44.21	0/0:11:11,0:40:-0.00,-4.27,-40.61	./.	0/0:13:13,0:40:-0.00,-4.87,-47.80	0/1:17:6,11:40:-33.45,0.00,-16.57	0/1:23:10,13:40:-38.83,0.00,-29.14	0/0:18:18,0:40:-0.00,-6.38,-65.77	0/0:20:20,0:40:-0.00,-6.98,-72.95	0/0:20:20,0:40:-0.00,-6.98,-72.95	0/0:15:15,0:40:-0.00,-5.48,-54.99	0/0:11:11,0:40:-0.00,-4.27,-40.61	0/0:20:20,0:40:-0.00,-6.98,-72.95	0/0:11:11,0:40:-0.00,-4.27,-40.61	0/0:6:6,0:34:-0.00,-2.77,-22.65	0/0:14:14,0:40:-0.00,-5.17,-51.39	0/0:14:14,0:40:-0.00,-5.17,-51.39	0/0:12:12,0:40:-0.00,-4.57,-44.21	0/0:5:5,0:31:-0.00,-2.47,-19.06	0/0:10:10,0:40:-0.00,-3.97,-37.02	0/0:6:6,0:34:-0.00,-2.77,-22.65	0/0:5:5,0:31:-0.00,-2.47,-19.06	0/0:15:15,0:40:-0.00,-5.48,-54.99	0/0:4:4,0:27:-0.00,-2.17,-15.47	0/0:6:6,0:34:-0.00,-2.77,-22.65	0/0:15:15,0:40:-0.00,-5.48,-54.99	0/0:28:27,1:40:-0.00,-5.79,-94.51	0/0:22:22,0:40:-0.00,-7.58,-80.14	0/0:14:14,0:40:-0.00,-5.17,-51.39	0/0:8:8,0:40:-0.00,-3.37,-29.84	0/0:11:11,0:40:-0.00,-4.27,-40.61	0/0:11:11,0:40:-0.00,-4.27,-40.61	0/0:8:8,0:40:-0.00,-3.37,-29.84	0/0:11:11,0:40:-0.00,-4.27,-40.61	0/0:15:15,0:40:-0.00,-5.48,-54.99	0/0:3:3,0:24:-0.01,-1.87,-11.88	0/0:8:8,0:40:-0.00,-3.37,-29.84	0/0:8:8,0:40:-0.00,-3.37,-29.84	0/0:7:7,0:37:-0.00,-3.07,-26.24	0/0:5:5,0:31:-0.00,-2.47,-19.06	0/0:8:8,0:40:-0.00,-3.37,-29.84	0/0:7:7,0:37:-0.00,-3.07,-26.24	0/0:5:5,0:31:-0.00,-2.47,-19.06	0/0:1:1,0:17:-0.02,-1.29,-4.71	0/0:2:2,0:21:-0.01,-1.58,-8.29	0/0:16:16,0:40:-0.00,-5.78,-58.58	0/0:10:10,0:40:-0.00,-3.97,-37.02	0/0:15:15,0:40:-0.00,-5.48,-54.99	0/0:6:6,0:34:-0.00,-2.77,-22.65	0/0:7:7,0:37:-0.00,-3.07,-26.24	0/0:13:13,0:40:-0.00,-4.87,-47.80	0/0:9:9,0:40:-0.00,-3.67,-33.43	0/0:13:13,0:40:-0.00,-4.87,-47.80	0/0:13:13,0:40:-0.00,-4.87,-47.80	0/0:14:14,0:40:-0.00,-5.17,-51.39	0/0:11:11,0:40:-0.00,-4.27,-40.61	0/0:8:8,0:40:-0.00,-3.37,-29.84	0/0:15:15,0:40:-0.00,-5.48,-54.99	0/0:10:10,0:40:-0.00,-3.97,-37.02	0/0:16:16,0:40:-0.00,-5.78,-58.58	0/0:8:8,0:40:-0.00,-3.37,-29.84	0/0:4:4,0:27:-0.00,-2.17,-15.47	0/0:8:8,0:40:-0.00,-3.37,-29.84	0/0:27:27,0:40:-0.00,-9.09,-98.10	0/0:30:30,0:40:-0.00,-9.99,-108.88	0/0:7:7,0:37:-0.00,-3.07,-26.24	./.	0/0:14:14,0:40:-0.00,-5.17,-51.39	0/0:9:9,0:40:-0.00,-3.67,-33.43	0/0:11:11,0:40:-0.00,-4.27,-40.61	0/0:20:20,0:40:-0.00,-6.98,-72.95	0/0:3:3,0:24:-0.01,-1.87,-11.88	0/0:17:17,0:40:-0.00,-6.08,-62.17	0/0:19:19,0:40:-0.00,-6.68,-69.36	0/0:16:16,0:40:-0.00,-5.78,-58.58	0/0:17:17,0:40:-0.00,-6.08,-62.17	0/0:15:15,0:40:-0.00,-5.48,-54.99	0/0:19:19,0:40:-0.00,-6.68,-69.36	0/0:5:5,0:31:-0.00,-2.47,-19.06	0/0:17:17,0:40:-0.00,-6.08,-62.17	0/0:18:18,0:40:-0.00,-6.38,-65.77	0/0:22:22,0:40:-0.00,-7.58,-80.14	0/0:11:11,0:40:-0.00,-4.27,-40.61	./.	0/0:7:7,0:37:-0.00,-3.07,-26.24	0/0:13:13,0:40:-0.00,-4.87,-47.80	0/0:9:9,0:40:-0.00,-3.67,-33.43	0/0:16:16,0:40:-0.00,-5.78,-58.58	0/0:13:13,0:40:-0.00,-4.87,-47.80	0/0:6:6,0:34:-0.00,-2.77,-22.65	0/0:11:11,0:40:-0.00,-4.27,-40.61	0/0:14:14,0:40:-0.00,-5.17,-51.39	0/0:5:5,0:31:-0.00,-2.47,-19.06	0/0:19:19,0:40:-0.00,-6.68,-69.36	0/0:14:14,0:40:-0.00,-5.17,-51.39	0/0:14:14,0:40:-0.00,-5.17,-51.39	0/0:10:10,0:40:-0.00,-3.97,-37.02	0/0:14:14,0:40:-0.00,-5.17,-51.39	0/0:8:8,0:40:-0.00,-3.37,-29.84	0/0:9:9,0:40:-0.00,-3.67,-33.43	0/0:15:15,0:40:-0.00,-5.48,-54.99	0/0:14:14,0:40:-0.00,-5.17,-51.39	0/0:10:10,0:40:-0.00,-3.97,-37.02	0/0:18:18,0:40:-0.00,-6.38,-65.77	0/0:20:20,0:40:-0.00,-6.98,-72.95	0/0:14:14,0:40:-0.00,-5.17,-51.39	0/0:23:23,0:40:-0.00,-7.88,-83.73	0/0:6:6,0:34:-0.00,-2.77,-22.65	0/0:21:21,0:40:-0.00,-7.28,-76.54	0/0:21:21,0:40:-0.00,-7.28,-76.54	0/0:17:17,0:40:-0.00,-6.08,-62.17	0/0:16:16,0:40:-0.00,-5.78,-58.58	0/0:9:9,0:40:-0.00,-3.67,-33.43	0/0:21:21,0:40:-0.00,-7.28,-76.54	0/0:7:7,0:37:-0.00,-3.07,-26.24	0/0:28:28,0:40:-0.00,-9.39,-101.70	0/0:21:21,0:40:-0.00,-7.28,-76.54	0/0:7:7,0:37:-0.00,-3.07,-26.24	0/0:20:20,0:40:-0.00,-6.98,-72.95	0/0:20:20,0:40:-0.00,-6.98,-72.95	0/0:26:26,0:40:-0.00,-8.79,-94.51	0/0:20:20,0:40:-0.00,-6.98,-72.95	0/0:16:16,0:40:-0.00,-5.78,-58.58	0/0:18:18,0:40:-0.00,-6.38,-65.77	0/0:7:7,0:37:-0.00,-3.07,-26.24	0/0:4:4,0:27:-0.00,-2.17,-15.47	0/1:19:12,7:40:-18.47,0.00,-37.53	0/1:16:12,4:40:-8.60,-0.00,-38.43	0/0:24:24,0:40:-0.00,-8.18,-87.32	0/0:14:14,0:40:-0.00,-5.17,-51.39	0/0:14:14,0:40:-0.00,-5.17,-51.39	0/1:13:6,7:40:-20.28,0.00,-17.78	0/0:9:9,0:40:-0.00,-3.67,-33.43	0/0:16:16,0:40:-0.00,-5.78,-58.58	0/0:23:23,0:40:-0.00,-7.88,-83.73	0/0:16:16,0:40:-0.00,-5.78,-58.58	0/0:12:12,0:40:-0.00,-4.57,-44.21	0/0:12:12,0:40:-0.00,-4.57,-44.21	0/0:16:16,0:40:-0.00,-5.78,-58.58	0/0:18:17,0:40:-0.00,-6.08,-62.17	0/0:8:8,0:40:-0.00,-3.37,-29.84	0/0:4:4,0:27:-0.00,-2.17,-15.47	0/0:14:14,0:40:-0.00,-5.17,-51.39	0/0:20:20,0:40:-0.00,-6.98,-72.95	0/0:11:11,0:40:-0.00,-4.27,-40.61	0/0:19:19,0:40:-0.00,-6.68,-69.36	0/0:15:15,0:40:-0.00,-5.48,-54.99	0/0:5:5,0:31:-0.00,-2.47,-19.06	0/0:11:11,0:40:-0.00,-4.27,-40.61	0/0:7:7,0:37:-0.00,-3.07,-26.24	0/0:9:9,0:40:-0.00,-3.67,-33.43	0/0:9:9,0:40:-0.00,-3.67,-33.43	0/0:12:11,1:14:-0.04,-1.02,-37.07	0/0:15:15,0:40:-0.00,-5.48,-54.99	0/0:10:10,0:40:-0.00,-3.97,-37.02	0/0:7:7,0:37:-0.00,-3.07,-26.24	0/0:7:7,0:37:-0.00,-3.07,-26.24	0/0:20:20,0:40:-0.00,-6.98,-72.95	0/0:15:15,0:40:-0.00,-5.48,-54.99	0/0:15:15,0:40:-0.00,-5.48,-54.99	0/0:10:10,0:40:-0.00,-3.97,-37.02	0/0:17:17,0:40:-0.00,-6.08,-62.17	0/0:17:17,0:40:-0.00,-6.08,-62.17	0/0:9:9,0:40:-0.00,-3.67,-33.43	0/0:3:3,0:24:-0.01,-1.87,-11.88	0/0:10:10,0:40:-0.00,-3.97,-37.02	./.	0/0:16:16,0:40:-0.00,-5.78,-58.58	0/0:5:5,0:31:-0.00,-2.47,-19.06	0/0:7:7,0:37:-0.00,-3.07,-26.24	0/0:18:18,0:40:-0.00,-6.38,-65.77	0/0:19:19,0:40:-0.00,-6.68,-69.36	0/0:26:26,0:40:-0.00,-8.79,-94.51	0/0:22:22,0:40:-0.00,-7.58,-80.14	0/0:13:13,0:40:-0.00,-4.87,-47.80	0/0:22:22,0:40:-0.00,-7.58,-80.14	0/0:3:3,0:24:-0.01,-1.87,-11.88	0/0:9:9,0:40:-0.00,-3.67,-33.43	0/0:10:10,0:40:-0.00,-3.97,-37.02	0/0:14:14,0:40:-0.00,-5.17,-51.39	0/0:25:25,0:40:-0.00,-8.48,-90.92	0/0:11:11,0:40:-0.00,-4.27,-40.61	0/0:6:6,0:34:-0.00,-2.77,-22.65	0/0:8:8,0:40:-0.00,-3.37,-29.84	0/0:14:14,0:40:-0.00,-5.17,-51.39	0/0:7:7,0:37:-0.00,-3.07,-26.24	0/0:14:14,0:40:-0.00,-5.17,-51.39	0/0:16:16,0:40:-0.00,-5.78,-58.58	0/0:7:7,0:37:-0.00,-3.07,-26.24	0/0:23:23,0:40:-0.00,-7.88,-83.73	0/0:10:10,0:40:-0.00,-3.97,-37.02	0/0:4:4,0:27:-0.00,-2.17,-15.47	0/0:12:12,0:40:-0.00,-4.57,-44.21	0/0:14:13,1:21:-0.01,-1.59,-44.22	0/0:8:8,0:40:-0.00,-3.37,-29.84	0/0:4:4,0:27:-0.00,-2.17,-15.47	0/0:7:7,0:37:-0.00,-3.07,-26.24	0/0:26:26,0:40:-0.00,-8.79,-94.51	0/0:8:8,0:40:-0.00,-3.37,-29.84	0/0:11:11,0:40:-0.00,-4.27,-40.61	./.	0/0:4:4,0:27:-0.00,-2.17,-15.47	0/0:16:16,0:40:-0.00,-5.78,-58.58	0/0:35:35,0:40:-0.00,-11.49,-126.85	0/1:4:1,3:31:-8.61,-0.00,-2.52	0/1:12:10,2:32:-2.61,-0.00,-32.45	0/1:17:7,10:40:-29.85,0.00,-20.17	0/1:13:8,5:40:-13.09,-0.00,-24.96	0/1:13:7,6:40:-16.68,0.00,-21.37	0/0:9:9,0:40:-0.00,-3.67,-33.43	./.	0/0:11:11,0:40:-0.00,-4.27,-40.61	0/0:10:10,0:40:-0.00,-3.97,-37.02	./.	0/1:13:9,4:40:-9.50,-0.00,-28.56	0/0:3:3,0:24:-0.01,-1.87,-11.88	0/0:3:3,0:24:-0.01,-1.87,-11.88	0/0:15:15,0:40:-0.00,-5.48,-54.99	0/0:15:15,0:40:-0.00,-5.48,-54.99	0/0:22:22,0:40:-0.00,-7.58,-80.14	0/0:20:20,0:40:-0.00,-6.98,-72.95	0/0:19:19,0:40:-0.00,-6.68,-69.36	0/0:3:3,0:24:-0.01,-1.87,-11.88	0/0:7:7,0:37:-0.00,-3.07,-26.24	0/0:2:2,0:21:-0.01,-1.58,-8.29	0/0:5:5,0:31:-0.00,-2.47,-19.06	1/1:8:0,8:29:-27.65,-2.28,-0.00	1/1:17:0,17:40:-59.99,-4.98,-0.00	1/1:17:0,17:40:-59.99,-4.98,-0.00	./.	1/1:5:0,5:19:-16.89,-1.39,-0.02	1/1:10:0,10:35:-34.84,-2.88,-0.00	0/1:14:7,7:40:-19.98,0.00,-21.07	./.	0/1:5:2,3:40:-8.31,-0.00,-5.81	0/1:11:5,6:40:-17.29,0.00,-14.79	1/1:12:0,12:40:-42.02,-3.48,-0.00	./.	1/1:6:0,6:22:-20.47,-1.68,-0.01	./.	0/0:9:9,0:40:-0.00,-3.67,-33.43	./.	1/1:7:0,7:25:-24.06,-1.98,-0.00	0/0:12:12,0:40:-0.00,-4.57,-44.21	0/0:15:15,0:40:-0.00,-5.48,-54.99	0/0:13:13,0:40:-0.00,-4.87,-47.80	0/0:11:11,0:40:-0.00,-4.27,-40.61	0/1:4:1,3:31:-8.61,-0.00,-2.52	0/1:17:8,9:40:-26.26,0.00,-23.76	1/1:6:0,6:22:-20.47,-1.68,-0.01	1/1:8:0,8:29:-27.65,-2.28,-0.00	./.	./.	0/0:7:7,0:37:-0.00,-3.07,-26.24	0/0:5:5,0:31:-0.00,-2.47,-19.06	0/1:4:1,3:31:-8.61,-0.00,-2.52	0/1:11:5,6:40:-17.29,0.00,-14.79	1/1:12:0,12:40:-42.02,-3.48,-0.00	1/1:12:0,12:40:-42.02,-3.48,-0.00	0/0:20:20,0:40:-0.00,-6.98,-72.95	0/1:17:10,7:40:-19.07,0.00,-30.94	0/1:3:2,1:23:-1.74,-0.01,-6.42	1/1:15:0,15:40:-52.80,-4.38,-0.00	0/0:6:6,0:34:-0.00,-2.77,-22.65	0/0:3:3,0:24:-0.01,-1.87,-11.88	1/1:4:0,4:15:-13.31,-1.11,-0.04	1/1:7:0,7:25:-24.06,-1.98,-0.00	0/0:16:16,0:40:-0.00,-5.78,-58.58	0/1:10:3,7:40:-21.18,-0.00,-7.90	0/1:10:7,3:40:-6.81,-0.00,-22.27	0/1:8:5,3:40:-7.41,-0.00,-15.69	0/0:16:16,0:40:-0.00,-5.78,-58.58	1/1:4:0,4:15:-13.31,-1.11,-0.04	0/0:9:9,0:40:-0.00,-3.67,-33.43	0/1:7:3,4:40:-11.30,-0.00,-8.80	1/1:9:0,9:32:-31.25,-2.58,-0.00	./.	0/1:18:8,10:40:-29.55,0.00,-23.46	0/1:8:4,4:40:-11.00,-0.00,-12.10	0/0:5:5,0:31:-0.00,-2.47,-19.06	0/0:6:6,0:34:-0.00,-2.77,-22.65	0/1:11:7,4:40:-10.10,-0.00,-21.97	0/0:18:18,0:40:-0.00,-6.38,-65.77	1/1:16:0,16:40:-56.40,-4.68,-0.00
COB1p00030	138205	3863:74:-	G	C	.	PASS	NS=323;AF=0.011	GT:DP:AD:GQ:GL	0/0:5:5,0:36:-0.00,-2.95,-21.92	0/0:22:22,0:40:-0.00,-8.06,-87.78	0/0:13:13,0:40:-0.00,-5.35,-52.91	0/0:19:19,0:40:-0.00,-7.16,-76.15	0/0:11:10,1:13:-0.05,-0.93,-37.47	0/0:5:5,0:36:-0.00,-2.95,-21.92	0/0:22:22,0:40:-0.00,-8.06,-87.78	./.	0/0:7:7,0:40:-0.00,-3.55,-29.67	0/0:2:2,0:26:-0.00,-2.05,-10.30	0/0:15:15,0:40:-0.00,-5.96,-60.66	0/0:12:12,0:40:-0.00,-5.05,-49.04	0/0:13:13,0:40:-0.00,-5.35,-52.91	0/0:14:14,0:40:-0.00,-5.66,-56.78	0/0:11:10,1:13:-0.05,-0.93,-37.47	0/0:22:22,0:40:-0.00,-8.06,-87.78	0/0:19:19,0:40:-0.00,-7.16,-76.15	0/0:11:10,1:13:-0.05,-0.93,-37.47	0/0:12:12,0:40:-0.00,-5.05,-49.04	0/0:18:18,0:40:-0.00,-6.86,-72.28	0/0:12:11,1:17:-0.03,-1.21,-41.32	0/0:17:17,0:40:-0.00,-6.56,-68.41	0/0:6:6,0:39:-0.00,-3.25,-25.79	0/0:16:16,0:40:-0.00,-6.26,-64.53	0/0:8:8,0:40:-0.00,-3.85,-33.54	0/0:13:13,0:40:-0.00,-5.35,-52.91	0/0:5:5,0:36:-0.00,-2.95,-21.92	0/0:17:17,0:40:-0.00,-6.56,-68.41	0/0:11:11,0:40:-0.00,-4.75,-45.16	0/0:30:30,0:40:-0.00,-10.47,-118.77	0/0:15:15,0:40:-0.00,-5.96,-60.66	0/0:6:6,0:39:-0.00,-3.25,-25.79	0/0:22:22,0:40:-0.00,-8.06,-87.78	./.	0/0:18:18,0:40:-0.00,-6.86,-72.28	0/0:11:11,0:40:-0.00,-4.75,-45.16	0/0:10:10,0:40:-0.00,-4.45,-41.29	0/0:13:13,0:40:-0.00,-5.35,-52.91	0/0:12:11,1:17:-0.03,-1.21,-41.32	0/0:11:11,0:40:-0.00,-4.75,-45.16	0/0:17:17,0:40:-0.00,-6.56,-68.41	0/0:16:16,0:40:-0.00,-6.26,-64.53	0/0:18:18,0:40:-0.00,-6.86,-72.28	0/0:10:10,0:40:-0.00,-4.45,-41.29	0/0:4:4,0:33:-0.00,-2.65,-18.05	0/0:10:10,0:40:-0.00,-4.45,-41.29	0/0:9:9,0:40:-0.00,-4.15,-37.41	0/0:10:10,0:40:-0.00,-4.45,-41.29	0/0:1:1,0:23:-0.01,-1.75,-6.43	0/0:12:12,0:40:-0.00,-5.05,-49.04	0/0:12:12,0:40:-0.00,-5.05,-49.04	0/0:3:3,0:29:-0.00,-2.35,-14.17	0/0:7:7,0:40:-0.00,-3.55,-29.67	0/0:10:10,0:40:-0.00,-4.45,-41.29	0/0:9:9,0:40:-0.00,-4.15,-37.41	0/0:11:11,0:40:-0.00,-4.75,-45.16	0/0:12:12,0:40:-0.00,-5.05,-49.04	0/0:11:11,0:40:-0.00,-4.75,-45.16	./.	0/0:13:13,0:40:-0.00,-5.35,-52.91	0/0:17:17,0:40:-0.00,-6.56,-68.41	0/0:23:23,0:40:-0.00,-8.36,-91.65	0/0:18:18,0:40:-0.00,-6.86,-72.28	0/0:20:20,0:40:-0.00,-7.46,-80.03	0/0:20:20,0:40:-0.00,-7.46,-80.03	0/0:15:15,0:40:-0.00,-5.96,-60.66	0/0:11:11,0:40:-0.00,-4.75,-45.16	0/0:20:20,0:40:-0.00,-7.46,-80.03	0/0:11:11,0:40:-0.00,-4.75,-45.16	0/0:6:6,0:39:-0.00,-3.25,-25.79	0/0:14:14,0:40:-0.00,-5.66,-56.78	0/0:14:14,0:40:-0.00,-5.66,-56.78	0/0:12:12,0:40:-0.00,-5.05,-49.04	0/0:5:5,0:36:-0.00,-2.95,-21.92	0/0:10:10,0:40:-0.00,-4.45,-41.29	0/0:6:6,0:39:-0.00,-3.25,-25.79	0/0:5:5,0:36:-0.00,-2.95,-21.92	0/0:15:15,0:40:-0.00,-5.96,-60.66	0/0:4:4,0:33:-0.00,-2.65,-18.05	0/0:6:6,0:39:-0.00,-3.25,-25.79	0/0:15:15,0:40:-0.00,-5.96,-60.66	0/0:28:28,0:40:-0.00,-9.87,-111.02	0/0:22:22,0:40:-0.00,-8.06,-87.78	0/0:14:14,0:40:-0.00,-5.66,-56.78	0/0:8:8,0:40:-0.00,-3.85,-33.54	0/0:11:11,0:40:-0.00,-4.75,-45.16	0/0:11:11,0:40:-0.00,-4.75,-45.16	0/0:8:8,0:40:-0.00,-3.85,-33.54	0/0:11:11,0:40:-0.00,-4.75,-45.16	0/0:15:15,0:40:-0.00,-5.96,-60.66	0/0:3:3,0:29:-0.00,-2.35,-14.17	0/0:8:8,0:40:-0.00,-3.85,-33.54	0/0:8:8,0:40:-0.00,-3.85,-33.54	0/0:7:7,0:40:-0.00,-3.55,-29.67	0/0:5:5,0:36:-0.00,-2.95,-21.92	0/0:8:8,0:40:-0.00,-3.85,-33.54	0/0:7:7,0:40:-0.00,-3.55,-29.67	0/0:5:5,0:36:-0.00,-2.95,-21.92	./.	./.	0/0:16:16,0:40:-0.00,-6.26,-64.53	0/0:10:10,0:40:-0.00,-4.45,-41.29	0/0:15:15,0:40:-0.00,-5.96,-60.66	0/0:6:6,0:39:-0.00,-3.25,-25.79	0/0:7:7,0:40:-0.00,-3.55,-29.67	0/0:13:13,0:40:-0.00,-5.35,-52.91	0/0:9:9,0:40:-0.00,-4.15,-37.41	0/0:13:13,0:40:-0.00,-5.35,-52.91	0/0:13:13,0:40:-0.00,-5.35,-52.91	0/0:14:14,0:40:-0.00,-5.66,-56.78	0/0:11:11,0:40:-0.00,-4.75,-45.16	0/0:8:8,0:40:-0.00,-3.85,-33.54	0/0:15:15,0:40:-0.00,-5.96,-60.66	0/0:10:10,0:40:-0.00,-4.45,-41.29	0/0:16:16,0:40:-0.00,-6.26,-64.53	0/0:8:8,0:40:-0.00,-3.85,-33.54	0/0:4:4,0:33:-0.00,-2.65,-18.05	0/0:8:8,0:40:-0.00,-3.85,-33.54	0/0:27:27,0:40:-0.00,-9.57,-107.15	0/0:30:29,0:40:-0.00,-10.17,-114.89	0/0:7:7,0:40:-0.00,-3.55,-29.67	./.	0/0:14:14,0:40:-0.00,-5.66,-56.78	0/1:9:7,2:40:-3.60,-0.00,-25.52	0/0:11:11,0:40:-0.00,-4.75,-45.16	0/0:20:20,0:40:-0.00,-7.46,-80.03	0/0:3:3,0:29:-0.00,-2.35,-14.17	0/0:17:17,0:40:-0.00,-6.56,-68.41	0/0:19:19,0:40:-0.00,-7.16,-76.15	0/0:16:16,0:40:-0.00,-6.26,-64.53	0/0:17:17,0:40:-0.00,-6.56,-68.41	0/0:15:15,0:40:-0.00,-5.96,-60.66	0/0:19:19,0:40:-0.00,-7.16,-76.15	0/0:5:5,0:36:-0.00,-2.95,-21.92	0/0:17:17,0:40:-0.00,-6.56,-68.41	0/0:18:18,0:40:-0.00,-6.86,-72.28	0/0:22:22,0:40:-0.00,-8.06,-87.78	0/0:11:11,0:40:-0.00,-4.75,-45.16	./.	0/0:7:7,0:40:-0.00,-3.55,-29.67	0/0:13:13,0:40:-0.00,-5.35,-52.91	0/0:9:9,0:40:-0.00,-4.15,-37.41	0/0:16:16,0:40:-0.00,-6.26,-64.53	0/0:13:13,0:40:-0.00,-5.35,-52.91	0/0:6:6,0:39:-0.00,-3.25,-25.79	0/0:11:11,0:40:-0.00,-4.75,-45.16	0/0:14:14,0:40:-0.00,-5.66,-56.78	0/0:5:5,0:36:-0.00,-2.95,-21.92	0/0:19:19,0:40:-0.00,-7.16,-76.15	0/0:14:14,0:40:-0.00,-5.66,-56.78	0/0:14:14,0:40:-0.00,-5.66,-56.78	0/0:10:10,0:40:-0.00,-4.45,-41.29	0/0:14:14,0:40:-0.00,-5.66,-56.78	0/0:8:8,0:40:-0.00,-3.85,-33.54	0/0:9:9,0:40:-0.00,-4.15,-37.41	0/0:15:15,0:40:-0.00,-5.96,-60.66	0/0:14:14,0:40:-0.00,-5.66,-56.78	0/0:10:10,0:40:-0.00,-4.45,-41.29	0/0:18:18,0:40:-0.00,-6.86,-72.28	0/0:20:20,0:40:-0.00,-7.46,-80.03	0/0:14:14,0:40:-0.00,-5.66,-56.78	0/0:23:23,0:40:-0.00,-8.36,-91.65	0/0:6:6,0:39:-0.00,-3.25,-25.79	0/0:21:21,0:40:-0.00,-7.76,-83.90	0/0:21:21,0:40:-0.00,-7.76,-83.90	0/0:17:17,0:40:-0.00,-6.56,-68.41	0/0:16:16,0:40:-0.00,-6.26,-64.53	0/0:9:9,0:40:-0.00,-4.15,-37.41	0/0:21:21,0:40:-0.00,-7.76,-83.90	0/1:7:5,2:40:-4.20,-0.00,-18.37	0/0:28:28,0:40:-0.00,-9.87,-111.02	0/0:21:21,0:40:-0.00,-7.76,-83.90	0/0:7:7,0:40:-0.00,-3.55,-29.67	0/0:20:20,0:40:-0.00,-7.46,-80.03	0/0:20:20,0:40:-0.00,-7.46,-80.03	0/0:26:26,0:40:-0.00,-9.27,-103.27	0/0:20:20,0:40:-0.00,-7.46,-80.03	0/0:16:16,0:40:-0.00,-6.26,-64.53	0/0:18:18,0:40:-0.00,-6.86,-72.28	0/0:7:7,0:40:-0.00,-3.55,-29.67	0/0:4:4,0:33:-0.00,-2.65,-18.05	0/0:19:19,0:40:-0.00,-7.16,-76.15	0/0:16:16,0:40:-0.00,-6.26,-64.53	0/0:24:24,0:40:-0.00,-8.66,-95.52	0/0:14:14,0:40:-0.00,-5.66,-56.78	0/0:14:14,0:40:-0.00,-5.66,-56.78	0/0:13:13,0:40:-0.00,-5.35,-52.91	0/0:9:9,0:40:-0.00,-4.15,-37.41	0/0:16:16,0:40:-0.00,-6.26,-64.53	0/0:23:23,0:40:-0.00,-8.36,-91.65	0/0:16:16,0:40:-0.00,-6.26,-64.53	0/0:12:12,0:40:-0.00,-5.05,-49.04	0/0:12:12,0:40:-0.00,-5.05,-49.04	0/0:16:16,0:40:-0.00,-6.26,-64.53	0/0:18:18,0:40:-0.00,-6.86,-72.28	0/0:8:8,0:40:-0.00,-3.85,-33.54	0/0:4:4,0:33:-0.00,-2.65,-18.05	0/0:14:14,0:40:-0.00,-5.66,-56.78	0/0:20:20,0:40:-0.00,-7.46,-80.03	0/0:11:11,0:40:-0.00,-4.75,-45.16	0/0:19:19,0:40:-0.00,-7.16,-76.15	0/0:15:15,0:40:-0.00,-5.96,-60.66	0/0:5:5,0:36:-0.00,-2.95,-21.92	0/0:11:11,0:40:-0.00,-4.75,-45.16	0/0:7:7,0:40:-0.00,-3.55,-29.67	0/0:9:9,0:40:-0.00,-4.15,-37.41	0/0:9:9,0:40:-0.00,-4.15,-37.41	0/0:12:12,0:40:-0.00,-5.05,-49.04	0/0:15:15,0:40:-0.00,-5.96,-60.66	0/0:10:10,0:40:-0.00,-4.45,-41.29	0/0:7:7,0:40:-0.00,-3.55,-29.67	0/0:7:7,0:40:-0.00,-3.55,-29.67	0/0:20:20,0:40:-0.00,-7.46,-80.03	0/0:15:15,0:40:-0.00,-5.96,-60.66	0/0:15:15,0:40:-0.00,-5.96,-60.66	0/1:10:8,2:40:-3.30,-0.00,-29.09	0/0:17:17,0:40:-0.00,-6.56,-68.41	0/0:17:17,0:40:-0.00,-6.56,-68.41	0/1:9:6,3:40:-7.47,-0.00,-21.64	0/0:3:3,0:29:-0.00,-2.35,-14.17	0/0:10:10,0:40:-0.00,-4.45,-41.29	./.	0/0:16:16,0:40:-0.00,-6.26,-64.53	0/0:5:5,0:36:-0.00,-2.95,-21.92	0/0:7:7,0:40:-0.00,-3.55,-29.67	0/0:18:18,0:40:-0.00,-6.86,-72.28	0/0:19:19,0:40:-0.00,-7.16,-76.15	0/0:26:26,0:40:-0.00,-9.27,-103.27	0/0:22:22,0:40:-0.00,-8.06,-87.78	0/0:13:13,0:40:-0.00,-5.35,-52.91	0/0:22:22,0:40:-0.00,-8.06,-87.78	0/0:3:3,0:29:-0.00,-2.35,-14.17	0/0:9:9,0:40:-0.00,-4.15,-37.41	0/0:10:10,0:40:-0.00,-4.45,-41.29	0/0:14:14,0:40:-0.00,-5.66,-56.78	0/0:25:25,0:40:-0.00,-8.97,-99.40	0/0:11:11,0:40:-0.00,-4.75,-45.16	0/0:6:6,0:39:-0.00,-3.25,-25.79	0/0:8:8,0:40:-0.00,-3.85,-33.54	0/0:14:14,0:40:-0.00,-5.66,-56.78	0/0:7:7,0:40:-0.00,-3.55,-29.67	0/0:14:14,0:40:-0.00,-5.66,-56.78	0/0:16:16,0:40:-0.00,-6.26,-64.53	0/0:7:7,0:40:-0.00,-3.55,-29.67	0/0:23:23,0:40:-0.00,-8.36,-91.65	0/0:10:10,0:40:-0.00,-4.45,-41.29	0/0:4:4,0:33:-0.00,-2.65,-18.05	0/0:12:12,0:40:-0.00,-5.05,-49.04	0/0:14:14,0:40:-0.00,-5.66,-56.78	./.	0/0:4:4,0:33:-0.00,-2.65,-18.05	0/0:7:7,0:40:-0.00,-3.55,-29.67	0/0:26:26,0:40:-0.00,-9.27,-103.27	0/0:8:8,0:40:-0.00,-3.85,-33.54	0/0:11:11,0:40:-0.00,-4.75,-45.16	./.	0/1:4:3,1:17:-1.25,-0.02,-11.55	0/0:16:16,0:40:-0.00,-6.26,-64.53	0/0:35:35,0:40:-0.00,-11.98,-138.14	0/1:4:3,1:17:-1.25,-0.02,-11.55	0/0:12:12,0:40:-0.00,-5.05,-49.04	0/0:17:17,0:40:-0.00,-6.56,-68.41	0/0:13:13,0:40:-0.00,-5.35,-52.91	0/0:13:13,0:40:-0.00,-5.35,-52.91	./.	./.	0/0:11:11,0:40:-0.00,-4.75,-45.16	0/0:10:10,0:40:-0.00,-4.45,-41.29	./.	0/0:13:13,0:40:-0.00,-5.35,-52.91	0/0:3:3,0:29:-0.00,-2.35,-14.17	0/0:3:3,0:29:-0.00,-2.35,-14.17	0/0:15:15,0:40:-0.00,-5.96,-60.66	0/0:15:15,0:40:-0.00,-5.96,-60.66	0/0:22:22,0:40:-0.00,-8.06,-87.78	0/0:20:20,0:40:-0.00,-7.46,-80.03	0/0:19:19,0:40:-0.00,-7.16,-76.15	0/1:3:2,1:20:-1.54,-0.01,-7.97	0/0:7:7,0:40:-0.00,-3.55,-29.67	0/0:2:2,0:26:-0.00,-2.05,-10.30	0/0:5:5,0:36:-0.00,-2.95,-21.92	0/0:8:8,0:40:-0.00,-3.85,-33.54	0/0:17:17,0:40:-0.00,-6.56,-68.41	0/0:17:17,0:40:-0.00,-6.56,-68.41	0/0:2:2,0:26:-0.00,-2.05,-10.30	0/0:5:5,0:36:-0.00,-2.95,-21.92	0/0:10:10,0:40:-0.00,-4.45,-41.29	0/0:14:14,0:40:-0.00,-5.66,-56.78	0/0:2:2,0:26:-0.00,-2.05,-10.30	0/0:5:5,0:36:-0.00,-2.95,-21.92	0/0:11:11,0:40:-0.00,-4.75,-45.16	0/0:12:12,0:40:-0.00,-5.05,-49.04	./.	0/0:6:6,0:39:-0.00,-3.25,-25.79	./.	0/0:9:9,0:40:-0.00,-4.15,-37.41	0/0:6:6,0:39:-0.00,-3.25,-25.79	0/0:7:7,0:40:-0.00,-3.55,-29.67	0/0:12:12,0:40:-0.00,-5.05,-49.04	0/0:15:15,0:40:-0.00,-5.96,-60.66	0/0:13:13,0:40:-0.00,-5.35,-52.91	0/0:11:11,0:40:-0.00,-4.75,-45.16	0/0:4:4,0:33:-0.00,-2.65,-18.05	0/0:17:17,0:40:-0.00,-6.56,-68.41	0/0:6:6,0:39:-0.00,-3.25,-25.79	0/0:8:8,0:40:-0.00,-3.85,-33.54	0/0:7:7,0:40:-0.00,-3.55,-29.67	0/0:3:3,0:29:-0.00,-2.35,-14.17	0/0:7:7,0:40:-0.00,-3.55,-29.67	0/0:5:5,0:36:-0.00,-2.95,-21.92	0/0:4:4,0:33:-0.00,-2.65,-18.05	0/0:11:11,0:40:-0.00,-4.75,-45.16	0/0:12:12,0:40:-0.00,-5.05,-49.04	0/0:12:12,0:40:-0.00,-5.05,-49.04	0/0:20:20,0:40:-0.00,-7.46,-80.03	0/0:17:17,0:40:-0.00,-6.56,-68.41	0/0:3:3,0:29:-0.00,-2.35,-14.17	0/0:15:15,0:40:-0.00,-5.96,-60.66	0/0:6:6,0:39:-0.00,-3.25,-25.79	0/0:3:3,0:29:-0.00,-2.35,-14.17	0/0:4:4,0:33:-0.00,-2.65,-18.05	0/0:7:7,0:40:-0.00,-3.55,-29.67	0/0:16:16,0:40:-0.00,-6.26,-64.53	0/0:10:10,0:40:-0.00,-4.45,-41.29	0/0:10:10,0:40:-0.00,-4.45,-41.29	0/0:8:8,0:40:-0.00,-3.85,-33.54	0/0:16:16,0:40:-0.00,-6.26,-64.53	0/0:4:4,0:33:-0.00,-2.65,-18.05	0/0:9:9,0:40:-0.00,-4.15,-37.41	0/0:7:7,0:40:-0.00,-3.55,-29.67	0/0:9:9,0:40:-0.00,-4.15,-37.41	./.	0/0:18:18,0:40:-0.00,-6.86,-72.28	0/0:8:8,0:40:-0.00,-3.85,-33.54	0/0:5:5,0:36:-0.00,-2.95,-21.92	0/0:6:6,0:39:-0.00,-3.25,-25.79	0/0:11:11,0:40:-0.00,-4.75,-45.16	0/0:18:18,0:40:-0.00,-6.86,-72.28	0/0:16:16,0:40:-0.00,-6.26,-64.53
COB1p00030	138112	3863:167:-	G	A	.	PASS	NS=327;AF=0.008	GT:DP:AD:GQ:GL	0/0:5:5,0:38:-0.00,-3.19,-19.67	0/0:22:22,0:40:-0.00,-8.30,-77.87	0/0:13:13,0:40:-0.00,-5.60,-47.06	0/0:19:19,0:40:-0.00,-7.40,-67.60	0/0:11:11,0:40:-0.00,-4.99,-40.21	0/0:5:5,0:38:-0.00,-3.19,-19.67	0/0:22:22,0:40:-0.00,-8.30,-77.87	0/0:6:6,0:40:-0.00,-3.49,-23.10	0/0:7:7,0:40:-0.00,-3.79,-26.52	0/0:2:2,0:29:-0.00,-2.29,-9.40	0/0:15:15,0:40:-0.00,-6.20,-53.90	0/0:12:12,0:40:-0.00,-5.30,-43.63	0/0:13:13,0:40:-0.00,-5.60,-47.06	0/0:14:14,0:40:-0.00,-5.90,-50.48	0/0:11:11,0:40:-0.00,-4.99,-40.21	0/0:22:22,0:40:-0.00,-8.30,-77.87	0/0:19:19,0:40:-0.00,-7.40,-67.60	0/0:11:11,0:40:-0.00,-4.99,-40.21	0/0:12:12,0:40:-0.00,-5.30,-43.63	0/0:18:18,0:40:-0.00,-7.10,-64.17	0/0:12:12,0:40:-0.00,-5.30,-43.63	0/0:17:16,0:40:-0.00,-6.50,-57.33	0/0:6:6,0:40:-0.00,-3.49,-23.10	0/0:16:16,0:40:-0.00,-6.50,-57.33	0/0:8:8,0:40:-0.00,-4.09,-29.94	0/0:13:13,0:40:-0.00,-5.60,-47.06	0/0:5:5,0:38:-0.00,-3.19,-19.67	0/0:17:17,0:40:-0.00,-6.80,-60.75	0/0:11:11,0:40:-0.00,-4.99,-40.21	0/0:30:30,0:40:-0.00,-10.71,-105.25	0/0:15:15,0:40:-0.00,-6.20,-53.90	0/0:6:6,0:40:-0.00,-3.49,-23.10	0/0:22:22,0:40:-0.00,-8.30,-77.87	./.	0/0:18:18,0:40:-0.00,-7.10,-64.17	0/0:11:11,0:40:-0.00,-4.99,-40.21	0/0:10:10,0:40:-0.00,-4.69,-36.79	0/0:13:13,0:40:-0.00,-5.60,-47.06	0/0:12:12,0:40:-0.00,-5.30,-43.63	0/0:11:11,0:40:-0.00,-4.99,-40.21	0/0:17:17,0:40:-0.00,-6.80,-60.75	0/0:16:16,0:40:-0.00,-6.50,-57.33	0/0:18:18,0:40:-0.00,-7.10,-64.17	0/0:10:10,0:40:-0.00,-4.69,-36.79	0/0:4:4,0:35:-0.00,-2.89,-16.25	0/0:10:10,0:40:-0.00,-4.69,-36.79	0/0:9:9,0:40:-0.00,-4.39,-33.36	0/0:10:10,0:40:-0.00,-4.69,-36.79	0/0:1:1,0:26:-0.00,-1.99,-5.98	0/0:12:12,0:40:-0.00,-5.30,-43.63	0/0:12:12,0:40:-0.00,-5.30,-43.63	0/0:3:3,0:32:-0.00,-2.59,-12.83	0/0:7:7,0:40:-0.00,-3.79,-26.52	0/0:10:10,0:40:-0.00,-4.69,-36.79	0/0:9:9,0:40:-0.00,-4.39,-33.36	0/0:11:11,0:40:-0.00,-4.99,-40.21	0/0:12:11,0:40:-0.00,-4.99,-40.21	0/0:11:11,0:40:-0.00,-4.99,-40.21	./.	0/0:13:13,0:40:-0.00,-5.60,-47.06	0/0:17:17,0:40:-0.00,-6.80,-60.75	0/0:23:23,0:40:-0.00,-8.61,-81.29	0/0:18:18,0:40:-0.00,-7.10,-64.17	0/0:20:20,0:40:-0.00,-7.70,-71.02	0/0:20:20,0:40:-0.00,-7.70,-71.02	0/0:15:15,0:40:-0.00,-6.20,-53.90	0/0:11:11,0:40:-0.00,-4.99,-40.21	0/0:20:20,0:40:-0.00,-7.70,-71.02	0/0:11:11,0:40:-0.00,-4.99,-40.21	0/0:6:6,0:40:-0.00,-3.49,-23.10	0/0:14:14,0:40:-0.00,-5.90,-50.48	0/0:14:14,0:40:-0.00,-5.90,-50.48	0/0:12:12,0:40:-0.00,-5.30,-43.63	0/0:5:5,0:38:-0.00,-3.19,-19.67	0/0:10:10,0:40:-0.00,-4.69,-36.79	0/0:6:6,0:40:-0.00,-3.49,-23.10	0/0:5:5,0:38:-0.00,-3.19,-19.67	0/0:15:15,0:40:-0.00,-6.20,-53.90	0/0:4:4,0:35:-0.00,-2.89,-16.25	0/0:6:6,0:40:-0.00,-3.49,-23.10	0/0:15:15,0:40:-0.00,-6.20,-53.90	0/0:28:28,0:40:-0.00,-10.11,-98.41	0/0:22:22,0:40:-0.00,-8.30,-77.87	0/0:14:14,0:40:-0.00,-5.90,-50.48	0/0:8:8,0:40:-0.00,-4.09,-29.94	0/0:11:11,0:40:-0.00,-4.99,-40.21	0/0:11:11,0:40:-0.00,-4.99,-40.21	0/0:8:8,0:40:-0.00,-4.09,-29.94	0/0:11:11,0:40:-0.00,-4.99,-40.21	0/0:15:15,0:40:-0.00,-6.20,-53.90	0/0:3:3,0:32:-0.00,-2.59,-12.83	0/0:8:8,0:40:-0.00,-4.09,-29.94	0/0:8:8,0:40:-0.00,-4.09,-29.94	0/0:7:7,0:40:-0.00,-3.79,-26.52	0/0:5:5,0:38:-0.00,-3.19,-19.67	0/0:8:8,0:40:-0.00,-4.09,-29.94	0/0:7:7,0:40:-0.00,-3.79,-26.52	0/0:5:5,0:38:-0.00,-3.19,-19.67	0/0:1:1,0:26:-0.00,-1.99,-5.98	0/0:2:2,0:29:-0.00,-2.29,-9.40	0/0:16:16,0:40:-0.00,-6.50,-57.33	0/0:10:10,0:40:-0.00,-4.69,-36.79	0/0:15:15,0:40:-0.00,-6.20,-53.90	0/0:6:6,0:40:-0.00,-3.49,-23.10	0/0:7:7,0:40:-0.00,-3.79,-26.52	0/0:13:13,0:40:-0.00,-5.60,-47.06	0/0:9:9,0:40:-0.00,-4.39,-33.36	0/0:13:13,0:40:-0.00,-5.60,-47.06	0/0:13:13,0:40:-0.00,-5.60,-47.06	0/0:13:13,0:40:-0.00,-5.60,-47.06	0/0:11:11,0:40:-0.00,-4.99,-40.21	0/0:8:8,0:40:-0.00,-4.09,-29.94	0/0:15:15,0:40:-0.00,-6.20,-53.90	0/0:10:10,0:40:-0.00,-4.69,-36.79	0/0:16:16,0:40:-0.00,-6.50,-57.33	0/0:8:8,0:40:-0.00,-4.09,-29.94	0/0:4:4,0:35:-0.00,-2.89,-16.25	0/0:8:8,0:40:-0.00,-4.09,-29.94	0/0:27:27,0:40:-0.00,-9.81,-94.98	0/0:30:30,0:40:-0.00,-10.71,-105.25	0/0:7:7,0:40:-0.00,-3.79,-26.52	./.	0/0:14:14,0:40:-0.00,-5.90,-50.48	0/0:9:9,0:40:-0.00,-4.39,-33.36	0/0:11:11,0:40:-0.00,-4.99,-40.21	0/0:20:20,0:40:-0.00,-7.70,-71.02	0/0:3:3,0:32:-0.00,-2.59,-12.83	0/0:17:17,0:40:-0.00,-6.80,-60.75	0/0:19:19,0:40:-0.00,-7.40,-67.60	0/0:16:16,0:40:-0.00,-6.50,-57.33	0/0:17:17,0:40:-0.00,-6.80,-60.75	0/0:15:15,0:40:-0.00,-6.20,-53.90	0/0:19:19,0:40:-0.00,-7.40,-67.60	0/0:5:5,0:38:-0.00,-3.19,-19.67	0/0:17:17,0:40:-0.00,-6.80,-60.75	0/0:18:18,0:40:-0.00,-7.10,-64.17	0/0:22:22,0:40:-0.00,-8.30,-77.87	0/0:11:11,0:40:-0.00,-4.99,-40.21	./.	0/0:7:7,0:40:-0.00,-3.79,-26.52	0/0:13:13,0:40:-0.00,-5.60,-47.06	0/0:9:9,0:40:-0.00,-4.39,-33.36	0/0:16:16,0:40:-0.00,-6.50,-57.33	0/0:13:13,0:40:-0.00,-5.60,-47.06	0/0:6:6,0:40:-0.00,-3.49,-23.10	0/0:11:11,0:40:-0.00,-4.99,-40.21	0/0:14:14,0:40:-0.00,-5.90,-50.48	0/0:5:5,0:38:-0.00,-3.19,-19.67	0/0:19:19,0:40:-0.00,-7.40,-67.60	0/0:14:14,0:40:-0.00,-5.90,-50.48	0/0:14:14,0:40:-0.00,-5.90,-50.48	0/0:10:10,0:40:-0.00,-4.69,-36.79	0/0:14:14,0:40:-0.00,-5.90,-50.48	0/0:8:8,0:40:-0.00,-4.09,-29.94	0/0:9:9,0:40:-0.00,-4.39,-33.36	0/0:15:15,0:40:-0.00,-6.20,-53.90	0/0:14:14,0:40:-0.00,-5.90,-50.48	0/0:10:10,0:40:-0.00,-4.69,-36.79	0/0:18:17,0:40:-0.00,-6.80,-60.75	0/0:20:20,0:40:-0.00,-7.70,-71.02	0/0:14:14,0:40:-0.00,-5.90,-50.48	0/0:23:23,0:40:-0.00,-8.61,-81.29	0/0:6:6,0:40:-0.00,-3.49,-23.10	0/0:21:21,0:40:-0.00,-8.00,-74.44	0/0:21:21,0:40:-0.00,-8.00,-74.44	0/0:17:17,0:40:-0.00,-6.80,-60.75	0/0:16:16,0:40:-0.00,-6.50,-57.33	0/0:9:9,0:40:-0.00,-4.39,-33.36	0/0:21:21,0:40:-0.00,-8.00,-74.44	0/0:7:7,0:40:-0.00,-3.79,-26.52	0/0:28:28,0:40:-0.00,-10.11,-98.41	0/0:21:21,0:40:-0.00,-8.00,-74.44	0/0:7:7,0:40:-0.00,-3.79,-26.52	0/0:20:19,1:40:-0.00,-4.28,-64.17	0/0:19:19,0:40:-0.00,-7.40,-67.60	0/0:26:26,0:40:-0.00,-9.51,-91.56	0/0:20:20,0:40:-0.00,-7.70,-71.02	0/0:16:16,0:40:-0.00,-6.50,-57.33	0/0:18:18,0:40:-0.00,-7.10,-64.17	0/0:7:7,0:40:-0.00,-3.79,-26.52	0/0:4:4,0:35:-0.00,-2.89,-16.25	0/0:19:19,0:40:-0.00,-7.40,-67.60	0/0:16:16,0:40:-0.00,-6.50,-57.33	0/0:24:24,0:40:-0.00,-8.91,-84.71	0/0:14:14,0:40:-0.00,-5.90,-50.48	0/0:14:14,0:40:-0.00,-5.90,-50.48	0/0:13:13,0:40:-0.00,-5.60,-47.06	0/0:9:9,0:40:-0.00,-4.39,-33.36	0/0:16:16,0:40:-0.00,-6.50,-57.33	0/0:23:23,0:40:-0.00,-8.61,-81.29	0/0:16:16,0:40:-0.00,-6.50,-57.33	0/0:12:12,0:40:-0.00,-5.30,-43.63	0/0:12:12,0:40:-0.00,-5.30,-43.63	0/0:16:16,0:40:-0.00,-6.50,-57.33	0/0:18:18,0:40:-0.00,-7.10,-64.17	0/0:8:8,0:40:-0.00,-4.09,-29.94	0/0:4:4,0:35:-0.00,-2.89,-16.25	0/0:14:14,0:40:-0.00,-5.90,-50.48	0/0:20:20,0:40:-0.00,-7.70,-71.02	0/0:11:11,0:40:-0.00,-4.99,-40.21	0/0:19:18,1:40:-0.00,-3.98,-60.75	0/0:15:15,0:40:-0.00,-6.20,-53.90	0/0:5:5,0:38:-0.00,-3.19,-19.67	0/0:11:11,0:40:-0.00,-4.99,-40.21	0/0:7:7,0:40:-0.00,-3.79,-26.52	0/0:9:9,0:40:-0.00,-4.39,-33.36	0/0:9:9,0:40:-0.00,-4.39,-33.36	0/0:12:12,0:40:-0.00,-5.30,-43.63	0/0:15:15,0:40:-0.00,-6.20,-53.90	0/0:10:10,0:40:-0.00,-4.69,-36.79	0/0:7:7,0:40:-0.00,-3.79,-26.52	0/0:7:7,0:40:-0.00,-3.79,-26.52	0/0:20:20,0:40:-0.00,-7.70,-71.02	0/0:15:15,0:40:-0.00,-6.20,-53.90	0/0:15:15,0:40:-0.00,-6.20,-53.90	0/0:10:10,0:40:-0.00,-4.69,-36.79	0/0:17:17,0:40:-0.00,-6.80,-60.75	0/0:17:17,0:40:-0.00,-6.80,-60.75	0/0:9:9,0:40:-0.00,-4.39,-33.36	0/0:3:3,0:32:-0.00,-2.59,-12.83	0/0:10:10,0:40:-0.00,-4.69,-36.79	./.	0/0:16:16,0:40:-0.00,-6.50,-57.33	0/0:5:5,0:38:-0.00,-3.19,-19.67	0/0:7:7,0:40:-0.00,-3.79,-26.52	0/0:18:18,0:40:-0.00,-7.10,-64.17	0/0:19:19,0:40:-0.00,-7.40,-67.60	0/0:26:26,0:40:-0.00,-9.51,-91.56	0/0:22:22,0:40:-0.00,-8.30,-77.87	0/0:13:13,0:40:-0.00,-5.60,-47.06	0/0:22:22,0:40:-0.00,-8.30,-77.87	0/0:3:3,0:32:-0.00,-2.59,-12.83	0/0:9:9,0:40:-0.00,-4.39,-33.36	0/0:10:10,0:40:-0.00,-4.69,-36.79	0/0:14:14,0:40:-0.00,-5.90,-50.48	0/0:24:24,0:40:-0.00,-8.91,-84.71	0/0:11:11,0:40:-0.00,-4.99,-40.21	0/0:6:6,0:40:-0.00,-3.49,-23.10	0/0:8:8,0:40:-0.00,-4.09,-29.94	0/0:14:14,0:40:-0.00,-5.90,-50.48	0/0:7:7,0:40:-0.00,-3.79,-26.52	0/0:14:14,0:40:-0.00,-5.90,-50.48	0/0:16:16,0:40:-0.00,-6.50,-57.33	0/0:7:7,0:40:-0.00,-3.79,-26.52	0/0:23:23,0:40:-0.00,-8.61,-81.29	0/0:10:10,0:40:-0.00,-4.69,-36.79	0/0:4:4,0:35:-0.00,-2.89,-16.25	0/0:12:12,0:40:-0.00,-5.30,-43.63	0/0:14:14,0:40:-0.00,-5.90,-50.48	0/0:8:8,0:40:-0.00,-4.09,-29.94	0/0:4:4,0:35:-0.00,-2.89,-16.25	0/0:7:7,0:40:-0.00,-3.79,-26.52	0/0:26:26,0:40:-0.00,-9.51,-91.56	0/0:8:8,0:40:-0.00,-4.09,-29.94	0/0:11:11,0:40:-0.00,-4.99,-40.21	./.	0/0:4:4,0:35:-0.00,-2.89,-16.25	0/0:16:16,0:40:-0.00,-6.50,-57.33	0/0:35:35,0:40:-0.00,-12.22,-122.37	0/0:4:4,0:35:-0.00,-2.89,-16.25	0/0:12:12,0:40:-0.00,-5.30,-43.63	0/0:17:17,0:40:-0.00,-6.80,-60.75	0/0:13:13,0:40:-0.00,-5.60,-47.06	0/0:13:13,0:40:-0.00,-5.60,-47.06	0/0:9:9,0:40:-0.00,-4.39,-33.36	./.	0/0:11:11,0:40:-0.00,-4.99,-40.21	0/0:10:10,0:40:-0.00,-4.69,-36.79	./.	0/0:13:13,0:40:-0.00,-5.60,-47.06	0/0:3:3,0:32:-0.00,-2.59,-12.83	0/0:3:3,0:32:-0.00,-2.59,-12.83	0/0:15:15,0:40:-0.00,-6.20,-53.90	0/0:15:15,0:40:-0.00,-6.20,-53.90	0/0:22:22,0:40:-0.00,-8.30,-77.87	0/0:20:20,0:40:-0.00,-7.70,-71.02	0/0:19:19,0:40:-0.00,-7.40,-67.60	0/0:3:3,0:32:-0.00,-2.59,-12.83	0/0:7:7,0:40:-0.00,-3.79,-26.52	0/0:2:2,0:29:-0.00,-2.29,-9.40	0/0:5:5,0:38:-0.00,-3.19,-19.67	0/0:8:8,0:40:-0.00,-4.09,-29.94	0/0:17:17,0:40:-0.00,-6.80,-60.75	0/0:17:17,0:40:-0.00,-6.80,-60.75	0/0:2:2,0:29:-0.00,-2.29,-9.40	0/0:5:5,0:38:-0.00,-3.19,-19.67	0/0:10:10,0:40:-0.00,-4.69,-36.79	0/0:14:14,0:40:-0.00,-5.90,-50.48	0/0:2:2,0:29:-0.00,-2.29,-9.40	0/0:4:4,0:35:-0.00,-2.89,-16.25	0/0:11:11,0:40:-0.00,-4.99,-40.21	0/0:12:12,0:40:-0.00,-5.30,-43.63	./.	0/0:6:6,0:40:-0.00,-3.49,-23.10	./.	0/0:9:9,0:40:-0.00,-4.39,-33.36	0/0:6:6,0:40:-0.00,-3.49,-23.10	0/0:7:7,0:40:-0.00,-3.79,-26.52	0/0:12:12,0:40:-0.00,-5.30,-43.63	0/0:15:15,0:40:-0.00,-6.20,-53.90	0/0:13:13,0:40:-0.00,-5.60,-47.06	0/0:11:11,0:40:-0.00,-4.99,-40.21	0/0:4:4,0:35:-0.00,-2.89,-16.25	0/0:17:17,0:40:-0.00,-6.80,-60.75	0/0:6:6,0:40:-0.00,-3.49,-23.10	0/0:8:8,0:40:-0.00,-4.09,-29.94	0/0:7:7,0:40:-0.00,-3.79,-26.52	0/0:3:3,0:32:-0.00,-2.59,-12.83	0/0:7:7,0:40:-0.00,-3.79,-26.52	0/0:5:5,0:38:-0.00,-3.19,-19.67	0/0:4:4,0:35:-0.00,-2.89,-16.25	0/0:11:11,0:40:-0.00,-4.99,-40.21	0/0:12:12,0:40:-0.00,-5.30,-43.63	0/0:12:12,0:40:-0.00,-5.30,-43.63	0/0:20:20,0:40:-0.00,-7.70,-71.02	0/0:17:17,0:40:-0.00,-6.80,-60.75	0/0:3:3,0:32:-0.00,-2.59,-12.83	0/0:15:15,0:40:-0.00,-6.20,-53.90	0/0:6:6,0:40:-0.00,-3.49,-23.10	0/0:3:3,0:32:-0.00,-2.59,-12.83	0/0:4:4,0:35:-0.00,-2.89,-16.25	0/0:7:7,0:40:-0.00,-3.79,-26.52	0/1:16:8,8:40:-20.89,0.00,-23.44	0/0:10:10,0:40:-0.00,-4.69,-36.79	0/1:10:3,7:40:-19.27,-0.00,-8.13	0/0:8:8,0:40:-0.00,-4.09,-29.94	0/0:16:16,0:40:-0.00,-6.50,-57.33	0/0:4:4,0:35:-0.00,-2.89,-16.25	0/1:9:6,3:40:-5.88,-0.00,-18.70	0/0:7:7,0:40:-0.00,-3.79,-26.52	0/0:9:9,0:40:-0.00,-4.39,-33.36	./.	0/1:18:10,8:40:-20.29,0.00,-29.69	0/0:8:8,0:40:-0.00,-4.09,-29.94	./.	0/1:6:3,3:40:-6.78,-0.00,-9.34	0/0:11:11,0:40:-0.00,-4.99,-40.21	0/0:18:18,0:40:-0.00,-7.10,-64.17	0/0:16:16,0:40:-0.00,-6.50,-57.33
COB1p00032	1400553	4230:31:+	C	T	.	PASS	NS=320;AF=0.237	GT:DP:AD:GQ:GL	0/0:5:5,0:23:-0.01,-1.80,-19.94	0/1:13:8,5:40:-15.02,-0.00,-27.27	1/1:11:0,11:35:-41.56,-2.88,-0.00	0/0:10:10,0:40:-0.00,-3.30,-39.16	0/0:11:11,0:40:-0.00,-3.60,-43.00	0/0:13:13,0:40:-0.00,-4.20,-50.69	0/0:13:13,0:40:-0.00,-4.20,-50.69	0/0:3:3,0:17:-0.03,-1.22,-12.28	0/0:8:8,0:33:-0.00,-2.69,-31.47	0/0:10:10,0:40:-0.00,-3.30,-39.16	0/0:9:9,0:36:-0.00,-2.99,-35.31	0/0:9:9,0:36:-0.00,-2.99,-35.31	./.	0/0:4:4,0:20:-0.01,-1.50,-16.11	1/1:23:0,23:40:-87.68,-6.49,-0.00	0/0:8:8,0:33:-0.00,-2.69,-31.47	0/1:14:7,7:40:-22.41,0.00,-23.13	0/1:7:4,3:40:-9.14,-0.00,-13.70	0/0:9:9,0:36:-0.00,-2.99,-35.31	0/0:4:4,0:20:-0.01,-1.50,-16.11	0/1:7:3,4:40:-12.98,-0.00,-9.86	0/0:5:5,0:23:-0.01,-1.80,-19.94	0/0:8:8,0:33:-0.00,-2.69,-31.47	0/1:4:1,3:37:-10.04,-0.00,-3.07	1/1:8:0,8:25:-30.03,-1.98,-0.00	0/1:13:4,9:40:-30.39,-0.00,-11.90	0/0:6:6,0:27:-0.00,-2.09,-23.78	0/0:4:4,0:20:-0.01,-1.50,-16.11	0/1:9:5,4:40:-12.38,-0.00,-16.94	0/1:21:11,10:40:-31.83,0.00,-36.39	0/1:15:9,6:40:-18.26,0.00,-30.51	0/0:8:8,0:33:-0.00,-2.69,-31.47	0/1:9:1,8:21:-27.77,-0.01,-1.58	0/1:15:5,10:40:-33.63,-0.00,-15.14	0/1:6:1,5:31:-17.13,-0.00,-2.47	0/0:7:7,0:30:-0.00,-2.39,-27.63	0/1:14:4,10:40:-33.94,-0.00,-11.60	0/0:8:8,0:33:-0.00,-2.69,-31.47	0/0:12:12,0:40:-0.00,-3.90,-46.84	0/0:14:14,0:40:-0.00,-4.50,-54.53	0/1:16:5,11:40:-37.18,-0.00,-14.84	0/0:4:4,0:20:-0.01,-1.50,-16.11	0/0:19:19,0:40:-0.00,-6.00,-73.75	0/0:4:4,0:20:-0.01,-1.50,-16.11	./.	0/1:10:3,7:40:-23.61,-0.00,-8.96	0/1:7:1,6:28:-20.67,-0.00,-2.17	0/1:9:4,5:40:-16.22,-0.00,-13.10	0/1:4:2,2:40:-6.20,-0.00,-6.92	0/1:11:9,2:40:-4.09,-0.00,-31.72	0/1:3:1,2:40:-6.50,-0.00,-3.38	1/1:10:0,10:32:-37.72,-2.58,-0.00	0/0:8:8,0:33:-0.00,-2.69,-31.47	0/0:6:6,0:27:-0.00,-2.09,-23.78	1/1:5:0,5:15:-18.53,-1.11,-0.04	0/1:4:1,3:37:-10.04,-0.00,-3.07	./.	0/1:16:14,2:32:-2.59,-0.00,-49.43	1/1:17:0,17:40:-64.62,-4.68,-0.00	./.	0/1:10:2,8:40:-27.45,-0.00,-5.11	0/0:12:12,0:40:-0.00,-3.90,-46.84	0/1:13:6,7:40:-22.71,0.00,-19.58	0/1:7:6,1:20:-1.47,-0.02,-21.40	0/1:4:1,3:37:-10.04,-0.00,-3.07	0/1:10:2,8:40:-27.45,-0.00,-5.11	0/0:7:7,0:30:-0.00,-2.39,-27.63	1/1:10:0,10:32:-37.72,-2.58,-0.00	0/0:9:9,0:36:-0.00,-2.99,-35.31	0/0:7:7,0:30:-0.00,-2.39,-27.63	0/0:15:15,0:40:-0.00,-4.80,-58.37	0/0:2:2,0:13:-0.05,-0.94,-8.46	0/0:4:4,0:20:-0.01,-1.50,-16.11	0/0:4:4,0:20:-0.01,-1.50,-16.11	0/0:2:2,0:13:-0.05,-0.94,-8.46	0/0:5:5,0:23:-0.01,-1.80,-19.94	0/1:5:1,4:34:-13.58,-0.00,-2.77	0/0:7:7,0:30:-0.00,-2.39,-27.63	0/1:5:1,4:34:-13.58,-0.00,-2.77	./.	0/0:12:12,0:40:-0.00,-3.90,-46.84	0/0:2:2,0:13:-0.05,-0.94,-8.46	0/0:7:7,0:30:-0.00,-2.39,-27.63	0/1:10:3,7:40:-23.61,-0.00,-8.96	0/1:7:3,4:40:-12.98,-0.00,-9.86	1/1:7:0,7:22:-26.19,-1.68,-0.01	0/0:29:29,0:40:-0.00,-9.01,-112.18	0/0:16:16,0:40:-0.00,-5.10,-62.22	0/1:12:4,8:40:-26.85,-0.00,-12.20	0/0:17:17,0:40:-0.00,-5.40,-66.06	./.	1/1:22:0,22:40:-83.84,-6.19,-0.00	0/1:4:3,1:30:-2.36,-0.00,-10.76	0/0:5:5,0:23:-0.01,-1.80,-19.94	0/1:10:3,7:40:-23.61,-0.00,-8.96	./.	0/0:12:12,0:40:-0.00,-3.90,-46.84	0/0:4:3,0:17:-0.03,-1.22,-12.28	0/1:6:2,4:40:-13.28,-0.00,-6.32	./.	0/0:3:3,0:17:-0.03,-1.22,-12.28	0/0:3:3,0:17:-0.03,-1.22,-12.28	0/1:15:5,10:40:-33.63,-0.00,-15.14	0/0:2:2,0:13:-0.05,-0.94,-8.46	0/0:13:13,0:40:-0.00,-4.20,-50.69	1/1:14:0,14:40:-53.09,-3.78,-0.00	0/1:12:9,3:40:-7.63,-0.00,-31.41	./.	0/1:6:3,3:40:-9.44,-0.00,-10.16	0/0:8:8,0:33:-0.00,-2.69,-31.47	0/1:4:2,2:40:-6.20,-0.00,-6.92	./.	0/0:10:10,0:40:-0.00,-3.30,-39.16	0/0:12:12,0:40:-0.00,-3.90,-46.84	0/0:11:11,0:40:-0.00,-3.60,-43.00	0/0:3:3,0:17:-0.03,-1.22,-12.28	0/0:9:9,0:36:-0.00,-2.99,-35.31	./.	0/0:19:19,0:40:-0.00,-6.00,-73.75	0/0:15:15,0:40:-0.00,-4.80,-58.37	0/1:6:2,4:40:-13.28,-0.00,-6.32	./.	0/1:12:3,9:40:-30.69,-0.00,-8.35	0/0:10:10,0:40:-0.00,-3.30,-39.16	0/0:4:4,0:20:-0.01,-1.50,-16.11	0/0:2:2,0:13:-0.05,-0.94,-8.46	0/1:4:1,3:37:-10.04,-0.00,-3.07	1/1:17:0,17:40:-64.62,-4.68,-0.00	1/1:13:0,13:40:-49.24,-3.48,-0.00	0/0:4:4,0:20:-0.01,-1.50,-16.11	0/0:10:10,0:40:-0.00,-3.30,-39.16	0/0:7:7,0:30:-0.00,-2.39,-27.63	0/1:5:1,4:34:-13.58,-0.00,-2.77	0/0:8:8,0:33:-0.00,-2.69,-31.47	0/0:5:5,0:23:-0.01,-1.80,-19.94	0/0:5:5,0:23:-0.01,-1.80,-19.94	1/1:11:0,11:35:-41.56,-2.88,-0.00	0/1:9:4,5:40:-16.22,-0.00,-13.10	0/0:10:10,0:40:-0.00,-3.30,-39.16	0/1:8:4,4:40:-12.68,-0.00,-13.40	1/1:8:0,8:25:-30.03,-1.98,-0.00	0/1:16:3,13:40:-44.86,-0.00,-7.15	0/1:10:4,6:40:-19.77,-0.00,-12.80	1/1:14:0,14:40:-53.09,-3.78,-0.00	0/0:6:6,0:27:-0.00,-2.09,-23.78	0/0:7:7,0:30:-0.00,-2.39,-27.63	0/0:14:14,0:40:-0.00,-4.50,-54.53	0/0:9:9,0:36:-0.00,-2.99,-35.31	0/1:21:14,7:40:-20.30,0.00,-47.92	0/0:4:4,0:20:-0.01,-1.50,-16.11	0/0:7:7,0:30:-0.00,-2.39,-27.63	0/1:10:4,6:40:-19.77,-0.00,-12.80	0/0:2:2,0:13:-0.05,-0.94,-8.46	0/1:5:1,4:34:-13.58,-0.00,-2.77	0/0:2:2,0:13:-0.05,-0.94,-8.46	0/0:3:3,0:17:-0.03,-1.22,-12.28	0/1:9:4,5:40:-16.22,-0.00,-13.10	0/0:5:5,0:23:-0.01,-1.80,-19.94	0/0:7:7,0:30:-0.00,-2.39,-27.63	0/0:14:14,0:40:-0.00,-4.50,-54.53	0/1:11:1,10:14:-34.88,-0.04,-1.01	0/1:17:3,14:40:-48.41,-0.00,-6.85	0/0:17:17,0:40:-0.00,-5.40,-66.06	0/0:6:6,0:27:-0.00,-2.09,-23.78	0/1:9:1,8:21:-27.77,-0.01,-1.58	0/1:14:3,11:40:-37.78,-0.00,-7.75	0/0:7:7,0:30:-0.00,-2.39,-27.63	0/0:11:11,0:40:-0.00,-3.60,-43.00	1/1:7:0,7:22:-26.19,-1.68,-0.01	0/0:9:9,0:36:-0.00,-2.99,-35.31	0/1:9:4,5:40:-16.22,-0.00,-13.10	0/0:7:7,0:30:-0.00,-2.39,-27.63	0/0:2:2,0:13:-0.05,-0.94,-8.46	0/1:9:2,7:40:-23.91,-0.00,-5.41	./.	0/0:11:11,0:40:-0.00,-3.60,-43.00	0/0:8:8,0:33:-0.00,-2.69,-31.47	0/0:5:5,0:23:-0.01,-1.80,-19.94	0/1:7:3,4:40:-12.98,-0.00,-9.86	0/0:8:8,0:33:-0.00,-2.69,-31.47	0/0:17:17,0:40:-0.00,-5.40,-66.06	0/0:8:8,0:33:-0.00,-2.69,-31.47	0/1:5:3,2:40:-5.90,-0.00,-10.46	0/0:4:4,0:20:-0.01,-1.50,-16.11	0/0:10:10,0:40:-0.00,-3.30,-39.16	0/1:4:2,2:40:-6.20,-0.00,-6.92	0/1:8:4,4:40:-12.68,-0.00,-13.40	0/0:3:3,0:17:-0.03,-1.22,-12.28	0/0:6:6,0:27:-0.00,-2.09,-23.78	0/0:3:3,0:17:-0.03,-1.22,-12.28	0/1:8:2,6:40:-20.37,-0.00,-5.71	0/1:13:8,5:40:-15.02,-0.00,-27.27	0/0:4:4,0:20:-0.01,-1.50,-16.11	0/1:14:4,10:40:-33.94,-0.00,-11.60	./.	0/0:7:7,0:30:-0.00,-2.39,-27.63	0/1:5:3,2:40:-5.90,-0.00,-10.46	0/0:2:2,0:13:-0.05,-0.94,-8.46	0/0:5:5,0:23:-0.01,-1.80,-19.94	./.	0/1:13:2,11:40:-38.08,-0.00,-4.21	1/1:6:0,6:19:-22.36,-1.39,-0.02	0/1:4:1,3:37:-10.04,-0.00,-3.07	1/1:19:0,19:40:-72.31,-5.28,-0.00	0/1:6:1,5:31:-17.13,-0.00,-2.47	0/0:18:18,0:40:-0.00,-5.70,-69.90	0/1:15:5,10:40:-33.63,-0.00,-15.14	0/0:8:8,0:33:-0.00,-2.69,-31.47	0/0:17:17,0:40:-0.00,-5.40,-66.06	0/0:4:4,0:20:-0.01,-1.50,-16.11	0/1:10:7,3:40:-8.24,-0.00,-24.33	0/0:20:20,0:40:-0.00,-6.30,-77.59	0/0:8:8,0:33:-0.00,-2.69,-31.47	0/0:5:5,0:23:-0.01,-1.80,-19.94	0/1:9:4,5:40:-16.22,-0.00,-13.10	0/0:13:13,0:40:-0.00,-4.20,-50.69	0/0:7:7,0:30:-0.00,-2.39,-27.63	0/1:13:4,9:40:-30.39,-0.00,-11.90	0/0:11:11,0:40:-0.00,-3.60,-43.00	0/1:15:4,11:40:-37.48,-0.00,-11.29	0/0:13:13,0:40:-0.00,-4.20,-50.69	./.	0/1:11:2,9:40:-31.00,-0.00,-4.81	0/0:8:8,0:33:-0.00,-2.69,-31.47	0/0:4:4,0:20:-0.01,-1.50,-16.11	0/1:20:14,6:40:-16.76,0.00,-48.22	0/0:13:13,0:40:-0.00,-4.20,-50.69	0/1:38:23,15:40:-45.93,0.00,-77.40	0/0:4:4,0:20:-0.01,-1.50,-16.11	0/0:6:6,0:27:-0.00,-2.09,-23.78	0/1:13:3,10:40:-34.24,-0.00,-8.05	0/0:15:15,0:40:-0.00,-4.80,-58.37	0/1:10:5,5:40:-15.92,0.00,-16.64	0/0:4:4,0:20:-0.01,-1.50,-16.11	0/0:17:17,0:40:-0.00,-5.40,-66.06	0/1:21:8,13:40:-43.36,0.00,-24.86	0/0:4:4,0:20:-0.01,-1.50,-16.11	0/1:9:2,7:40:-23.91,-0.00,-5.41	0/1:7:2,5:40:-16.83,-0.00,-6.02	1/1:10:0,10:32:-37.72,-2.58,-0.00	1/1:10:0,10:32:-37.72,-2.58,-0.00	1/1:13:0,13:40:-49.24,-3.48,-0.00	0/0:12:12,0:40:-0.00,-3.90,-46.84	0/0:5:5,0:23:-0.01,-1.80,-19.94	./.	0/1:14:4,10:40:-33.94,-0.00,-11.60	./.	0/0:12:12,0:40:-0.00,-3.90,-46.84	0/0:5:5,0:23:-0.01,-1.80,-19.94	0/0:6:6,0:27:-0.00,-2.09,-23.78	0/0:5:5,0:23:-0.01,-1.80,-19.94	0/0:9:9,0:36:-0.00,-2.99,-35.31	0/1:17:8,9:40:-29.19,0.00,-26.07	0/0:13:13,0:40:-0.00,-4.20,-50.69	0/0:5:5,0:23:-0.01,-1.80,-19.94	0/0:16:16,0:40:-0.00,-5.10,-62.22	0/1:9:8,1:13:-0.91,-0.06,-28.53	0/0:4:4,0:20:-0.01,-1.50,-16.11	0/0:7:7,0:30:-0.00,-2.39,-27.63	1/1:12:0,12:38:-45.40,-3.18,-0.00	0/1:15:4,11:40:-37.48,-0.00,-11.29	1/1:17:0,17:40:-64.62,-4.68,-0.00	1/1:6:0,6:19:-22.36,-1.39,-0.02	0/1:10:4,6:40:-19.77,-0.00,-12.80	1/1:12:0,12:38:-45.40,-3.18,-0.00	1/1:11:0,11:35:-41.56,-2.88,-0.00	0/1:14:6,8:40:-26.25,0.00,-19.28	0/1:10:5,5:40:-15.92,0.00,-16.64	1/1:13:0,13:40:-49.24,-3.48,-0.00	1/1:6:0,6:19:-22.36,-1.39,-0.02	0/1:6:4,2:40:-5.60,-0.00,-14.00	0/0:5:5,0:23:-0.01,-1.80,-19.94	0/1:12:8,4:40:-11.48,-0.00,-27.57	0/0:2:2,0:13:-0.05,-0.94,-8.46	0/1:10:3,7:40:-23.61,-0.00,-8.96	0/1:11:3,8:40:-27.15,-0.00,-8.65	0/0:8:8,0:33:-0.00,-2.69,-31.47	0/1:9:2,7:40:-23.91,-0.00,-5.41	0/1:18:5,13:40:-44.26,-0.00,-14.23	0/0:5:5,0:23:-0.01,-1.80,-19.94	1/1:15:0,15:40:-56.93,-4.08,-0.00	0/0:26:26,0:40:-0.00,-8.11,-100.65	0/0:20:20,0:40:-0.00,-6.30,-77.59	0/0:20:20,0:40:-0.00,-6.30,-77.59	0/0:9:9,0:36:-0.00,-2.99,-35.31	0/0:17:17,0:40:-0.00,-5.40,-66.06	0/0:19:19,0:40:-0.00,-6.00,-73.75	0/0:20:20,0:40:-0.00,-6.30,-77.59	0/0:21:21,0:40:-0.00,-6.61,-81.43	0/0:26:26,0:40:-0.00,-8.11,-100.65	0/0:27:27,0:40:-0.00,-8.41,-104.49	0/0:20:20,0:40:-0.00,-6.30,-77.59	0/0:27:27,0:40:-0.00,-8.41,-104.49	0/0:26:26,0:40:-0.00,-8.11,-100.65	0/0:22:22,0:40:-0.00,-6.91,-85.28	0/0:19:19,0:40:-0.00,-6.00,-73.75	0/0:38:38,0:40:-0.00,-11.72,-146.77	0/0:24:24,0:40:-0.00,-7.51,-92.96	0/0:24:24,0:40:-0.00,-7.51,-92.96	0/0:17:17,0:40:-0.00,-5.40,-66.06	0/0:17:17,0:40:-0.00,-5.40,-66.06	0/0:17:17,0:40:-0.00,-5.40,-66.06	0/0:16:16,0:40:-0.00,-5.10,-62.22	0/0:23:23,0:40:-0.00,-7.21,-89.12	0/0:3:3,0:17:-0.03,-1.22,-12.28	0/0:19:19,0:40:-0.00,-6.00,-73.75	0/0:24:24,0:40:-0.00,-7.51,-92.96	0/0:20:20,0:40:-0.00,-6.30,-77.59	0/0:8:8,0:33:-0.00,-2.69,-31.47	0/0:16:16,0:40:-0.00,-5.10,-62.22	0/0:20:20,0:40:-0.00,-6.30,-77.59	0/0:12:12,0:40:-0.00,-3.90,-46.84	0/0:16:16,0:40:-0.00,-5.10,-62.22	0/0:12:12,0:40:-0.00,-3.90,-46.84	0/0:29:29,0:40:-0.00,-9.01,-112.18	0/0:9:9,0:36:-0.00,-2.99,-35.31	0/0:12:12,0:40:-0.00,-3.90,-46.84	0/0:20:20,0:40:-0.00,-6.30,-77.59	0/0:16:16,0:40:-0.00,-5.10,-62.22	0/0:26:26,0:40:-0.00,-8.11,-100.65	0/0:32:32,0:40:-0.00,-9.92,-123.71	0/0:24:24,0:40:-0.00,-7.51,-92.96	0/0:38:38,0:40:-0.00,-11.72,-146.77	0/0:16:16,0:40:-0.00,-5.10,-62.22	0/0:26:26,0:40:-0.00,-8.11,-100.65	0/0:14:14,0:40:-0.00,-4.50,-54.53	0/0:14:14,0:40:-0.00,-4.50,-54.53	0/0:29:29,0:40:-0.00,-9.01,-112.18	0/0:17:17,0:40:-0.00,-5.40,-66.06	0/0:24:24,0:40:-0.00,-7.51,-92.96	0/0:30:30,0:40:-0.00,-9.31,-116.02	./.	0/0:22:22,0:40:-0.00,-6.91,-85.28	0/0:25:25,0:40:-0.00,-7.81,-96.81	0/0:13:13,0:40:-0.00,-4.20,-50.69	0/0:11:11,0:40:-0.00,-3.60,-43.00	0/0:21:21,0:40:-0.00,-6.61,-81.43	0/0:29:29,0:40:-0.00,-9.01,-112.18	0/0:17:17,0:40:-0.00,-5.40,-66.06
[truncated: 95,213,825 more chars]
